# Supplementary material for: Genome-Wide Differential Expression Profiling of Pulmonary circRNAs Associated With Immune Reaction to Pasteurella multocida in Goats
Source: Front Vet Sci. 2021 Jun 21;8:615405. doi: 10.3389/fvets.2021.615405 (PMC8256745; doi:10.3389/fvets.2021.615405)
Supplement: Supplementary Table 2 — Primers used for qPCR analyses. [file Table_2.XLSX]

## Sheet: Sheet1
	Table S2 Primers used for qPCR analyses.
	RNAs	Sequence(5’-3’)
		mRNAs
	IL12RB2_F	CTTGGCTGGTTGTGGAGT
	IL12RB2_R	TGCTTTGTGCTGGGAGTT
	IL15_F	GTTTATCTTCGCCGTTCCT
	IL15_R	ACAAATAGGCTGGGGTTTC
	IL1RN_F	ACCGACTTGAACCAGAACA
	IL1RN_R	TCCAGTGATGTGCAGAGG
	TNFSF10_F	ACATGGTGGAAGTAAGGCA
	TNFSF10_R	CAGGGAGCTGAGTGGTAAA
	C1QTNF7_F	CTGCCTGGAGTGTGTCG
	C1QTNF7_R	GCAGCCTTTCTTCTGGGT
	GAPDH_F	TCCTGCGCTCTCTGCTC
	GAPDH_R	TCCGTTCACTCCGACCTT
		CircRNAs
	chicirc_003416_F	CCGCTACTCCTTATTCCTTG
	chicirc_003416_R	GATGCCTTTGTTCCACTCTAA
	chicirc_077217_F	AGAGAGTTCACACCATCCCT
	chicirc_077217_R	GCTCACAGTTCCCTCAGAA
	chicirc_001327_F	ACAAGTCTTCCAACCAATCC
	chicirc_001327_R	CTGGAAGACCTGGATTTAGTG
	chicirc_061895_F	TATTGAGCCAGGAGGTCACT
	chicirc_061895_R	GGAAAGGAATGAGGACTGC
	chicirc_078229_F	ATGGCTTATCTGTTCACCGT
	chicirc_078229_R	AGAGCTGGGTTTGGTCTTC
		miRNAs
	miR-21-5p_1R	GAGCGTAGCTTATCAGACTGAT
	miR-21-5p_1F	CAGCCACAAAAGAGCACAAT
	miR-21-5p_1P	FAM-TTCAGGAGACAACAGG-m
	miR-155-5p-R	AGGGGTTAATGCTAATCGTGAT
	miR-155-5p-F	CAGCCACAAAAGAGCACAAT
	miR-155-5p-P	FAM-TTCAGGAGACAACAGG-m
	miR-665-R	GGACCAGTAGGCCGAG
	miR-665-F	CAGCCACAAAAGAGCACAAT
	miR-665-P	FAM-TTCAGGAGACAACAGG-m
	miR-323a-3p-R	CCCTCACATTACACGGTCG
	miR-323a-3p-F	CAGCCACAAAAGAGCACAAT
	miR-323a-3p-P	FAM-TTCAGGAGACAACAGG-m
	miR-136-3p-R	AGGGCATCATCGTCTCAAAT
	miR-136-3p-F	CAGCCACAAAAGAGCACAAT
	miR-136-3p-P	FAM-TTCAGGAGACAACAGG-m
	5srRNA_F	CAGCCACAAAAGAGCACAAT
	5srRNA_R	GAGACCGCCTGGGAATAC
	5srRNA_P	FAM-TTCAGGAGACAACAGG-MGB
	F, R, and P represents the forward primers, reverse primers and probe primers, respectively.
