# Supplementary material for: Genome-Wide Differential Expression Profiling of Pulmonary circRNAs Associated With Immune Reaction to Pasteurella multocida in Goats
Source: Front Vet Sci. 2021 Jun 21;8:615405. doi: 10.3389/fvets.2021.615405 (PMC8256745; doi:10.3389/fvets.2021.615405)
Supplement: Supplementary Table 3 — List of differentially-expressed RNA molecules. [file Table_3.XLSX]

## Sheet: 138 DE circRNAs
Table S3-1 List of 138 differentially expressed circRNAs. CircRNAs that are up-regulated in red and down-regulated in green.
id	baseMean	baseMeanA	baseMeanB	foldChange	log2FoldChange	pval	padj
chicirc_007254	18.3282	4.31225	32.3442	7.50053	2.90699	3.69557e-05	0.856781
chicirc_077217	67.8188	103.002	32.636	0.31685	-1.65813	0.000129543	1
chicirc_039783	21.0017	6.68904	35.3144	5.27944	2.40038	0.000253466	1
chicirc_057258	97.8124	54.9737	140.651	2.55851	1.35531	0.000260334	1
chicirc_015422	6.50373	0.20766	12.7998	61.6383	5.94575	0.000263005	1
chicirc_010215	18.5156	4.26735	32.7639	7.67781	2.94069	0.000590042	1
chicirc_021465	36.1962	16.7672	55.6252	3.3175	1.7301	0.000633172	1
chicirc_005304	10.5103	2.07475	18.9458	9.13159	3.19087	0.000837664	1
chicirc_033886	111.962	68.3729	155.551	2.27505	1.1859	0.00100485	1
chicirc_033110	5.34474	0.20766	10.4818	50.4759	5.65752	0.0010694	1
chicirc_056543	7.77576	0.646907	14.9046	23.0398	4.52606	0.00110073	1
chicirc_041288	8.73671	1.41189	16.0615	11.3759	3.50791	0.001123	1
chicirc_013249	30.0255	0.260312	59.7907	229.689	7.84354	0.00116769	1
chicirc_023383	8.55685	1.35924	15.7545	11.5906	3.53489	0.00142291	1
chicirc_045408	19.9499	4.59834	35.3014	7.67698	2.94054	0.00148708	1
chicirc_041466	16.0883	4.95621	27.2203	5.49216	2.45737	0.00164473	1
chicirc_084410	5.80767	0.41532	11.2	26.9672	4.75313	0.00189106	1
chicirc_031096	15.0734	5.10117	25.0457	4.90981	2.29567	0.00219935	1
chicirc_061422	5.63573	0.467972	10.8035	23.0858	4.52893	0.00249977	1
chicirc_074749	35.0342	53.1922	16.8762	0.317268	-1.65623	0.00252743	1
chicirc_008743	19.8065	32.2818	7.33112	0.227097	-2.13862	0.00309438	1
chicirc_029252	12.2498	3.73898	20.7606	5.55249	2.47313	0.00395651	1
chicirc_080908	92.1121	19.8937	164.33	8.26043	3.04622	0.00399796	1
chicirc_003416	6.13515	11.7843	0.485993	0.0412406	-4.59979	0.00410783	1
chicirc_086344	43.1999	62.8464	23.5535	0.374779	-1.41589	0.00413457	1
chicirc_063251	107.534	145.315	69.7532	0.480013	-1.05885	0.00413771	1
chicirc_081134	9.06927	2.07955	16.059	7.72235	2.94904	0.00465664	1
chicirc_055812	23.5147	36.8693	10.1602	0.275572	-1.8595	0.00554414	1
chicirc_029642	25.2023	11.6952	38.7093	3.30985	1.72677	0.00585532	1
chicirc_060444	6.14419	0.62298	11.6654	18.7252	4.22691	0.00610432	1
chicirc_033986	49.3277	27.5415	71.1138	2.58206	1.36852	0.00821877	1
chicirc_026843	7.73524	1.76658	13.7039	7.75729	2.95555	0.00823248	1
chicirc_043665	13.2953	5.10914	21.4814	4.2045	2.07193	0.00833105	1
chicirc_071371	32.1881	17.418	46.9582	2.69596	1.4308	0.00969048	1
chicirc_009142	11.2591	3.72303	18.7951	5.04834	2.33581	0.00969207	1
chicirc_067683	3.02555	0	6.05111	Inf	Inf	0.00972803	1
chicirc_008076	3.58166	0	7.16331	Inf	Inf	0.0103782	1
chicirc_045348	3.05093	0	6.10187	Inf	Inf	0.0115202	1
chicirc_056338	8.81958	15.2634	2.37572	0.155648	-2.68365	0.0116618	1
chicirc_052839	2.9886	0	5.9772	Inf	Inf	0.0119149	1
chicirc_057395	24.5228	12.687	36.3587	2.86583	1.51895	0.0122667	1
chicirc_058307	6.18732	12.3746	0	0	-Inf	0.0129911	1
chicirc_048510	55.9387	76.7581	35.1193	0.457532	-1.12806	0.0130531	1
chicirc_068234	62.6435	85.7149	39.5722	0.461672	-1.11506	0.0137414	1
chicirc_006448	27.5982	15.1159	40.0804	2.65153	1.40683	0.0144247	1
chicirc_047217	60.2722	81.7669	38.7775	0.474245	-1.0763	0.0163667	1
chicirc_070014	2.83506	0	5.67012	Inf	Inf	0.0164874	1
chicirc_050978	3.55322	7.10644	0	0	-Inf	0.0169106	1
chicirc_086310	10.4349	3.88601	16.9837	4.37048	2.12779	0.017054	1
chicirc_074604	2.64758	0	5.29516	Inf	Inf	0.018274	1
chicirc_011044	28.1063	15.1843	41.0283	2.70202	1.43404	0.0189929	1
chicirc_058315	2.55764	0	5.11529	Inf	Inf	0.0192403	1
chicirc_064285	5.87644	1.25394	10.499	8.3728	3.06571	0.0200564	1
chicirc_065637	3.11375	0	6.22749	Inf	Inf	0.0205059	1
chicirc_002797	33.1874	47.0878	19.2871	0.409599	-1.28772	0.0210902	1
chicirc_053977	18.8765	28.9433	8.80972	0.304378	-1.71606	0.0222854	1
chicirc_051601	21.52	32.0721	10.9678	0.341974	-1.54804	0.0224553	1
chicirc_055069	41.7933	57.4046	26.182	0.456097	-1.13259	0.0228212	1
chicirc_058311	5.99499	11.018	0.971985	0.0882179	-3.50278	0.0230325	1
chicirc_019196	14.2499	22.1974	6.30236	0.283924	-1.81643	0.0232077	1
chicirc_060897	2.62775	0	5.25551	Inf	Inf	0.0235098	1
chicirc_032270	13.6672	21.7332	5.60128	0.257729	-1.95607	0.0239676	1
chicirc_011203	3.31421	6.62842	0	0	-Inf	0.0241867	1
chicirc_024926	23.5445	12.0027	35.0863	2.92321	1.54755	0.0242296	1
chicirc_001772	4.57634	0.638931	8.51375	13.325	3.73606	0.0242927	1
chicirc_006665	14.2224	22.2671	6.17768	0.277436	-1.84977	0.0248072	1
chicirc_024899	5.403	10.0129	0.793068	0.0792044	-3.65828	0.0248564	1
chicirc_048170	4.17571	8.35142	0	0	-Inf	0.0248639	1
chicirc_051982	13.034	5.2849	20.7831	3.93255	1.97547	0.0253403	1
chicirc_049632	3.89701	0.520624	7.27339	13.9705	3.80431	0.0254775	1
chicirc_084707	3.14747	0.20766	6.08727	29.3137	4.8735	0.0255164	1
chicirc_046894	4.24105	0.646907	7.8352	12.1118	3.59834	0.0262616	1
chicirc_023083	4.37649	8.35645	0.396534	0.0474524	-4.39737	0.0272989	1
chicirc_070892	3.44249	0.20766	6.67732	32.1551	5.00697	0.0274564	1
chicirc_074696	7.69976	13.2379	2.16159	0.163287	-2.61452	0.0284991	1
chicirc_053153	3.59523	0.260312	6.93015	26.6225	4.73457	0.0285311	1
chicirc_012644	6.75487	1.82721	11.6825	6.39364	2.67664	0.0285921	1
chicirc_000323	11.2346	18.4144	4.0548	0.220198	-2.18313	0.0291707	1
chicirc_024770	7.53851	2.20583	12.8712	5.83507	2.54475	0.0298407	1
chicirc_007851	4.15761	0.520624	7.79459	14.9716	3.90416	0.0303405	1
chicirc_063185	39.8078	54.4046	25.211	0.463398	-1.10968	0.030378	1
chicirc_028715	10.2087	3.10005	17.3174	5.58619	2.48186	0.0308277	1
chicirc_052789	8.32542	13.9138	2.73704	0.196714	-2.34583	0.0308991	1
chicirc_037953	4.56575	0.935944	8.19557	8.75647	3.13035	0.0313226	1
chicirc_047738	21.2531	11.811	30.6952	2.59888	1.37789	0.032308	1
chicirc_033771	5.93155	0.467972	11.3951	24.35	4.60585	0.0323725	1
chicirc_070144	3.11908	0.20766	6.03049	29.0402	4.85998	0.0324009	1
chicirc_071134	15.7157	7.57442	23.8571	3.14969	1.65521	0.0324662	1
chicirc_038512	4.21218	0.646907	7.77746	12.0225	3.58767	0.0326802	1
chicirc_060381	6.19031	1.68815	10.6925	6.33382	2.66308	0.0327346	1
chicirc_075447	5.98661	1.61955	10.3537	6.39292	2.67648	0.03339	1
chicirc_051398	3.90136	0.20766	7.59506	36.5745	5.19277	0.0341363	1
chicirc_000087	26.5519	37.4569	15.6469	0.417732	-1.25935	0.0342014	1
chicirc_058150	2.31512	0	4.63025	Inf	Inf	0.0345961	1
chicirc_077520	5.74912	1.32254	10.1757	7.69407	2.94375	0.0346861	1
chicirc_044521	37.6409	51.1338	24.148	0.472251	-1.08238	0.0347107	1
chicirc_031375	2.99726	5.99451	0	0	-Inf	0.0347236	1
chicirc_000298	4.13054	7.86455	0.396534	0.0504204	-4.30985	0.0351623	1
chicirc_065107	2.33099	0	4.66197	Inf	Inf	0.0351838	1
chicirc_063697	6.69968	11.4554	1.94397	0.169699	-2.55895	0.035503	1
chicirc_003776	2.86878	0.20766	5.5299	26.6296	4.73496	0.0356649	1
chicirc_027302	2.28673	0	4.57347	Inf	Inf	0.0360395	1
chicirc_038447	3.40424	0.431271	6.37722	14.787	3.88626	0.0366015	1
chicirc_015796	2.242	0	4.48401	Inf	Inf	0.0369403	1
chicirc_022926	8.56979	3.11305	14.0265	4.50572	2.17176	0.0370324	1
chicirc_067975	4.97551	9.08658	0.864444	0.0951341	-3.39389	0.0376263	1
chicirc_003234	2.89993	5.79986	0	0	-Inf	0.0380408	1
chicirc_039540	2.66471	0	5.32942	Inf	Inf	0.0387422	1
chicirc_000270	4.41286	0.83064	7.99508	9.6252	3.26682	0.0395149	1
chicirc_028852	10.8833	17.4795	4.28701	0.245259	-2.02762	0.0399137	1
chicirc_078599	2.08973	0	4.17947	Inf	Inf	0.0403067	1
chicirc_054007	16.4433	8.56411	24.3225	2.84005	1.50591	0.0415932	1
chicirc_085782	15.855	23.5178	8.19208	0.348335	-1.52145	0.0418805	1
chicirc_072069	33.9195	21.3548	46.4843	2.17676	1.12218	0.042049	1
chicirc_056198	2.8582	5.7164	0	0	-Inf	0.0423394	1
chicirc_083080	13.8145	21.3774	6.2516	0.292439	-1.77379	0.0428378	1
chicirc_012517	10.0064	16.1223	3.89047	0.24131	-2.05104	0.0429345	1
chicirc_075992	16.2246	24.4859	7.96335	0.325222	-1.6205	0.0429552	1
chicirc_015638	4.97658	0.431271	9.5219	22.0787	4.46458	0.0438508	1
chicirc_020284	6.35396	11.0323	1.67559	0.15188	-2.71899	0.0439111	1
chicirc_066563	28.1972	17.2372	39.1573	2.27167	1.18375	0.0439962	1
chicirc_035283	14.0784	7.30677	20.8501	2.85353	1.51275	0.0444763	1
chicirc_055657	2.87608	0.20766	5.5445	26.6999	4.73876	0.0446309	1
chicirc_002062	2.75781	5.51562	0	0	-Inf	0.04496	1
chicirc_009390	36.2265	50.8812	21.5718	0.423963	-1.23799	0.0454059	1
chicirc_073043	2.82231	0.20766	5.43696	26.182	4.7105	0.0455178	1
chicirc_016949	10.1061	4.42259	15.7897	3.57024	1.83602	0.0459522	1
chicirc_056661	2.79566	0.20766	5.38366	25.9254	4.69629	0.0459686	1
chicirc_027903	11.6819	5.25323	18.1105	3.4475	1.78555	0.0461906	1
chicirc_019691	2.79506	5.59012	0	0	-Inf	0.0465089	1
chicirc_013718	5.8936	1.5988	10.1884	6.37252	2.67186	0.0466879	1
chicirc_019073	14.3754	21.96	6.79088	0.309239	-1.69321	0.0470261	1
chicirc_046050	16.1856	23.8358	8.53532	0.358088	-1.48161	0.0470328	1
chicirc_043006	2.51117	0	5.02234	Inf	Inf	0.0472323	1
chicirc_036287	13.2652	5.99746	20.5329	3.42359	1.77551	0.0477294	1
chicirc_019489	5.14188	1.29861	8.98515	6.91904	2.79057	0.0479796	1
chicirc_047509	3.82789	7.16979	0.485993	0.0677834	-3.88292	0.0488904	1
chicirc_047835	2.1508	0	4.3016	Inf	Inf	0.0495149	1

## Sheet: 56 DE miRNAs
Table S3-2 List of 56 differentially expressed miRNAs. MiRNAs that are up-regulated in red and down-regulated in green.
id	baseMean	baseMeanA	baseMeanB	foldChange	log2FoldChange	pval	padj
chi-miR-335-3p	1361.08	2067.12	655.039	0.316886	-1.65797	8.60007e-08	3.66363e-05
chi-miR-335-5p	253.593	362.9	144.285	0.397588	-1.33065	4.78092e-05	0.00254584
chi-miR-143-3p	4.70065e+06	6.5432e+06	2.85811e+06	0.436806	-1.19493	0.000173174	0.00762919
chi-miR-483	47.3288	75.4671	19.1906	0.254291	-1.97545	0.000179089	0.00762919
chi-miR-125a-5p	11834.3	16108	7560.47	0.46936	-1.09123	0.000455763	0.014935
chi-miR-10a-5p	121147	161544	80749.8	0.499863	-1.00039	0.00110018	0.0275693
chi-miR-545-5p	2.1096	4.21921	0	0	-Inf	0.016055	0.12039
chi-miR-211	204.671	273.312	136.03	0.497709	-1.00663	0.020582	0.134119
chi-miR-30f-3p	434.827	597.462	272.193	0.455582	-1.13422	0.0210938	0.134119
chi-miR-490	170.717	230.745	110.69	0.479709	-1.05977	0.0247685	0.137819
chi-miR-129-3p	14.1926	21.0746	7.31061	0.346892	-1.52744	0.0265699	0.141406
chi-miR-10b-5p	16387.9	22228	10547.8	0.474529	-1.07543	0.0319032	0.152705
chi-miR-767	117.375	189.388	45.3625	0.239522	-2.06177	0.033961	0.158982
chi-miR-105a	139.756	213.777	65.7351	0.307494	-1.70137	0.0475549	0.19446
chi-miR-665	20.5195	2.79527	38.2437	13.6816	3.77416	1.99437e-07	4.24801e-05
chi-miR-21-5p	2.35146e+06	673550	4.02937e+06	5.98228	2.5807	3.47246e-07	4.9309e-05
chi-miR-3959-3p	161.088	71.2381	250.937	3.52251	1.8166	2.93883e-06	0.000312985
chi-miR-381	1201.65	575.979	1827.31	3.17253	1.66564	4.1301e-06	0.000351884
chi-miR-155-5p	7847.84	4019.48	11676.2	2.90491	1.53849	8.91301e-06	0.000632824
chi-miR-21-3p	35.7676	13.3905	58.1446	4.34221	2.11843	3.57008e-05	0.00217265
chi-miR-494	210.66	111.045	310.276	2.79416	1.48241	0.000425239	0.014935
chi-miR-127-5p	78.3267	43.2217	113.432	2.62441	1.392	0.000446478	0.014935
chi-miR-543-3p	358.062	181.688	534.436	2.94149	1.55655	0.000594854	0.0181006
chi-miR-493-3p	3516.84	639.11	6394.56	10.0054	3.32271	0.00109567	0.0275693
chi-miR-106a-5p	33.3489	14.9416	51.7562	3.46389	1.79239	0.00137586	0.0314522
chi-miR-487a-3p	18.8092	7.70314	29.9152	3.88351	1.95736	0.00152425	0.0314522
chi-miR-493-5p	1271.94	402.79	2141.09	5.31566	2.41025	0.00152836	0.0314522
chi-miR-433	23.7352	11.2728	36.1975	3.21104	1.68304	0.00188566	0.0349256
chi-miR-146b-5p	15140.1	8470.18	21810	2.57491	1.36452	0.00209428	0.0371736
chi-miR-409-5p	259.981	101.205	418.758	4.13773	2.04884	0.00265384	0.0414411
chi-miR-432-5p	347.572	150.112	545.031	3.63082	1.8603	0.00281037	0.0414411
chi-miR-136-3p	190.963	122.735	259.191	2.11179	1.07846	0.00282111	0.0414411
chi-miR-495-3p	875.688	543.161	1208.21	2.22441	1.15342	0.0033861	0.0465315
chi-miR-323b	19.8066	8.38856	31.2247	3.7223	1.89619	0.00544497	0.0688215
chi-miR-877-5p	136.872	90.1451	183.599	2.0367	1.02623	0.00645918	0.0746655
chi-miR-98-3p	14.6365	6.27084	23.0022	3.66812	1.87504	0.00750217	0.0817057
chi-miR-340-5p	1300.32	834.881	1765.75	2.11498	1.08064	0.0087867	0.0870496
chi-miR-182	1592.96	573.858	2612.07	4.55177	2.18643	0.00960382	0.0909162
chi-miR-409-3p	1908.58	919.372	2897.79	3.15192	1.65623	0.0109152	0.0989333
chi-miR-382-3p	253.336	168.352	338.32	2.0096	1.00691	0.0111978	0.0993805
chi-miR-323a-3p	13.3999	6.45897	20.3409	3.14924	1.65501	0.0131452	0.111997
chi-miR-223-5p	5504.64	2139.12	8870.16	4.14664	2.05194	0.0161085	0.12039
chi-miR-146b-3p	181.052	106.808	255.297	2.39025	1.25716	0.017122	0.125758
chi-miR-18a-5p	49.9971	27.4144	72.5798	2.64751	1.40463	0.0174879	0.126268
chi-miR-758	24.7576	8.03749	41.4777	5.16053	2.36752	0.0180351	0.126339
chi-miR-96	69.5148	31.2405	107.789	3.4503	1.78672	0.0183177	0.126339
chi-miR-2284c	47.5905	31.3905	63.7905	2.03216	1.02301	0.0183874	0.126339
chi-miR-410-3p	35.2853	19.0892	51.4814	2.69689	1.4313	0.0235292	0.137394
chi-miR-200a	31677	21088.1	42265.8	2.00425	1.00306	0.0240735	0.137394
chi-miR-183	823.935	333.403	1314.47	3.94258	1.97914	0.0241519	0.137394
chi-miR-655	47.0978	30.6962	63.4995	2.06864	1.04868	0.0276556	0.142213
chi-miR-130b-3p	71.829	45.7487	97.9093	2.14015	1.09772	0.0277081	0.142213
chi-miR-128-5p	7.74494	2.75101	12.7389	4.6306	2.2112	0.0288363	0.146241
chi-miR-3958-3p	362.072	232.811	491.333	2.11043	1.07754	0.0295516	0.148106
chi-miR-20b	70.2525	37.5859	102.919	2.73823	1.45325	0.0391061	0.172818
chi-miR-485-3p	17.9967	10.2716	25.7217	2.50414	1.32432	0.0399965	0.173862

## Sheet: 2763 DE mRNAs
Table S3-3 List of 2763 differentially expressed mRNAs.mRNAs that are up-regulated in red and down-regulated in green.
id	baseMean	baseMeanA	baseMeanB	foldChange	log2FoldChange	pval	padj	Gene Name	Description
ENSCHIG00000026759	760.327	10.7125	1509.94	140.951	7.13905	1.23615e-106	2.25103e-102	BPIFB2	(RefSeq) BPI fold containing family B member 2
ENSCHIG00000010286	533.098	18.1372	1048.06	57.785	5.85262	5.23545e-74	4.76688e-70	CFHR5	(RefSeq) complement factor H related 5
ENSCHIG00000020875	8531.2	1440.02	15622.4	10.8487	3.43946	5.43175e-55	3.29707e-51	CTSL	(RefSeq) cathepsin L
ENSCHIG00000017433	1943.88	2.85528	3884.9	1360.6	10.41	2.94162e-48	1.33917e-44	LOC102181552	(RefSeq) plasminogen activator inhibitor 2
ENSCHIG00000009884	456.264	45.1397	867.388	19.2156	4.26421	1.18143e-47	4.30278e-44	LOC102190544	(RefSeq) cationic amino acid transporter 3-like
ENSCHIG00000026815	1111.76	195.29	2028.23	10.3857	3.37653	4.00388e-45	1.04158e-41	ADAMTS4	(RefSeq) ADAM metallopeptidase with thrombospondin type 1 motif 4
ENSCHIG00000010028	144.106	1.78629	286.425	160.346	7.32505	2.6244e-44	5.97378e-41	LOC102169690	(RefSeq) complement factor H-related protein 2
ENSCHIG00000003384	14365.7	3364.03	25367.4	7.54079	2.91472	1.66766e-43	3.37423e-40	CHI3L1	(RefSeq) chitinase 3 like 1
ENSCHIG00000010442	307.923	32.3911	583.455	18.0128	4.17095	1.1944e-39	2.17499e-36	CXCL5	-
ENSCHIG00000012382	886.442	173.86	1599.02	9.19722	3.2012	1.05392e-38	1.4763e-35	CYP1B1	(RefSeq) cytochrome P450 1B1
ENSCHIG00000012393	1070.32	234.542	1906.1	8.12692	3.02271	1.9746e-37	2.56839e-34	HK2	(RefSeq) hexokinase 2
ENSCHIG00000023567	8688.04	480.215	16895.9	35.1839	5.13685	1.24447e-32	1.33305e-29	CCL2	(RefSeq) C-C motif chemokine 2
ENSCHIG00000024239	365.753	61.2579	670.249	10.9414	3.45173	2.84912e-32	2.88236e-29	PLXDC1	(RefSeq) plexin domain containing 1
ENSCHIG00000022162	32142.8	918.271	63367.4	69.0073	6.10868	5.51817e-32	5.28873e-29	LOC102168428	(RefSeq) serum amyloid A protein
ENSCHIG00000012548	53464.2	621.51	106307	171.046	7.41824	8.20498e-32	7.47063e-29	LOC100860781	(RefSeq) serum amyloid A3
ENSCHIG00000021136	790.398	191.724	1389.07	7.24516	2.85702	9.20992e-32	7.98631e-29	SLC22A3	(RefSeq) solute carrier family 22 member 3
ENSCHIG00000017810	2940.32	443.706	5436.93	12.2534	3.61511	1.19039e-30	9.42482e-28	VNN1	(RefSeq) vanin 1
ENSCHIG00000011978	715.393	183.533	1247.25	6.79578	2.76464	3.43772e-29	2.22692e-26	TMEM176B	(RefSeq) transmembrane protein 176B
ENSCHIG00000020813	3848.73	1230.17	6467.29	5.25724	2.39431	3.54643e-29	2.22692e-26	SEL1L3	(RefSeq) SEL1L family member 3
ENSCHIG00000005522	53317.9	18412.1	88223.8	4.79163	2.26052	9.01239e-29	5.29405e-26	CTSD	(RefSeq) cathepsin D
ENSCHIG00000020804	695.039	189.5	1200.58	6.33551	2.66346	6.62548e-28	3.65606e-25	LOC102188618	(RefSeq) metallothionein-1A
ENSCHIG00000007205	17522.4	6144.51	28900.4	4.70345	2.23372	9.24449e-28	4.80977e-25	SLC39A8	(RefSeq) solute carrier family 39 member 8
ENSCHIG00000010149	653.375	6.58873	1300.16	197.331	7.62447	3.53984e-27	1.74218e-24	-	-
ENSCHIG00000009367	4987.08	1733.29	8240.87	4.75447	2.24928	4.54324e-27	2.17717e-24	OSMR	(RefSeq) oncostatin M receptor
ENSCHIG00000011010	11041.4	3968.43	18114.4	4.56463	2.1905	1.475e-26	6.88709e-24	MMP14	(RefSeq) matrix metallopeptidase 14
ENSCHIG00000023885	824.452	241.002	1407.9	5.84187	2.54643	6.81868e-26	3.10421e-23	SLC39A14	(RefSeq) solute carrier family 39 member 14
ENSCHIG00000009042	234.275	42.1539	426.397	10.1153	3.33846	2.1667e-25	9.6233e-23	ALDOC	(RefSeq) aldolase, fructose-bisphosphate C
ENSCHIG00000015305	5433.56	1996.8	8870.33	4.44228	2.1513	4.44581e-25	1.75996e-22	HTRA1	(RefSeq) HtrA serine peptidase 1
ENSCHIG00000016069	313.892	69.994	557.789	7.9691	2.99442	1.73904e-24	6.73786e-22	ADM5	(RefSeq) adrenomedullin 5 (putative)
ENSCHIG00000016948	1436.81	502.496	2371.13	4.7187	2.23839	3.19357e-24	1.18683e-21	EGLN3	(RefSeq) egl-9 family hypoxia inducible factor 3
ENSCHIG00000015458	125.638	12.682	238.594	18.8136	4.23371	7.98275e-24	2.88474e-21	CCL20	(RefSeq) C-C motif chemokine ligand 20
ENSCHIG00000026821	7297.21	1989.35	12605.1	6.33627	2.66363	1.02107e-23	3.57571e-21	LOC102174322	(RefSeq) folate receptor alpha
ENSCHIG00000026468	6032.52	2124.08	9940.97	4.68013	2.22655	4.24919e-23	1.38174e-20	MMP7	(RefSeq) matrix metallopeptidase 7
ENSCHIG00000008094	293.659	22.4729	564.846	25.1345	4.6516	5.42609e-22	1.64682e-19	TREM2	(RefSeq) triggering receptor expressed on myeloid cells 2
ENSCHIG00000024614	957.58	279.778	1635.38	5.84527	2.54727	7.53706e-22	2.21371e-19	PTGES	(RefSeq) prostaglandin E synthase
ENSCHIG00000017276	2691.28	23.8265	5358.73	224.906	7.81318	2.53012e-21	6.98083e-19	XDH	(RefSeq) xanthine dehydrogenase
ENSCHIG00000010515	471.365	145.289	797.441	5.48867	2.45646	3.57006e-21	9.7031e-19	LOC102178379	(RefSeq) solute carrier family 2, facilitated glucose transporter member 5
ENSCHIG00000009947	15139.9	4719.57	25560.2	5.41579	2.43717	4.90478e-20	1.15995e-17	SOD2	(RefSeq) superoxide dismutase 2
ENSCHIG00000027171	5289.53	2253.74	8325.32	3.694	1.88518	9.2824e-20	2.06137e-17	LOC102186356	(RefSeq) low affinity immunoglobulin gamma Fc region receptor II
ENSCHIG00000002757	11618.4	5097.62	18139.1	3.55836	1.83121	9.86557e-20	2.16448e-17	SERPINH1	(RefSeq) serpin family H member 1
ENSCHIG00000016843	1688.36	690.874	2685.84	3.88759	1.95888	1.01342e-19	2.19694e-17	BNIP3	(RefSeq) BCL2 interacting protein 3
ENSCHIG00000005544	5392.25	2327.53	8456.98	3.63346	1.86134	1.791e-19	3.79234e-17	IFI30	(RefSeq) IFI30, lysosomal thiol reductase
ENSCHIG00000021699	206.981	10.917	403.045	36.9191	5.2063	1.96379e-19	4.11042e-17	SERPINB10	(RefSeq) serpin B10
ENSCHIG00000025197	856.015	330.547	1381.48	4.17938	2.06329	3.58204e-19	7.25448e-17	GPC1	(RefSeq) glypican 1
ENSCHIG00000014127	1408.92	576.151	2241.68	3.89079	1.96006	3.58541e-19	7.25448e-17	IER3	(RefSeq) immediate early response 3
ENSCHIG00000022516	27972.8	9890.43	46055.2	4.65655	2.21926	8.24856e-19	1.59428e-16	GAPDH	(RefSeq) glyceraldehyde-3-phosphate dehydrogenase
ENSCHIG00000014466	1325.5	549.365	2101.63	3.82556	1.93567	1.72032e-18	3.19663e-16	KDELR3	(RefSeq) KDEL endoplasmic reticulum protein retention receptor 3
ENSCHIG00000021210	4464.75	809.741	8119.77	10.0276	3.32591	2.39519e-18	4.36163e-16	C6	(RefSeq) complement C6
ENSCHIG00000011574	6223.18	2825.68	9620.67	3.40473	1.76754	2.54594e-18	4.54525e-16	CTSK	(RefSeq) cathepsin K
ENSCHIG00000025182	276.227	79.7213	472.733	5.92982	2.56799	3.93618e-18	6.69886e-16	RGS16	(RefSeq) regulator of G-protein signaling 16
ENSCHIG00000016915	335.996	63.1986	608.794	9.63304	3.26799	4.25967e-18	7.18228e-16	CXCL13	(RefSeq) C-X-C motif chemokine ligand 13
ENSCHIG00000021839	9641.48	4491.97	14791	3.29276	1.7193	1.69272e-17	2.7039e-15	-	-
ENSCHIG00000007647	314.801	102.937	526.664	5.11636	2.35512	2.56126e-17	4.05571e-15	AK4	(RefSeq) adenylate kinase 4
ENSCHIG00000026809	563.526	215.347	911.705	4.23367	2.08191	3.05708e-17	4.79908e-15	PYCR1	(RefSeq) pyrroline-5-carboxylate reductase 1
ENSCHIG00000025688	354.397	121.109	587.686	4.85256	2.27875	3.17987e-17	4.94919e-15	MST1R	(RefSeq) macrophage stimulating 1 receptor
ENSCHIG00000023008	4539.23	2116.64	6961.83	3.2891	1.71769	3.53978e-17	5.41676e-15	PGAM1	(RefSeq) phosphoglycerate mutase 1
ENSCHIG00000007884	516.61	193.404	839.816	4.34228	2.11845	3.93804e-17	5.97597e-15	KCNT1	(RefSeq) potassium sodium-activated channel subfamily T member 1
ENSCHIG00000018161	602.73	237.09	968.371	4.08441	2.03013	4.06308e-17	6.11477e-15	RAB3IL1	(RefSeq) RAB3A interacting protein like 1
ENSCHIG00000018949	209470	100466	318474	3.16996	1.66447	5.09353e-17	7.4801e-15	FTH1	(RefSeq) ferritin heavy chain 1
ENSCHIG00000012255	1698.59	757.599	2639.58	3.48413	1.8008	6.17458e-17	8.92373e-15	NAV3	(RefSeq) neuron navigator 3
ENSCHIG00000016569	3288.23	1527.58	5048.88	3.30516	1.72472	6.27587e-17	8.9987e-15	ASGR1	(RefSeq) asialoglycoprotein receptor 1
ENSCHIG00000020644	2057.54	926.04	3189.05	3.44375	1.78398	7.89863e-17	1.1237e-14	CPO	(RefSeq) carboxypeptidase O
ENSCHIG00000020427	19713.9	9449.92	29977.8	3.17228	1.66552	1.15644e-16	1.61991e-14	ABCA3	(RefSeq) ATP binding cassette subfamily A member 3
ENSCHIG00000010381	774.345	265.109	1283.58	4.84171	2.27552	1.2722e-16	1.76846e-14	TMEM173	(RefSeq) transmembrane protein 173
ENSCHIG00000014014	1944.01	783.86	3104.17	3.96011	1.98554	1.38993e-16	1.90305e-14	NEK6	(RefSeq) NIMA related kinase 6
ENSCHIG00000015851	120.764	17.7744	223.754	12.5885	3.65404	1.44625e-16	1.96539e-14	SCN5A	(RefSeq) sodium voltage-gated channel alpha subunit 5
ENSCHIG00000021178	483.461	182.896	784.025	4.28673	2.09988	4.05015e-16	5.26808e-14	CD1E	(RefSeq) CD1e molecule
ENSCHIG00000001349	4997.83	2398.4	7597.27	3.16764	1.66341	4.49086e-16	5.71878e-14	ARSB	(RefSeq) arylsulfatase B
ENSCHIG00000017362	4666.89	1290.55	8043.22	6.23238	2.63978	4.68545e-16	5.92514e-14	STAR	(RefSeq) steroidogenic acute regulatory protein
ENSCHIG00000019667	6088.66	2950.11	9227.22	3.12776	1.64513	6.34871e-16	7.97311e-14	CKAP4	(RefSeq) cytoskeleton associated protein 4
ENSCHIG00000026002	20733.6	10211.6	31255.6	3.06078	1.6139	7.90165e-16	9.72223e-14	CTSH	(RefSeq) cathepsin H
ENSCHIG00000015514	2726.84	1300.66	4153.02	3.19302	1.67492	9.89848e-16	1.20974e-13	PEPD	(RefSeq) peptidase D
ENSCHIG00000014180	1041.51	458.988	1624.03	3.53828	1.82305	1.22511e-15	1.46771e-13	LHFPL2	(RefSeq) lipoma HMGIC fusion partner-like 2
ENSCHIG00000023586	2206.16	1035.52	3376.8	3.26096	1.7053	1.39377e-15	1.63857e-13	VDR	(RefSeq) vitamin D (1,25- dihydroxyvitamin D3) receptor
ENSCHIG00000015999	17679.9	6370.02	28989.8	4.55098	2.18618	1.39472e-15	1.63857e-13	ENO1	(RefSeq) enolase 1
ENSCHIG00000017272	712.467	301.04	1123.89	3.73338	1.90048	2.42977e-15	2.81822e-13	ATP6V1C2	(RefSeq) ATPase H+ transporting V1 subunit C2
ENSCHIG00000013901	14618.8	4064.44	25173.1	6.19349	2.63075	4.31803e-15	4.91446e-13	CTSC	(RefSeq) cathepsin C
ENSCHIG00000020729	1551.04	718.744	2383.33	3.31597	1.72943	4.87885e-15	5.45054e-13	ALDH1A3	(RefSeq) aldehyde dehydrogenase 1 family member A3
ENSCHIG00000024114	70.2663	8.23769	132.295	16.0597	4.00537	6.64452e-15	7.28896e-13	ANKRD37	(RefSeq) ankyrin repeat domain 37
ENSCHIG00000004449	374.308	11.1723	737.444	66.0065	6.04454	7.33899e-15	8.00257e-13	LOC108633189	(RefSeq) neuroendocrine secretory protein 55
ENSCHIG00000018753	414.149	137.539	690.758	5.02226	2.32834	7.53232e-15	8.1645e-13	LOC106501911	(RefSeq) solute carrier family 2, facilitated glucose transporter member 5
ENSCHIG00000016791	647.731	5.90687	1289.55	218.314	7.77026	8.41567e-15	9.06801e-13	LOC106503728	(RefSeq) serum amyloid A protein
ENSCHIG00000020225	2110.46	1026.81	3194.12	3.11072	1.63725	1.1216e-14	1.1944e-12	EMILIN1	(RefSeq) elastin microfibril interfacer 1
ENSCHIG00000009158	531.066	158.56	903.572	5.69862	2.51061	1.3431e-14	1.40562e-12	TMEM176A	(RefSeq) transmembrane protein 176A
ENSCHIG00000000977	132.59	31.504	233.677	7.41736	2.89091	1.55835e-14	1.62157e-12	SLC2A10	(RefSeq) solute carrier family 2 member 10
ENSCHIG00000020074	102.398	10.4661	194.33	18.5675	4.21471	1.74966e-14	1.77823e-12	CCL8	(RefSeq) C-C motif chemokine 8
ENSCHIG00000022648	674.272	123.599	1224.94	9.91067	3.30898	1.75524e-14	1.77823e-12	LOC102180889	(RefSeq) transmembrane protein 45A
ENSCHIG00000016122	10412.2	4662.83	16161.6	3.46606	1.7933	1.75773e-14	1.77823e-12	GPI	(RefSeq) glucose-6-phosphate isomerase
ENSCHIG00000022942	5199.41	2321.58	8077.25	3.47921	1.79876	3.64108e-14	3.50815e-12	CFB	(RefSeq) complement factor B
ENSCHIG00000011290	3440.7	1767.65	5113.76	2.89296	1.53255	5.55419e-14	5.2135e-12	SOCS3	(RefSeq) suppressor of cytokine signaling 3
ENSCHIG00000011423	16735.6	8697.12	24774.1	2.84854	1.51022	6.24394e-14	5.77168e-12	CTSZ	(RefSeq) cathepsin Z
ENSCHIG00000019001	615.35	272.067	958.632	3.52351	1.81701	7.68382e-14	7.03127e-12	EPDR1	(RefSeq) ependymin related 1
ENSCHIG00000025514	2898.69	1457.99	4339.39	2.97628	1.57351	8.16967e-14	7.40148e-12	CPM	(RefSeq) carboxypeptidase M
ENSCHIG00000009231	14658.3	7651.8	21664.8	2.83133	1.50148	8.92229e-14	8.04331e-12	MPEG1	(RefSeq) macrophage-expressed gene 1 protein
ENSCHIG00000024308	1895.57	935.541	2855.59	3.05234	1.60992	1.12572e-13	9.99967e-12	ADAM28	(RefSeq) ADAM metallopeptidase domain 28
ENSCHIG00000004836	1903.36	958.641	2848.07	2.97095	1.57092	1.36333e-13	1.19933e-11	ERO1A	(RefSeq) endoplasmic reticulum oxidoreductase 1 alpha
ENSCHIG00000021024	1875.34	945.841	2804.83	2.96543	1.56824	1.51607e-13	1.32094e-11	CAPG	(RefSeq) capping actin protein, gelsolin like
ENSCHIG00000022629	978.299	471.048	1485.55	3.15371	1.65705	1.84069e-13	1.58108e-11	PRDX4	(RefSeq) peroxiredoxin 4
ENSCHIG00000023978	636.659	174.51	1098.81	6.29654	2.65456	1.98597e-13	1.68993e-11	HSD17B14	(RefSeq) hydroxysteroid 17-beta dehydrogenase 14
ENSCHIG00000016056	31374.1	13655	49093.2	3.59524	1.84609	2.34651e-13	1.96912e-11	PKM	(RefSeq) pyruvate kinase, muscle
ENSCHIG00000015613	31675.3	16575.4	46775.2	2.82197	1.4967	2.49717e-13	2.07642e-11	HIF1A	(RefSeq) hypoxia inducible factor 1 alpha subunit
ENSCHIG00000008665	36.3097	0.976297	71.6432	73.3826	6.19737	2.74836e-13	2.2646e-11	PLPPR2	(RefSeq) phospholipid phosphatase related 2
ENSCHIG00000019591	450.346	68.1656	832.527	12.2133	3.61038	3.98871e-13	3.24261e-11	SLC13A5	(RefSeq) solute carrier family 13 member 5
ENSCHIG00000003073	2403.53	1050.35	3756.71	3.57663	1.8386	4.41426e-13	3.5146e-11	-	-
ENSCHIG00000026166	250.054	85.812	414.296	4.82795	2.27141	4.47342e-13	3.54178e-11	MELK	(RefSeq) maternal embryonic leucine zipper kinase
ENSCHIG00000022915	1217.58	465.458	1969.7	4.23175	2.08126	5.22753e-13	4.05078e-11	CKAP2	(RefSeq) cytoskeleton associated protein 2
ENSCHIG00000016031	10870.3	4383.68	17357	3.95945	1.9853	6.21757e-13	4.7773e-11	TPI1	(RefSeq) triosephosphate isomerase 1
ENSCHIG00000024433	524.307	158.118	890.495	5.63183	2.4936	6.30826e-13	4.82662e-11	MREG	(RefSeq) melanoregulin
ENSCHIG00000010212	1458.59	745.733	2171.45	2.91184	1.54193	6.42031e-13	4.88079e-11	HNMT	(RefSeq) histamine N-methyltransferase
ENSCHIG00000019917	2704.84	1410.07	3999.62	2.83647	1.5041	6.43268e-13	4.88079e-11	TRPM6	(RefSeq) transient receptor potential cation channel subfamily M member 6
ENSCHIG00000020076	3973.96	1480.17	6467.75	4.36959	2.1275	6.54526e-13	4.94561e-11	CD84	(RefSeq) CD84 molecule
ENSCHIG00000012912	1857.74	949.045	2766.44	2.91498	1.54349	6.75645e-13	5.08409e-11	ST6GALNAC4	(RefSeq) ST6 N-acetylgalactosaminide alpha-2,6-sialyltransferase 4
ENSCHIG00000026715	2060.01	1067.53	3052.49	2.8594	1.51571	6.82658e-13	5.11572e-11	GUSB	(RefSeq) glucuronidase beta
ENSCHIG00000021557	255.313	94.7723	415.853	4.38792	2.13354	7.00983e-13	5.21016e-11	SLC46A2	-
ENSCHIG00000022991	538.582	244.817	832.348	3.39988	1.76548	7.30712e-13	5.38715e-11	PCYOX1L	(RefSeq) prenylcysteine oxidase 1 like
ENSCHIG00000025275	387.853	165.889	609.817	3.67606	1.87816	8.19464e-13	6.01711e-11	CPT1C	(RefSeq) carnitine palmitoyltransferase 1C
ENSCHIG00000019018	889.793	248.52	1531.07	6.16074	2.6231	8.73284e-13	6.38655e-11	AOC1	(RefSeq) amine oxidase, copper containing 1
ENSCHIG00000018212	524.717	92.1783	957.255	10.3848	3.3764	9.32524e-13	6.79251e-11	KMO	(RefSeq) kynurenine 3-monooxygenase
ENSCHIG00000018221	2163.41	1123.81	3203	2.85012	1.51102	9.69914e-13	7.03671e-11	DPP7	(RefSeq) dipeptidyl peptidase 7
ENSCHIG00000008851	564.313	230.468	898.158	3.8971	1.9624	1.00933e-12	7.29364e-11	FPGS	(RefSeq) folylpolyglutamate synthase
ENSCHIG00000001864	1653.69	849.864	2457.52	2.89166	1.5319	1.33412e-12	9.45307e-11	GALNT5	(RefSeq) polypeptide N-acetylgalactosaminyltransferase 5
ENSCHIG00000013957	5523.72	3023.05	8024.38	2.65439	1.40838	1.58374e-12	1.11351e-10	P4HA1	(RefSeq) prolyl 4-hydroxylase subunit alpha 1
ENSCHIG00000007947	477.302	213.104	741.499	3.47951	1.79888	1.70163e-12	1.18723e-10	KCNC3	(RefSeq) potassium voltage-gated channel subfamily C member 3
ENSCHIG00000024720	32.1759	0.604763	63.7471	105.408	6.71985	1.74179e-12	1.21061e-10	PVALB	(RefSeq) parvalbumin
ENSCHIG00000012762	5894.99	3196.52	8593.45	2.68838	1.42674	2.23298e-12	1.54611e-10	DMXL2	(RefSeq) Dmx like 2
ENSCHIG00000015257	2831.21	985.963	4676.46	4.74304	2.24581	3.36788e-12	2.27145e-10	ACOD1	(RefSeq) aconitate decarboxylase 1
ENSCHIG00000024873	17279.6	7837.96	26721.3	3.40921	1.76944	3.94477e-12	2.62169e-10	ASRGL1	(RefSeq) asparaginase like 1
ENSCHIG00000007433	554.846	262.532	847.159	3.22688	1.69014	4.41903e-12	2.9156e-10	LOC102178869	(RefSeq) SLAM family member 9
ENSCHIG00000015523	1287.91	305.491	2270.33	7.43174	2.8937	5.02528e-12	3.29769e-10	SLC2A1	(RefSeq) solute carrier family 2 member 1
ENSCHIG00000026881	32.8436	0.904915	64.7823	71.5894	6.16167	5.03437e-12	3.29769e-10	STAB2	(RefSeq) stabilin 2
ENSCHIG00000009025	61.5811	1.27645	121.886	95.4882	6.57725	6.05111e-12	3.93538e-10	KCNK12	(RefSeq) potassium two pore domain channel subfamily K member 12
ENSCHIG00000019490	961.616	496.827	1426.4	2.87103	1.52157	6.5732e-12	4.24461e-10	TFEC	(RefSeq) transcription factor EC
ENSCHIG00000026053	445.305	125.026	765.584	6.12341	2.61434	7.07143e-12	4.5502e-10	RND1	(RefSeq) Rho family GTPase 1
ENSCHIG00000002248	426.833	127.159	726.506	5.71336	2.51434	7.13384e-12	4.5742e-10	LOC102185525	(RefSeq) epithelial chloride channel protein-like
ENSCHIG00000021572	1980.55	1030.24	2930.86	2.84484	1.50835	7.80333e-12	4.96848e-10	VLDLR	(RefSeq) very low density lipoprotein receptor
ENSCHIG00000000575	39.7742	2.41236	77.1361	31.9753	4.99889	8.19027e-12	5.19668e-10	-	-
ENSCHIG00000024148	314.932	133.527	496.336	3.71711	1.89418	8.35303e-12	5.28155e-10	PM20D1	(RefSeq) peptidase M20 domain containing 1
ENSCHIG00000024486	741.606	330.561	1152.65	3.48695	1.80196	9.11639e-12	5.72447e-10	TSPAN11	(RefSeq) tetraspanin 11
ENSCHIG00000012935	1530.18	815.393	2244.97	2.75324	1.46113	9.45735e-12	5.89789e-10	NOL10	(RefSeq) nucleolar protein 10
ENSCHIG00000000464	1051.47	491.482	1611.46	3.27878	1.71316	9.71202e-12	6.01551e-10	DSEL	(RefSeq) dermatan sulfate epimerase-like
ENSCHIG00000017099	407.722	106.046	709.398	6.68955	2.74191	1.51937e-11	9.22257e-10	MDGA1	(RefSeq) MAM domain containing glycosylphosphatidylinositol anchor 1
ENSCHIG00000027055	1717.06	931.532	2502.58	2.68652	1.42574	1.82739e-11	1.09104e-09	ADAMTS2	(RefSeq) ADAM metallopeptidase with thrombospondin type 1 motif 2
ENSCHIG00000011773	1005.14	429.597	1580.67	3.67943	1.87948	1.98524e-11	1.17446e-09	-	-
ENSCHIG00000025500	1006.57	529.081	1484.06	2.80497	1.48799	2.05179e-11	1.20916e-09	TMEM106C	(RefSeq) transmembrane protein 106C
ENSCHIG00000009349	2916.87	1635.32	4198.42	2.56734	1.36027	2.35314e-11	1.36903e-09	NFIL3	(RefSeq) nuclear factor, interleukin 3 regulated
ENSCHIG00000009715	3641.13	2031	5251.27	2.58556	1.37048	2.8517e-11	1.64855e-09	GAS7	(RefSeq) growth arrest specific 7
ENSCHIG00000010567	191.845	70.0102	313.679	4.48048	2.16365	3.02565e-11	1.73792e-09	ENTPD2	(RefSeq) ectonucleoside triphosphate diphosphohydrolase 2
ENSCHIG00000021970	2873.91	1583.45	4164.37	2.62993	1.39503	3.03491e-11	1.73792e-09	TMEM97	(RefSeq) transmembrane protein 97
ENSCHIG00000025536	4012.22	2253.3	5771.15	2.5612	1.35682	3.04871e-11	1.74035e-09	SEC24D	(RefSeq) SEC24 homolog D, COPII coat complex component
ENSCHIG00000017895	774.147	384.451	1163.84	3.02728	1.59802	3.23923e-11	1.83758e-09	CA13	(RefSeq) carbonic anhydrase 13
ENSCHIG00000011009	629.674	295.531	963.818	3.26131	1.70545	3.38557e-11	1.90871e-09	SCN4B	(RefSeq) sodium voltage-gated channel beta subunit 4
ENSCHIG00000012243	12340.1	3852.43	20827.8	5.40641	2.43467	3.55455e-11	1.99164e-09	SLC2A3	(RefSeq) solute carrier family 2 member 3
ENSCHIG00000008960	859.45	311.818	1407.08	4.51251	2.17393	4.09376e-11	2.26329e-09	-	-
ENSCHIG00000011845	1533.22	831.746	2234.69	2.68675	1.42586	4.10152e-11	2.26329e-09	NOP10	(RefSeq) NOP10 ribonucleoprotein
ENSCHIG00000020375	583.242	291.977	874.507	2.99513	1.58262	6.80352e-11	3.64389e-09	STEAP3	(RefSeq) STEAP3 metalloreductase
ENSCHIG00000018863	4038.43	1318.37	6758.5	5.12641	2.35795	8.04056e-11	4.26876e-09	IGF1	(RefSeq) insulin like growth factor 1
ENSCHIG00000026741	4890.83	2798.1	6983.56	2.49583	1.31952	8.16405e-11	4.31401e-09	AHCY	(RefSeq) adenosylhomocysteinase
ENSCHIG00000014170	2970.38	1617.82	4322.95	2.67208	1.41797	8.74929e-11	4.57829e-09	ITGAM	(RefSeq) integrin subunit alpha M
ENSCHIG00000027016	11009.8	5027.85	16991.7	3.37951	1.75682	9.46143e-11	4.92265e-09	TFRC	(RefSeq) transferrin receptor
ENSCHIG00000027141	1744.72	842.108	2647.34	3.1437	1.65247	1.11582e-10	5.72368e-09	LOC102173987	(RefSeq) high affinity immunoglobulin gamma Fc receptor I
ENSCHIG00000018372	9132.45	3969.47	14295.4	3.60135	1.84854	1.18324e-10	6.05248e-09	LDH-A	(RefSeq) lactate dehydrogenase
ENSCHIG00000025682	613.142	314.625	911.658	2.8976	1.53486	1.23029e-10	6.25799e-09	-	-
ENSCHIG00000000483	2929.87	1057.18	4802.56	4.54282	2.18359	1.3162e-10	6.63933e-09	EREG	(RefSeq) epiregulin
ENSCHIG00000009044	5510.58	3189.25	7831.91	2.45572	1.29615	1.43372e-10	7.19229e-09	FYN	(RefSeq) FYN proto-oncogene, Src family tyrosine kinase
ENSCHIG00000026427	4450.32	2574.83	6325.81	2.45679	1.29677	1.44224e-10	7.21516e-09	NFKBIZ	(RefSeq) NFKB inhibitor zeta
ENSCHIG00000012791	322.417	9.87029	634.963	64.3308	6.00744	1.46208e-10	7.29438e-09	CTHRC1	(RefSeq) collagen triple helix repeat containing 1
ENSCHIG00000024206	12658.3	6557.17	18759.4	2.86089	1.51647	1.50913e-10	7.50853e-09	CTSA	(RefSeq) cathepsin A
ENSCHIG00000012098	615.983	261.03	970.936	3.71963	1.89516	1.7123e-10	8.44847e-09	IKBKE	(RefSeq) inhibitor of nuclear factor kappa B kinase subunit epsilon
ENSCHIG00000014251	2519.78	1435.35	3604.21	2.51103	1.32828	1.86419e-10	9.12553e-09	H6PD	(RefSeq) hexose-6-phosphate dehydrogenase/glucose 1-dehydrogenase
ENSCHIG00000023698	909.504	487.322	1331.69	2.73266	1.45031	2.01951e-10	9.82599e-09	SESN2	(RefSeq) sestrin 2
ENSCHIG00000012315	392.416	99.2364	685.595	6.9087	2.78841	2.32091e-10	1.09776e-08	WISP1	(RefSeq) WNT1 inducible signaling pathway protein 1
ENSCHIG00000024646	603.437	312.069	894.805	2.86733	1.51971	2.35587e-10	1.11141e-08	NPL	(RefSeq) N-acetylneuraminate pyruvate lyase
ENSCHIG00000024185	1656.46	280.936	3031.99	10.7925	3.43195	2.37238e-10	1.1163e-08	FABP7	(RefSeq) fatty acid binding protein 7
ENSCHIG00000023012	214.292	86.6922	341.892	3.94375	1.97957	2.51269e-10	1.17928e-08	PARPBP	(RefSeq) PARP1 binding protein
ENSCHIG00000023632	683.276	354.326	1012.23	2.85676	1.51438	2.64771e-10	1.23628e-08	CIT	(RefSeq) citron rho-interacting serine/threonine kinase
ENSCHIG00000000397	2646.48	1531.44	3761.52	2.45619	1.29642	2.93937e-10	1.36895e-08	PFKL	(RefSeq) ATP-dependent 6-phosphofructokinase, liver type
ENSCHIG00000008753	5465.77	1354.55	9576.99	7.07021	2.82175	3.07422e-10	1.4227e-08	CREB3L1	(RefSeq) cAMP responsive element binding protein 3 like 1
ENSCHIG00000024544	906.033	487.478	1324.59	2.71722	1.44213	3.43771e-10	1.57288e-08	NLN	(RefSeq) neurolysin
ENSCHIG00000017285	1410.14	523.19	2297.1	4.39056	2.13441	3.63563e-10	1.65927e-08	SH3PXD2B	(RefSeq) SH3 and PX domains 2B
ENSCHIG00000011035	753.438	401.869	1105.01	2.74966	1.45926	4.57516e-10	2.06222e-08	FOXRED2	(RefSeq) FAD dependent oxidoreductase domain containing 2
ENSCHIG00000023207	568.125	273.724	862.526	3.15108	1.65585	4.78936e-10	2.14813e-08	EPN3	(RefSeq) epsin 3
ENSCHIG00000026998	739.564	392.817	1086.31	2.76544	1.46751	5.88944e-10	2.60307e-08	TENM4	(RefSeq) teneurin transmembrane protein 4
ENSCHIG00000022655	880.132	299.587	1460.68	4.87563	2.28559	6.00059e-10	2.64578e-08	MARCKSL1	(RefSeq) MARCKS-related protein
ENSCHIG00000021266	5957.68	3542.43	8372.93	2.36361	1.24099	6.04577e-10	2.65861e-08	TRIB1	(RefSeq) tribbles pseudokinase 1
ENSCHIG00000026781	314.985	148.178	481.793	3.25144	1.70108	6.19212e-10	2.71054e-08	B4GALNT1	(RefSeq) beta-1,4-N-acetyl-galactosaminyltransferase 1
ENSCHIG00000025259	62238.9	37141.3	87336.5	2.35147	1.23356	7.04718e-10	3.06275e-08	SFTPB	(RefSeq) surfactant protein B
ENSCHIG00000016194	2919.79	1729.92	4109.65	2.37562	1.24831	7.08241e-10	3.07073e-08	-	-
ENSCHIG00000012846	12968.6	7783.8	18153.4	2.3322	1.22169	7.9731e-10	3.41909e-08	S100A12	(RefSeq) protein S100-A12
ENSCHIG00000026541	23417.4	10594.2	36240.7	3.42081	1.77434	8.3981e-10	3.57312e-08	P4HB	(RefSeq) prolyl 4-hydroxylase subunit beta
ENSCHIG00000009224	3360.64	2015.97	4705.3	2.33402	1.22281	8.42953e-10	3.57813e-08	-	-
ENSCHIG00000015354	4606.44	2735.64	6477.24	2.36772	1.2435	8.52643e-10	3.61084e-08	DDOST	(RefSeq) dolichyl-diphosphooligosaccharide--protein glycosyltransferase non-catalytic subunit
ENSCHIG00000021766	624.14	216.978	1031.3	4.75304	2.24885	8.90065e-10	3.76058e-08	SLC17A9	(RefSeq) solute carrier family 17 member 9
ENSCHIG00000014228	3986.91	2342.23	5631.6	2.40438	1.26566	9.62029e-10	4.03653e-08	GLB1	(RefSeq) galactosidase beta 1
ENSCHIG00000019030	1637.06	841.42	2432.7	2.89118	1.53166	9.77404e-10	4.09162e-08	SLC15A1	(RefSeq) solute carrier family 15 member 1
ENSCHIG00000016693	3596.39	2137.49	5055.28	2.36506	1.24188	1.10843e-09	4.58738e-08	KDELR2	(RefSeq) KDEL endoplasmic reticulum protein retention receptor 2
ENSCHIG00000022371	1114.55	635.523	1593.57	2.5075	1.32625	1.2867e-09	5.27723e-08	CAD	(RefSeq) carbamoyl-phosphate synthetase 2, aspartate transcarbamylase, and dihydroorotase
ENSCHIG00000021478	2216.75	1308.99	3124.51	2.38696	1.25517	1.34456e-09	5.4898e-08	SNX10	(RefSeq) sorting nexin 10
ENSCHIG00000011975	527.968	162.335	893.601	5.50467	2.46066	1.39566e-09	5.68567e-08	PNP	(RefSeq) purine nucleoside phosphorylase
ENSCHIG00000009967	237.989	93.6069	382.371	4.08486	2.03029	1.4027e-09	5.7016e-08	ERCC6L	(RefSeq) ERCC excision repair 6 like, spindle assembly checkpoint helicase
ENSCHIG00000022588	2232.19	997.901	3466.48	3.47377	1.7965	1.62864e-09	6.50384e-08	MAF	(RefSeq) MAF bZIP transcription factor
ENSCHIG00000009640	6133.56	3293.89	8973.24	2.72421	1.44584	1.72462e-09	6.87206e-08	ELOVL1	(RefSeq) ELOVL fatty acid elongase 1
ENSCHIG00000020026	302.729	86.9947	518.463	5.95971	2.57524	1.73451e-09	6.89637e-08	CYGB	(RefSeq) cytoglobin
ENSCHIG00000021854	5639.8	3380.98	7898.63	2.3362	1.22416	1.81705e-09	7.20883e-08	GFPT1	(RefSeq) glutamine--fructose-6-phosphate transaminase 1
ENSCHIG00000018248	4602.17	2138.95	7065.39	3.30321	1.72387	1.97435e-09	7.79889e-08	LOC102186806	(RefSeq) cystatin-B
ENSCHIG00000009558	16350.3	9954.75	22745.9	2.28493	1.19215	2.15637e-09	8.49946e-08	ASAH1	(RefSeq) N-acylsphingosine amidohydrolase 1
ENSCHIG00000012228	373.663	188.657	558.669	2.96129	1.56622	2.192e-09	8.62122e-08	SH2D1B	(RefSeq) SH2 domain containing 1B
ENSCHIG00000022381	576.702	310.472	842.932	2.715	1.44095	2.20768e-09	8.6642e-08	SLC2A6	(RefSeq) solute carrier family 2 member 6
ENSCHIG00000020739	141.348	43.2729	239.424	5.53288	2.46803	2.24857e-09	8.8057e-08	STEAP2	(RefSeq) STEAP2 metalloreductase
ENSCHIG00000026372	361.721	132.571	590.871	4.45702	2.15608	2.26893e-09	8.86637e-08	IQGAP3	(RefSeq) IQ motif containing GTPase activating protein 3
ENSCHIG00000019462	701.719	369.31	1034.13	2.80017	1.48551	2.46268e-09	9.56193e-08	HELLS	(RefSeq) helicase, lymphoid-specific
ENSCHIG00000010014	14163.6	8479.12	19848	2.34081	1.22701	2.50185e-09	9.67275e-08	SEC61A1	(RefSeq) Sec61 translocon alpha 1 subunit
ENSCHIG00000000075	506.694	255.111	758.277	2.97234	1.5716	2.56123e-09	9.88134e-08	TYMS	(RefSeq) thymidylate synthetase
ENSCHIG00000012802	966.767	549.168	1384.37	2.52084	1.3339	2.57401e-09	9.90966e-08	AMPD2	(RefSeq) adenosine monophosphate deaminase 2
ENSCHIG00000012523	14520.9	2704.26	26337.5	9.73924	3.28381	2.59648e-09	9.9751e-08	PTX3	(RefSeq) pentraxin 3
ENSCHIG00000022410	1855.49	1100.86	2610.12	2.37099	1.24549	2.65373e-09	1.01309e-07	SLC29A1	(RefSeq) solute carrier family 29 member 1 (Augustine blood group)
ENSCHIG00000011752	536.566	287.487	785.645	2.7328	1.45038	3.21702e-09	1.21539e-07	-	-
ENSCHIG00000023432	854.674	269.671	1439.68	5.33865	2.41648	3.22943e-09	1.21756e-07	KIF20A	(RefSeq) kinesin family member 20A
ENSCHIG00000025427	210.133	82.35	337.917	4.10342	2.03683	3.2832e-09	1.23527e-07	FOXM1	(RefSeq) forkhead box M1
ENSCHIG00000017068	1243.97	531.224	1956.72	3.68342	1.88104	3.72283e-09	1.38792e-07	ANLN	(RefSeq) anillin actin binding protein
ENSCHIG00000021344	1329.47	720.266	1938.68	2.69162	1.42848	3.72703e-09	1.38792e-07	BRCA2	(RefSeq) BRCA2, DNA repair associated
ENSCHIG00000025761	935.621	475.501	1395.74	2.9353	1.55351	3.95848e-09	1.46512e-07	GLDN	(RefSeq) gliomedin
ENSCHIG00000010808	692.731	357.425	1028.04	2.87623	1.52418	4.08463e-09	1.50874e-07	KNTC1	(RefSeq) kinetochore associated 1
ENSCHIG00000011834	272.192	127.134	417.249	3.28196	1.71456	4.22527e-09	1.55753e-07	MASTL	(RefSeq) microtubule associated serine/threonine kinase like
ENSCHIG00000006757	97.0656	12.6629	181.468	14.3307	3.84104	4.36545e-09	1.59949e-07	SERPINB7	(RefSeq) serpin family B member 7
ENSCHIG00000015539	290.59	101.733	479.447	4.71281	2.23659	4.47541e-09	1.63649e-07	GAS2L3	(RefSeq) growth arrest specific 2 like 3
ENSCHIG00000022871	3179.45	1440.03	4918.88	3.41583	1.77223	4.66239e-09	1.69804e-07	MIF	(RefSeq) macrophage migration inhibitory factor (glycosylation-inhibiting factor)
ENSCHIG00000003271	1625.74	965.33	2286.16	2.36827	1.24383	5.08364e-09	1.84042e-07	SHMT2	(RefSeq) serine hydroxymethyltransferase 2
ENSCHIG00000016815	86.8744	26.166	147.583	5.64026	2.49576	5.19045e-09	1.87536e-07	PLCXD3	(RefSeq) phosphatidylinositol specific phospholipase C X domain containing 3
ENSCHIG00000020433	242.06	114.671	369.45	3.22183	1.68788	5.26358e-09	1.89802e-07	BST1	(RefSeq) bone marrow stromal cell antigen 1
ENSCHIG00000010979	313.288	145.934	480.643	3.29357	1.71965	5.65906e-09	2.02062e-07	ARSJ	(RefSeq) arylsulfatase family member J
ENSCHIG00000000989	473.454	218.854	728.054	3.32666	1.73408	5.67087e-09	2.02087e-07	P3H3	(RefSeq) prolyl 3-hydroxylase 3
ENSCHIG00000009440	6603.99	3442.51	9765.48	2.83674	1.50423	5.9636e-09	2.12104e-07	PGK1	(RefSeq) phosphoglycerate kinase 1
ENSCHIG00000022364	18505.2	11529.2	25481.1	2.21012	1.14413	6.29184e-09	2.23342e-07	HDLBP	(RefSeq) high density lipoprotein binding protein
ENSCHIG00000010953	123.148	17.0514	229.245	13.4444	3.74893	6.80123e-09	2.39556e-07	KLKB1	(RefSeq) kallikrein B1
ENSCHIG00000024228	13418.4	8285.84	18551	2.23888	1.16278	6.92966e-09	2.43608e-07	PLD3	(RefSeq) phospholipase D family member 3
ENSCHIG00000025113	4242.98	2612.81	5873.16	2.24784	1.16854	7.95275e-09	2.77965e-07	PLBD2	(RefSeq) phospholipase B domain containing 2
ENSCHIG00000016792	2426.57	1469.54	3383.6	2.30249	1.20319	8.56419e-09	2.98191e-07	RUNX1	(RefSeq) runt related transcription factor 1
ENSCHIG00000002572	597.684	244.045	951.324	3.89816	1.96279	8.79972e-09	3.05807e-07	PRC1	(RefSeq) protein regulator of cytokinesis 1
ENSCHIG00000018886	13722.7	1475.59	25969.9	17.5996	4.13747	9.34869e-09	3.23035e-07	MXRA5	(RefSeq) matrix remodeling associated 5
ENSCHIG00000017558	4301.82	2654.56	5949.07	2.24107	1.16419	1.0023e-08	3.45681e-07	ATP6V0D1	(RefSeq) ATPase H+ transporting V0 subunit d1
ENSCHIG00000015972	1149.48	675.157	1623.79	2.40506	1.26607	1.01459e-08	3.49256e-07	LOC108634094	(RefSeq) oligosaccharyltransferase complex subunit OSTC
ENSCHIG00000011281	2765.7	1612.58	3918.82	2.43016	1.28105	1.10624e-08	3.75833e-07	SMAD1	(RefSeq) SMAD family member 1
ENSCHIG00000026566	2809.46	1727.12	3891.81	2.25335	1.17207	1.12176e-08	3.80394e-07	LOC102182048	(RefSeq) endoplasmic reticulum mannosyl-oligosaccharide 1,2-alpha-mannosidase
ENSCHIG00000023941	18553.5	11544.6	25562.4	2.21424	1.14681	1.24765e-08	4.20737e-07	CXCL17	(RefSeq) C-X-C motif chemokine ligand 17
ENSCHIG00000014030	1499.81	577.55	2422.06	4.19369	2.06822	1.30739e-08	4.38444e-07	PLA2G7	(RefSeq) phospholipase A2 group VII
ENSCHIG00000019345	1414.85	813.446	2016.26	2.47867	1.30957	1.32167e-08	4.41607e-07	BLVRA	(RefSeq) biliverdin reductase A
ENSCHIG00000017055	1041.41	614.22	1468.61	2.39101	1.25762	1.37082e-08	4.55524e-07	PGM3	(RefSeq) phosphoglucomutase 3
ENSCHIG00000011076	156434	78603	234264	2.98035	1.57548	1.554e-08	5.11724e-07	-	-
ENSCHIG00000020142	5968.9	311.649	11626.2	37.3053	5.22131	1.69763e-08	5.51047e-07	CXCL8	(RefSeq) C-X-C motif chemokine ligand 8
ENSCHIG00000025450	342.54	171.828	513.253	2.98702	1.57871	1.82046e-08	5.87777e-07	LGI3	(RefSeq) leucine rich repeat LGI family member 3
ENSCHIG00000018148	2194.82	1353.84	3035.81	2.24237	1.16503	1.86468e-08	5.99926e-07	WIPI1	(RefSeq) WD repeat domain, phosphoinositide interacting 1
ENSCHIG00000011982	891.782	516.034	1267.53	2.45629	1.29648	2.02982e-08	6.50756e-07	BUB1	(RefSeq) BUB1 mitotic checkpoint serine/threonine kinase
ENSCHIG00000009316	712.888	410.324	1015.45	2.47476	1.30729	2.0569e-08	6.58281e-07	HSD3B7	(RefSeq) hydroxy-delta-5-steroid dehydrogenase, 3 beta- and steroid delta-isomerase 7
ENSCHIG00000024945	69742	45058.2	94425.8	2.09564	1.06739	2.11058e-08	6.73095e-07	FTL	(RefSeq) ferritin light chain
ENSCHIG00000024453	285.725	116.357	455.093	3.91118	1.9676	2.26833e-08	7.19621e-07	AURKA	(RefSeq) aurora kinase A
ENSCHIG00000009229	1911.18	1050.96	2771.39	2.637	1.3989	2.41718e-08	7.64182e-07	ALDH18A1	(RefSeq) aldehyde dehydrogenase 18 family member A1
ENSCHIG00000013604	731.758	422.74	1040.78	2.46198	1.29982	2.43937e-08	7.67202e-07	MLPH	(RefSeq) melanophilin
ENSCHIG00000012343	1113.38	468.937	1757.83	3.74853	1.90633	3.18613e-08	9.85051e-07	NCAPG	(RefSeq) non-SMC condensin I complex subunit G
ENSCHIG00000023932	7614.77	4772.29	10457.2	2.19124	1.13175	3.25789e-08	1.00044e-06	SCPEP1	(RefSeq) serine carboxypeptidase 1
ENSCHIG00000018226	2285.48	1319.75	3251.2	2.4635	1.30071	3.46634e-08	1.05909e-06	GLMP	(RefSeq) glycosylated lysosomal membrane protein
ENSCHIG00000011424	693.613	270.107	1117.12	4.13584	2.04818	3.60069e-08	1.09647e-06	HAS2	(RefSeq) hyaluronan synthase 2
ENSCHIG00000004710	342.049	106.866	577.231	5.40143	2.43334	3.63737e-08	1.10578e-06	GJB2	(RefSeq) gap junction protein beta 2
ENSCHIG00000013438	96.6109	33.3419	159.88	4.79517	2.26158	3.72446e-08	1.13037e-06	SHMT1	(RefSeq) serine hydroxymethyltransferase 1
ENSCHIG00000020955	2665.05	1515.87	3814.24	2.5162	1.33125	3.98712e-08	1.20407e-06	SLC1A5	(RefSeq) solute carrier family 1 member 5
ENSCHIG00000025217	1566.21	967.262	2165.15	2.23843	1.16249	4.1616e-08	1.25261e-06	RGS4	(RefSeq) regulator of G-protein signaling 4
ENSCHIG00000008137	1779.83	1088.24	2471.43	2.27102	1.18334	4.69857e-08	1.40264e-06	LRRC59	(RefSeq) leucine rich repeat containing 59
ENSCHIG00000015975	17756.9	11419.9	24093.9	2.10982	1.07712	4.82206e-08	1.43715e-06	HSPB1	(RefSeq) heat shock protein family B (small) member 1
ENSCHIG00000003089	126.357	50.8694	201.845	3.96791	1.98838	4.85463e-08	1.44404e-06	ACKR1	(RefSeq) atypical chemokine receptor 1 (Duffy blood group)
ENSCHIG00000026938	184.55	81.2511	287.85	3.54272	1.82486	4.87217e-08	1.44499e-06	SLC1A2	(RefSeq) solute carrier family 1 member 2
ENSCHIG00000016964	699.086	409.272	988.899	2.41624	1.27276	4.88109e-08	1.44528e-06	SLC38A7	(RefSeq) solute carrier family 38 member 7
ENSCHIG00000012291	544.955	33.3052	1056.6	31.7249	4.98754	5.37248e-08	1.57914e-06	IL6	(RefSeq) interleukin 6
ENSCHIG00000018130	296.951	130.967	462.935	3.53475	1.82161	5.37655e-08	1.57914e-06	DTL	(RefSeq) denticleless E3 ubiquitin protein ligase homolog
ENSCHIG00000023790	526.867	108.897	944.837	8.67643	3.1171	5.67138e-08	1.65772e-06	CYP4F8	(RefSeq) cytochrome P450 4F6
ENSCHIG00000016262	1732.12	953.823	2510.42	2.63195	1.39613	5.75101e-08	1.6783e-06	BCL3	(RefSeq) B-cell CLL/lymphoma 3
ENSCHIG00000014795	1991.84	1247.94	2735.73	2.1922	1.13238	6.24279e-08	1.81599e-06	LPCAT3	(RefSeq) lysophosphatidylcholine acyltransferase 3
ENSCHIG00000014721	220.156	79.3604	360.951	4.54825	2.18531	6.35512e-08	1.84572e-06	CCNB2	(RefSeq) cyclin B2
ENSCHIG00000021420	1554.68	545.958	2563.39	4.69522	2.23119	6.44328e-08	1.86835e-06	SMPDL3A	(RefSeq) sphingomyelin phosphodiesterase acid like 3A
ENSCHIG00000008055	256.281	7.90878	504.654	63.8093	5.99569	6.60304e-08	1.91163e-06	SUSD5	(RefSeq) sushi domain containing 5
ENSCHIG00000026862	56.2208	6.5218	105.92	16.2409	4.02156	6.63362e-08	1.91743e-06	SPIC	(RefSeq) Spi-C transcription factor
ENSCHIG00000013565	505.371	285.352	725.39	2.54209	1.34601	6.72359e-08	1.93729e-06	CLEC4E	(RefSeq) C-type lectin domain family 4 member E
ENSCHIG00000025581	775.683	456.171	1095.19	2.40084	1.26354	6.93223e-08	1.99056e-06	ECT2	(RefSeq) epithelial cell transforming 2
ENSCHIG00000014588	2069.25	1299.05	2839.45	2.18578	1.12815	6.9625e-08	1.99056e-06	LGALS1	(RefSeq) galectin 1
ENSCHIG00000021007	3189.81	1903	4476.63	2.35241	1.23414	6.96313e-08	1.99056e-06	P4HA2	(RefSeq) prolyl 4-hydroxylase subunit alpha-2
ENSCHIG00000023309	480.972	270.248	691.696	2.55949	1.35585	7.46051e-08	2.11944e-06	CLSPN	(RefSeq) claspin
ENSCHIG00000022890	100.272	37.4843	163.06	4.35009	2.12105	7.61971e-08	2.16021e-06	FOSL1	(RefSeq) FOS like 1, AP-1 transcription factor subunit
ENSCHIG00000012562	748.204	331.545	1164.86	3.51343	1.81288	7.62776e-08	2.16021e-06	IL15RA	(RefSeq) interleukin 15 receptor subunit alpha
ENSCHIG00000016835	3114.97	1972.91	4257.02	2.15773	1.10952	7.84837e-08	2.21579e-06	SURF4	(RefSeq) surfeit 4
ENSCHIG00000025146	679.297	252.572	1106.02	4.37904	2.13062	8.29903e-08	2.33101e-06	PRR11	(RefSeq) proline rich 11
ENSCHIG00000010100	996.127	421.332	1570.92	3.72847	1.89858	8.31685e-08	2.33101e-06	PDZK1IP1	(RefSeq) PDZK1 interacting protein 1
ENSCHIG00000018422	11206.7	7244.76	15168.7	2.09375	1.06609	8.32048e-08	2.33101e-06	FASN	(RefSeq) fatty acid synthase
ENSCHIG00000007838	11365.1	6253.77	16476.5	2.63465	1.39761	8.80574e-08	2.45939e-06	PDIA6	(RefSeq) protein disulfide isomerase family A member 6
ENSCHIG00000014308	135.057	58.3212	211.793	3.63149	1.86056	9.35672e-08	2.58945e-06	SNAI1	(RefSeq) snail family transcriptional repressor 1
ENSCHIG00000021346	202.96	98.1159	307.804	3.13715	1.64945	9.445e-08	2.60991e-06	LOC108633198	(RefSeq) glycerol kinase
ENSCHIG00000023479	11562.6	4891.38	18233.7	3.72773	1.8983	9.82587e-08	2.70694e-06	C1R	(RefSeq) complement C1r
ENSCHIG00000019752	50.6866	9.1183	92.2548	10.1175	3.33879	1.01339e-07	2.77919e-06	PIMREG	(RefSeq) family with sequence similarity 64 member A
ENSCHIG00000012705	88397.2	27754.4	149040	5.36997	2.42491	1.02468e-07	2.80592e-06	PIGR	(RefSeq) polymeric immunoglobulin receptor
ENSCHIG00000020633	4790.32	1946.25	7634.39	3.92261	1.97181	1.02909e-07	2.81377e-06	F13A1	(RefSeq) coagulation factor XIII A chain
ENSCHIG00000021424	2228.56	1403.78	3053.33	2.17508	1.12107	1.03357e-07	2.81743e-06	SOAT1	(RefSeq) sterol O-acyltransferase 1
ENSCHIG00000026127	5770.2	3632.12	7908.27	2.17732	1.12255	1.03507e-07	2.81743e-06	SBNO2	(RefSeq) strawberry notch homolog 2
ENSCHIG00000009892	12994.7	8417.33	17572.1	2.08761	1.06185	1.03824e-07	2.82184e-06	PRDX1	(RefSeq) peroxiredoxin 1
ENSCHIG00000023933	3505.13	2234.98	4775.29	2.13661	1.09533	1.06168e-07	2.87697e-06	PLBD1	(RefSeq) phospholipase B domain containing 1
ENSCHIG00000011981	772.635	462.385	1082.89	2.34195	1.22771	1.0785e-07	2.9182e-06	DPAGT1	(RefSeq) dolichyl-phosphate N-acetylglucosaminephosphotransferase 1
ENSCHIG00000010008	214.252	90.9372	337.567	3.71209	1.89223	1.09599e-07	2.95688e-06	DEPDC1	(RefSeq) DEP domain containing 1
ENSCHIG00000021164	9550.26	4678.34	14422.2	3.08275	1.62422	1.1203e-07	3.01784e-06	PLTP	(RefSeq) phospholipid transfer protein
ENSCHIG00000019601	1102.01	680.129	1523.89	2.2406	1.16388	1.14663e-07	3.08351e-06	DRAM1	(RefSeq) DNA damage regulated autophagy modulator 1
ENSCHIG00000021952	606.705	356.116	857.293	2.40734	1.26744	1.18001e-07	3.15999e-06	MCM10	(RefSeq) minichromosome maintenance 10 replication initiation factor
ENSCHIG00000016758	4568.38	218.893	8917.86	40.7407	5.3484	1.18347e-07	3.16462e-06	S100G	(RefSeq) S100 calcium binding protein G
ENSCHIG00000016667	1531.33	641.787	2420.87	3.77208	1.91536	1.21067e-07	3.2326e-06	MASP1	(RefSeq) mannan binding lectin serine peptidase 1
ENSCHIG00000006770	1177.27	721.527	1633.01	2.26328	1.17841	1.21871e-07	3.24929e-06	PDGFD	(RefSeq) platelet derived growth factor D
ENSCHIG00000009180	65.9612	19.5996	112.323	5.73088	2.51876	1.22692e-07	3.2664e-06	LRFN4	(RefSeq) leucine rich repeat and fibronectin type III domain containing 4
ENSCHIG00000015787	68.5373	10.6624	126.412	11.8558	3.56752	1.23062e-07	3.27148e-06	LOC102175466	(RefSeq) mannose-binding protein A
ENSCHIG00000002321	849.693	522.773	1176.61	2.25072	1.17038	1.26412e-07	3.35563e-06	RNASE6	(RefSeq) ribonuclease A family member k6
ENSCHIG00000012774	681.657	404.756	958.557	2.36823	1.24381	1.3421e-07	3.54196e-06	FAH	(RefSeq) fumarylacetoacetate hydrolase
ENSCHIG00000002786	660.344	21.0316	1299.66	61.7952	5.94942	1.44128e-07	3.79273e-06	GPR84	(RefSeq) G protein-coupled receptor 84
ENSCHIG00000019603	141.01	60.8036	221.217	3.63822	1.86323	1.47052e-07	3.85852e-06	CBX2	(RefSeq) chromobox 2
ENSCHIG00000020999	30.7003	3.75351	57.6472	15.3582	3.94094	1.48942e-07	3.89572e-06	IRX6	(RefSeq) iroquois homeobox 6
ENSCHIG00000018956	138.067	59.6652	216.468	3.62804	1.85919	1.49111e-07	3.89572e-06	DNA2	(RefSeq) DNA replication helicase/nuclease 2
ENSCHIG00000023034	1052.29	632.858	1471.72	2.32551	1.21754	1.51263e-07	3.93853e-06	CLEC4A	(RefSeq) C-type lectin domain family 4 member A
ENSCHIG00000017030	2737.94	1279.99	4195.89	3.27805	1.71284	1.51646e-07	3.93853e-06	LOX	(RefSeq) lysyl oxidase
ENSCHIG00000016601	684.394	409.747	959.041	2.34057	1.22686	1.60859e-07	4.16069e-06	SLC16A1	(RefSeq) solute carrier family 16 member 1
ENSCHIG00000010110	52.158	11.747	92.569	7.8802	2.97823	1.67033e-07	4.29614e-06	LOC108633924	(RefSeq) histone H3-like centromeric protein A
ENSCHIG00000013739	249.805	113.872	385.738	3.38748	1.76021	1.7028e-07	4.36732e-06	SGO1	(RefSeq) shugoshin 1
ENSCHIG00000009875	920.014	560.782	1279.25	2.28119	1.18978	1.76436e-07	4.49986e-06	RACGAP1	(RefSeq) Rac GTPase activating protein 1
ENSCHIG00000011501	3613.87	1941.29	5286.44	2.72315	1.44528	1.77185e-07	4.51264e-06	TYROBP	(RefSeq) TYRO protein tyrosine kinase binding protein
ENSCHIG00000026738	787.269	114.778	1459.76	12.7181	3.66881	1.80681e-07	4.58043e-06	SPINK1	(RefSeq) serine peptidase inhibitor, Kazal type 1
ENSCHIG00000025057	250.164	128.777	371.551	2.88523	1.52869	1.89939e-07	4.79322e-06	MAD2L1	(RefSeq) MAD2 mitotic arrest deficient-like 1 (yeast)
ENSCHIG00000023547	3023.94	206.986	5840.89	28.2188	4.81858	1.90044e-07	4.79322e-06	PPBP	(RefSeq) pro-platelet basic protein
ENSCHIG00000025225	41.8101	8.11624	75.504	9.30284	3.21767	1.90583e-07	4.80017e-06	CMTM2	(RefSeq) CKLF like MARVEL transmembrane domain containing 2
ENSCHIG00000010966	1545.18	628.139	2462.21	3.91986	1.9708	1.96986e-07	4.94094e-06	RCN3	(RefSeq) reticulocalbin 3
ENSCHIG00000024461	36337.6	21073.4	51601.9	2.44867	1.292	1.99005e-07	4.98471e-06	LGMN	(RefSeq) legumain
ENSCHIG00000012553	1137.27	551.985	1722.55	3.12066	1.64185	2.03564e-07	5.08583e-06	ATP2C2	(RefSeq) ATPase secretory pathway Ca2+ transporting 2
ENSCHIG00000017688	631.819	259.117	1004.52	3.8767	1.95483	2.05022e-07	5.11325e-06	DLGAP5	(RefSeq) DLG associated protein 5
ENSCHIG00000020423	1826.94	1160.12	2493.76	2.14956	1.10404	2.10361e-07	5.22388e-06	MCM3	(RefSeq) minichromosome maintenance complex component 3
ENSCHIG00000026163	1121.88	239.1	2004.65	8.38417	3.06767	2.12188e-07	5.24993e-06	DNAH17	(RefSeq) dynein axonemal heavy chain 17
ENSCHIG00000017045	501.823	293.488	710.159	2.41972	1.27484	2.13731e-07	5.28092e-06	SLC1A3	(RefSeq) solute carrier family 1 member 3
ENSCHIG00000025731	772.7	468.614	1076.79	2.29781	1.20026	2.14566e-07	5.29437e-06	WFS1	(RefSeq) wolframin ER transmembrane glycoprotein
ENSCHIG00000007920	144.901	64.742	225.061	3.47627	1.79754	2.22363e-07	5.47934e-06	TWIST2	(RefSeq) twist family bHLH transcription factor 2
ENSCHIG00000018113	1648.53	1051.72	2245.35	2.13493	1.09419	2.2482e-07	5.5324e-06	SCARB1	(RefSeq) scavenger receptor class B member 1
ENSCHIG00000009433	338.822	146.201	531.443	3.63501	1.86196	2.25915e-07	5.55184e-06	NEK2	(RefSeq) NIMA related kinase 2
ENSCHIG00000013888	259.711	133.873	385.55	2.87998	1.52606	2.3885e-07	5.85391e-06	GEN1	(RefSeq) GEN1, Holliday junction 5' flap endonuclease
ENSCHIG00000018266	1395.5	871.531	1919.46	2.2024	1.13908	2.41746e-07	5.90899e-06	PLOD2	(RefSeq) procollagen-lysine,2-oxoglutarate 5-dioxygenase 2
ENSCHIG00000003497	256.387	135.143	377.631	2.79431	1.48249	2.49475e-07	6.08158e-06	PRR16	(RefSeq) proline rich 16
ENSCHIG00000015002	1119.21	704.23	1534.19	2.17853	1.12335	2.51581e-07	6.12471e-06	SEC61G	(RefSeq) Sec61 translocon gamma subunit
ENSCHIG00000016895	208.328	103.08	313.577	3.04209	1.60506	2.53742e-07	6.16907e-06	TK1	(RefSeq) thymidine kinase 1
ENSCHIG00000022658	6763.07	3702.2	9823.95	2.65355	1.40792	2.54234e-07	6.17281e-06	GPX3	(RefSeq) glutathione peroxidase 3
ENSCHIG00000026133	5026.23	3311.94	6740.53	2.03522	1.02518	2.54996e-07	6.18306e-06	VMP1	(RefSeq) vacuole membrane protein 1
ENSCHIG00000019416	439.258	245.17	633.345	2.58329	1.36921	2.56937e-07	6.21358e-06	PPP1R14B	(RefSeq) protein phosphatase 1 regulatory inhibitor subunit 14B
ENSCHIG00000010109	518.126	195.251	841	4.30728	2.10678	2.86715e-07	6.87889e-06	TTK	(RefSeq) TTK protein kinase
ENSCHIG00000009238	373.36	209.822	536.898	2.55883	1.35549	3.11718e-07	7.42982e-06	KNSTRN	(RefSeq) kinetochore localized astrin/SPAG5 binding protein
ENSCHIG00000000531	5107.83	3321.81	6893.84	2.07532	1.05334	3.12936e-07	7.44156e-06	RPN2	(RefSeq) ribophorin II
ENSCHIG00000026771	1004.06	436.113	1572	3.60457	1.84983	3.14489e-07	7.46656e-06	SPATS2	(RefSeq) spermatogenesis associated serine rich 2
ENSCHIG00000022767	867.72	537.156	1198.28	2.2308	1.15756	3.31694e-07	7.86479e-06	DCLK1	(RefSeq) doublecortin like kinase 1
ENSCHIG00000009985	39262.1	26070.7	52453.4	2.01197	1.00861	3.37564e-07	7.98318e-06	LOC102175427	(RefSeq) 40S ribosomal protein SA
ENSCHIG00000026540	12424.4	7158.29	17690.5	2.47134	1.30529	3.46209e-07	8.1676e-06	B4GALT1	(RefSeq) beta-1,4-galactosyltransferase 1
ENSCHIG00000024408	65575.7	42921.4	88229.9	2.05561	1.03957	3.50474e-07	8.25632e-06	LRP1	(RefSeq) LDL receptor related protein 1
ENSCHIG00000013515	30569.1	20365	40773.3	2.00213	1.00153	3.53131e-07	8.29745e-06	ALDOA	(RefSeq) aldolase, fructose-bisphosphate A
ENSCHIG00000025151	1083.27	646.659	1519.89	2.35037	1.23289	3.61153e-07	8.45321e-06	SGSH	(RefSeq) N-sulfoglucosamine sulfohydrolase
ENSCHIG00000025899	3061.4	1840.62	4282.19	2.32649	1.21816	3.66155e-07	8.55928e-06	TLR2	(RefSeq) toll like receptor 2
ENSCHIG00000020706	579.738	270.909	888.566	3.27995	1.71367	3.75059e-07	8.74496e-06	HJURP	(RefSeq) Holliday junction recognition protein
ENSCHIG00000012529	784.743	472.061	1097.42	2.32475	1.21708	3.96954e-07	9.22008e-06	GPR160	(RefSeq) G protein-coupled receptor 160
ENSCHIG00000016812	122.551	3.91535	241.186	61.6	5.94486	4.13989e-07	9.57909e-06	FGF23	(RefSeq) fibroblast growth factor 23
ENSCHIG00000020660	6630.98	4370.21	8891.75	2.03463	1.02476	4.1808e-07	9.66148e-06	HEXB	(RefSeq) hexosaminidase subunit beta
ENSCHIG00000016998	194.925	96.947	292.904	3.02128	1.59516	4.28388e-07	9.88712e-06	ASF1B	(RefSeq) anti-silencing function 1B histone chaperone
ENSCHIG00000024749	308.615	170.729	446.501	2.61527	1.38696	4.32711e-07	9.97426e-06	MMP23B	(RefSeq) matrix metallopeptidase 23B
ENSCHIG00000012283	2727.58	1800.52	3654.65	2.02978	1.02132	4.3531e-07	1.0012e-05	TAF10	(RefSeq) TATA-box binding protein associated factor 10
ENSCHIG00000017906	1255.1	795.063	1715.13	2.15723	1.10918	4.68044e-07	1.07479e-05	PTGFRN	(RefSeq) prostaglandin F2 receptor inhibitor
ENSCHIG00000019537	198.709	101.272	296.145	2.92425	1.54807	4.80459e-07	1.10129e-05	IL3RA	(RefSeq) interleukin 3 receptor subunit alpha
ENSCHIG00000024023	193.835	94.6762	292.995	3.0947	1.6298	5.22774e-07	1.19295e-05	3-Mar	(RefSeq) membrane associated ring-CH-type finger 3
ENSCHIG00000016092	4267.68	2813.42	5721.94	2.03381	1.02418	5.26061e-07	1.19895e-05	NRP2	(RefSeq) neuropilin 2
ENSCHIG00000016339	147.629	68.6517	226.606	3.3008	1.72282	5.44279e-07	1.23737e-05	GINS4	(RefSeq) GINS complex subunit 4
ENSCHIG00000016748	53.4164	12.5769	94.256	7.49439	2.90581	5.49895e-07	1.24702e-05	SBSN	(RefSeq) suprabasin
ENSCHIG00000012064	6668.69	295.272	13042.1	44.1697	5.46499	5.52782e-07	1.25201e-05	CHI3L2	(RefSeq) chitinase 3 like 2
ENSCHIG00000023455	220.52	107.589	333.451	3.0993	1.63194	5.57131e-07	1.26029e-05	E2F7	(RefSeq) E2F transcription factor 7
ENSCHIG00000001148	191.167	95.8319	286.503	2.98964	1.57997	5.74961e-07	1.29901e-05	SFN	(RefSeq) stratifin
ENSCHIG00000017326	2171.86	1420.51	2923.21	2.05786	1.04114	5.83525e-07	1.31673e-05	DAD1	(RefSeq) defender against cell death 1
ENSCHIG00000007800	4249.42	2826.23	5672.61	2.00713	1.00513	5.8826e-07	1.32413e-05	PAPSS1	(RefSeq) 3'-phosphoadenosine 5'-phosphosulfate synthase 1
ENSCHIG00000017081	743.111	159.215	1327.01	8.33471	3.05913	5.90782e-07	1.32817e-05	LOC102181154	(RefSeq) C-C motif chemokine 3
ENSCHIG00000024811	177.676	66.39	288.963	4.35251	2.12185	6.29794e-07	1.40031e-05	NT5C	(RefSeq) 5', 3'-nucleotidase, cytosolic
ENSCHIG00000013074	308.498	92.2806	524.716	5.68609	2.50744	6.38777e-07	1.4151e-05	CDCA3	(RefSeq) cell division cycle associated 3
ENSCHIG00000011993	374.466	216.66	532.272	2.45671	1.29673	6.4431e-07	1.42562e-05	MPI	(RefSeq) mannose phosphate isomerase
ENSCHIG00000019839	3366.76	1906.77	4826.76	2.53139	1.33993	6.51394e-07	1.43753e-05	BACE2	(RefSeq) beta-site APP-cleaving enzyme 2
ENSCHIG00000013733	298.704	164.924	432.484	2.62233	1.39085	6.53098e-07	1.43808e-05	RHNO1	(RefSeq) RAD9-HUS1-RAD1 interacting nuclear orphan 1
ENSCHIG00000020385	1370.6	622.753	2118.45	3.40176	1.76628	6.70805e-07	1.47173e-05	DCDC2	(RefSeq) doublecortin domain containing 2
ENSCHIG00000012166	82.0352	30.929	133.141	4.30474	2.10593	6.76978e-07	1.48349e-05	FBN3	(RefSeq) fibrillin 3
ENSCHIG00000024276	153.88	45.3757	262.385	5.78251	2.53169	7.17788e-07	1.56351e-05	RAB38	(RefSeq) RAB38, member RAS oncogene family
ENSCHIG00000017508	187.271	83.9247	290.616	3.46282	1.79195	7.27559e-07	1.58207e-05	SKA3	(RefSeq) spindle and kinetochore associated complex subunit 3
ENSCHIG00000016545	32.7103	5.74948	59.671	10.3785	3.37553	7.28046e-07	1.58207e-05	IQSEC3	(RefSeq) IQ motif and Sec7 domain 3
ENSCHIG00000024676	91.6009	35.057	148.145	4.22583	2.07923	7.48297e-07	1.62413e-05	CDC25C	(RefSeq) cell division cycle 25C
ENSCHIG00000015830	410.788	240.85	580.726	2.41116	1.26973	7.52177e-07	1.63061e-05	ZWILCH	(RefSeq) zwilch kinetochore protein
ENSCHIG00000027045	4329.04	2881.51	5776.58	2.0047	1.00339	7.69196e-07	1.66355e-05	HM13	(RefSeq) histocompatibility minor 13
ENSCHIG00000024737	6292.2	3113.57	9470.84	3.0418	1.60493	7.80799e-07	1.68464e-05	TXNDC5	(RefSeq) thioredoxin domain containing 5
ENSCHIG00000014597	524.009	313.774	734.244	2.34004	1.22653	8.12393e-07	1.7466e-05	TRAM2	(RefSeq) translocation associated membrane protein 2
ENSCHIG00000014039	125.497	19.3475	231.647	11.973	3.58171	8.34569e-07	1.79216e-05	PTPRN	(RefSeq) DnaJ heat shock protein family (Hsp40) member B2
ENSCHIG00000011552	485.571	25.585	945.557	36.9575	5.2078	8.64575e-07	1.84788e-05	ADAM12	(RefSeq) ADAM metallopeptidase domain 12
ENSCHIG00000022851	496.635	222.116	771.155	3.47185	1.7957	8.72537e-07	1.86271e-05	PLK1	(RefSeq) polo like kinase 1
ENSCHIG00000012213	1825.62	44.9985	3606.24	80.1414	6.32448	8.93373e-07	1.9005e-05	LOC102174044	(RefSeq) antileukoproteinase
ENSCHIG00000008595	107.862	44.4108	171.314	3.85749	1.94766	9.42411e-07	1.9955e-05	EPOR	(RefSeq) erythropoietin receptor
ENSCHIG00000026664	1146.23	746.27	1546.2	2.0719	1.05096	9.5882e-07	2.02554e-05	ABCA10	(RefSeq) ATP binding cassette subfamily A member 10
ENSCHIG00000010491	635.783	291.906	979.659	3.35607	1.74677	1.00531e-06	2.10994e-05	GINS1	(RefSeq) GINS complex subunit 1
ENSCHIG00000018588	1331.01	550.549	2111.47	3.83522	1.93931	1.00961e-06	2.11564e-05	UHRF1	(RefSeq) ubiquitin like with PHD and ring finger domains 1
ENSCHIG00000008470	200.684	104.164	297.204	2.85324	1.5126	1.03439e-06	2.15677e-05	ADAMTS3	(RefSeq) ADAM metallopeptidase with thrombospondin type 1 motif 3
ENSCHIG00000017941	756.077	430.157	1082	2.51535	1.33076	1.03515e-06	2.15677e-05	IMPDH1	(RefSeq) inosine monophosphate dehydrogenase 1
ENSCHIG00000018670	8577.13	3309.95	13844.3	4.18264	2.06441	1.03669e-06	2.1575e-05	NID2	(RefSeq) nidogen 2
ENSCHIG00000023964	100.164	6.90671	193.42	28.0047	4.8076	1.08051e-06	2.23973e-05	KY	(RefSeq) kyphoscoliosis peptidase
ENSCHIG00000021137	106.575	28.6272	184.523	6.44572	2.68834	1.10668e-06	2.28488e-05	DCSTAMP	(RefSeq) dendrocyte expressed seven transmembrane protein
ENSCHIG00000026337	489.545	295.677	683.412	2.31135	1.20873	1.12819e-06	2.32665e-05	MTHFD1L	(RefSeq) methylenetetrahydrofolate dehydrogenase (NADP+ dependent) 1-like
ENSCHIG00000008689	279.414	156.052	402.776	2.58104	1.36795	1.15947e-06	2.37769e-05	DCTPP1	(RefSeq) dCTP pyrophosphatase 1
ENSCHIG00000016678	148.791	12.0147	285.568	23.7682	4.57096	1.16409e-06	2.3845e-05	SLC2A9	(RefSeq) solute carrier family 2 member 9
ENSCHIG00000022997	444.493	205.865	683.121	3.3183	1.73045	1.16825e-06	2.39032e-05	SHCBP1	(RefSeq) SHC binding and spindle associated 1
ENSCHIG00000004603	690.674	303.822	1077.53	3.54657	1.82642	1.18819e-06	2.42567e-05	DEPP1	(RefSeq) chromosome 28 C10orf10 homolog
ENSCHIG00000025685	3716.56	2033.67	5399.44	2.65502	1.40872	1.28097e-06	2.60049e-05	OLFML3	(RefSeq) olfactomedin like 3
ENSCHIG00000015770	671.914	355.914	987.913	2.7757	1.47285	1.28442e-06	2.6046e-05	ALG3	(RefSeq) ALG3, alpha-1,3- mannosyltransferase
ENSCHIG00000024923	1914.68	1261.86	2567.5	2.03469	1.02481	1.31017e-06	2.63917e-05	UGDH	(RefSeq) UDP-glucose 6-dehydrogenase
ENSCHIG00000024501	3609.12	2122.88	5095.36	2.40022	1.26316	1.34407e-06	2.69773e-05	MICAL2	(RefSeq) protein-methionine sulfoxide oxidase MICAL2
ENSCHIG00000008616	5646.4	3018.05	8274.76	2.74176	1.4551	1.35186e-06	2.7052e-05	PDXK	(RefSeq) pyridoxal kinase
ENSCHIG00000026970	551.11	250.641	851.58	3.39761	1.76452	1.41271e-06	2.81527e-05	FAM20A	(RefSeq) FAM20A, golgi associated secretory pathway pseudokinase
ENSCHIG00000026117	42120.3	9485.51	74755.1	7.88097	2.97837	1.4303e-06	2.84343e-05	VCAN	(RefSeq) versican
ENSCHIG00000000443	623.08	393.026	853.133	2.17068	1.11814	1.43747e-06	2.85456e-05	GGT5	(RefSeq) gamma-glutamyltransferase 5
ENSCHIG00000024385	302.483	64.2438	540.722	8.41671	3.07326	1.48001e-06	2.92628e-05	KIAA1755	(RefSeq) KIAA1755 ortholog
ENSCHIG00000023732	642.293	402.273	882.312	2.19332	1.13311	1.49596e-06	2.95459e-05	DCLRE1B	(RefSeq) DNA cross-link repair 1B
ENSCHIG00000012621	798.382	219.272	1377.49	6.2821	2.65125	1.54934e-06	3.04353e-05	SLC16A3	(RefSeq) solute carrier family 16 member 3
ENSCHIG00000022720	177.364	90.163	264.565	2.9343	1.55302	1.62685e-06	3.16845e-05	CCNE2	(RefSeq) cyclin E2
ENSCHIG00000027075	669.459	326.076	1012.84	3.10615	1.63513	1.63862e-06	3.18796e-05	TREM1	(RefSeq) triggering receptor expressed on myeloid cells 1
ENSCHIG00000018580	539.226	219.119	859.333	3.92177	1.97151	1.66522e-06	3.2328e-05	CDCA2	(RefSeq) cell division cycle associated 2
ENSCHIG00000017384	429.378	99.6813	759.076	7.61503	2.92885	1.6778e-06	3.25375e-05	LOC108633292	(RefSeq) olfactory receptor 11H7-like
ENSCHIG00000011829	76.3767	26.6971	126.056	4.72171	2.23931	1.74239e-06	3.37183e-05	PKMYT1	(RefSeq) protein kinase, membrane associated tyrosine/threonine 1
ENSCHIG00000024548	293.075	166.471	419.678	2.52103	1.33401	1.81264e-06	3.48923e-05	XYLB	(RefSeq) xylulokinase
ENSCHIG00000020555	1134.55	738.06	1531.04	2.07441	1.0527	1.86193e-06	3.57656e-05	SLC50A1	(RefSeq) solute carrier family 50 member 1
ENSCHIG00000022224	690.525	437.21	943.839	2.15878	1.11021	1.87034e-06	3.58515e-05	PMM2	(RefSeq) phosphomannomutase 2
ENSCHIG00000024907	910.599	507.022	1314.18	2.59195	1.37404	1.91661e-06	3.66227e-05	GPX7	(RefSeq) glutathione peroxidase 7
ENSCHIG00000022377	1344.85	825.148	1864.56	2.25967	1.17611	1.93538e-06	3.69039e-05	TLR6	-
ENSCHIG00000009303	1318.01	662.335	1973.68	2.97988	1.57525	2.07045e-06	3.93148e-05	CLEC7A	(RefSeq) C-type lectin domain family 7 member A
ENSCHIG00000025444	174.164	80.2765	268.051	3.3391	1.73946	2.11369e-06	4.00524e-05	ARHGEF39	(RefSeq) Rho guanine nucleotide exchange factor 39
ENSCHIG00000010223	1983.82	1227.89	2739.74	2.23127	1.15786	2.13319e-06	4.03798e-05	EDEM2	(RefSeq) ER degradation enhancing alpha-mannosidase like protein 2
ENSCHIG00000018306	479.524	284.241	674.807	2.37407	1.24736	2.21695e-06	4.16623e-05	STIL	(RefSeq) SCL/TAL1 interrupting locus
ENSCHIG00000013431	166531	108828	224234	2.06045	1.04296	2.27838e-06	4.26844e-05	LOC102175746	(RefSeq) pulmonary surfactant-associated protein A
ENSCHIG00000023612	475.989	293.092	658.887	2.24805	1.16868	2.28373e-06	4.27407e-05	NOCT	(RefSeq) nocturnin
ENSCHIG00000024071	154.797	67.1844	242.409	3.60811	1.85124	2.29475e-06	4.29029e-05	LOC102182683	(RefSeq) growth-regulated alpha protein-like
ENSCHIG00000006570	253	144.35	361.65	2.50537	1.32502	2.34529e-06	4.36685e-05	UGGT2	(RefSeq) UDP-glucose glycoprotein glucosyltransferase 2
ENSCHIG00000009694	1397.72	451.099	2344.33	5.19693	2.37766	2.35394e-06	4.371e-05	RRM2	(RefSeq) ribonucleotide reductase regulatory subunit M2
ENSCHIG00000024742	209.473	99.3722	319.574	3.21593	1.68524	2.35473e-06	4.371e-05	CCNE1	(RefSeq) cyclin E1
ENSCHIG00000000579	2434.33	1473.37	3395.29	2.30444	1.20442	2.46943e-06	4.56068e-05	SEMA4D	(RefSeq) semaphorin 4D
ENSCHIG00000025212	1182.85	781.535	1584.16	2.02699	1.01934	2.49111e-06	4.59364e-05	DCK	(RefSeq) deoxycytidine kinase
ENSCHIG00000012870	376.127	201.114	551.14	2.74043	1.4544	2.49232e-06	4.59364e-05	ANKS6	(RefSeq) ankyrin repeat and sterile alpha motif domain containing 6
ENSCHIG00000012211	161.804	81.2023	242.406	2.98521	1.57783	2.50249e-06	4.60306e-05	TMEM158	(RefSeq) transmembrane protein 158
ENSCHIG00000023601	101.903	44.1079	159.697	3.62061	1.85623	2.51133e-06	4.61467e-05	CDC25A	(RefSeq) cell division cycle 25A
ENSCHIG00000019003	432.607	188.893	676.321	3.58044	1.84014	2.55437e-06	4.67992e-05	TNFSF13	(RefSeq) tumor necrosis factor superfamily member 13
ENSCHIG00000018370	158.006	80.29	235.722	2.93589	1.5538	2.55455e-06	4.67992e-05	TGM7	(RefSeq) transglutaminase 7
ENSCHIG00000015449	818.495	213.644	1423.35	6.66223	2.73601	2.59376e-06	4.74221e-05	LAIR1	(RefSeq) leukocyte associated immunoglobulin like receptor 1
ENSCHIG00000020079	1033.71	271.356	1796.06	6.61883	2.72658	2.60574e-06	4.75934e-05	CDC20	(RefSeq) cell division cycle 20
ENSCHIG00000010379	427.25	63.8691	790.631	12.3789	3.62981	2.62959e-06	4.79328e-05	PTPRO	(RefSeq) protein tyrosine phosphatase, receptor type O
ENSCHIG00000010038	1870.89	1245.82	2495.95	2.00346	1.00249	2.65384e-06	4.83264e-05	DENND2D	(RefSeq) DENN domain containing 2D
ENSCHIG00000008320	114029	69326.7	158732	2.28963	1.19511	2.75299e-06	4.99323e-05	C3	(RefSeq) complement C3
ENSCHIG00000023693	343.609	146.505	540.713	3.69074	1.88391	2.8474e-06	5.14397e-05	UCK2	(RefSeq) uridine-cytidine kinase 2
ENSCHIG00000026501	606.423	384.372	828.474	2.1554	1.10795	2.87211e-06	5.18087e-05	-	-
ENSCHIG00000020917	145.064	71.362	218.767	3.06559	1.61616	2.87352e-06	5.18087e-05	GK	(RefSeq) glycerol kinase
ENSCHIG00000009097	188.587	9.23878	367.935	39.8251	5.31561	2.94351e-06	5.29657e-05	CRABP2	(RefSeq) cellular retinoic acid binding protein 2
ENSCHIG00000016627	2716.13	673.317	4758.95	7.06791	2.82128	3.02614e-06	5.41849e-05	THBS2	(RefSeq) thrombospondin 2
ENSCHIG00000000703	833.066	538.034	1128.1	2.0967	1.06812	3.04626e-06	5.43314e-05	SPSB1	(RefSeq) splA/ryanodine receptor domain and SOCS box containing 1
ENSCHIG00000017710	699.071	309.259	1088.88	3.52094	1.81596	3.11885e-06	5.5355e-05	KIF4A	(RefSeq) kinesin family member 4A
ENSCHIG00000024954	964.227	450.607	1477.85	3.27968	1.71356	3.16385e-06	5.599e-05	SLAMF6	(RefSeq) SLAM family member 6
ENSCHIG00000025210	1041.97	688.758	1395.18	2.02564	1.01838	3.2682e-06	5.76127e-05	MFSD1	(RefSeq) major facilitator superfamily domain containing 1
ENSCHIG00000016940	566.312	355.052	777.571	2.19002	1.13095	3.47126e-06	6.04896e-05	ATAD5	(RefSeq) ATPase family, AAA domain containing 5
ENSCHIG00000011226	124.334	56.9694	191.699	3.36496	1.75059	3.49206e-06	6.06856e-05	CDC42EP5	(RefSeq) CDC42 effector protein 5
ENSCHIG00000022755	897.866	448.473	1347.26	3.0041	1.58693	3.50613e-06	6.08062e-05	GPX8	(RefSeq) glutathione peroxidase 8 (putative)
ENSCHIG00000009302	491.852	224.836	758.869	3.37522	1.75498	3.59947e-06	6.22533e-05	CDC6	(RefSeq) cell division cycle 6
ENSCHIG00000005567	51.504	7.27825	95.7297	13.1529	3.7173	3.63721e-06	6.27987e-05	MFSD2A	(RefSeq) major facilitator superfamily domain containing 2A
ENSCHIG00000003612	282.329	163.528	401.129	2.45297	1.29453	3.75812e-06	6.46226e-05	FANCA	(RefSeq) Fanconi anemia complementation group A
ENSCHIG00000003841	141.836	65.518	218.154	3.32968	1.73538	3.7631e-06	6.46473e-05	PBK	(RefSeq) PDZ binding kinase
ENSCHIG00000021902	258.508	93.7687	423.248	4.51374	2.17432	3.82068e-06	6.55128e-05	KIF2C	(RefSeq) kinesin family member 2C
ENSCHIG00000020619	72.883	27.7059	118.06	4.26119	2.09126	3.8576e-06	6.60837e-05	-	-
ENSCHIG00000009108	43.0105	11.2739	74.7471	6.63011	2.72903	3.90958e-06	6.68483e-05	SPTSSB	(RefSeq) serine palmitoyltransferase small subunit B
ENSCHIG00000016837	581.431	370.635	792.227	2.13749	1.09592	3.972e-06	6.75983e-05	S100A14	(RefSeq) S100 calcium binding protein A14
ENSCHIG00000009819	684.913	441.384	928.442	2.10348	1.07278	4.04891e-06	6.88429e-05	ECI1	(RefSeq) enoyl-CoA delta isomerase 1
ENSCHIG00000016796	2515.26	1252.37	3778.14	3.01679	1.59302	4.08433e-06	6.93803e-05	MAGED1	(RefSeq) MAGE family member D1
ENSCHIG00000010055	14873.9	2404.8	27343	11.3702	3.50718	4.12449e-06	6.99321e-05	TIMP1	(RefSeq) TIMP metallopeptidase inhibitor 1
ENSCHIG00000002051	447.592	281.069	614.116	2.18493	1.12759	4.34577e-06	7.32067e-05	CISD3	(RefSeq) CDGSH iron sulfur domain 3
ENSCHIG00000013061	84.9449	34.0618	135.828	3.98769	1.99555	4.38655e-06	7.38253e-05	CENPL	(RefSeq) centromere protein L
ENSCHIG00000024513	18688.8	11488.9	25888.8	2.25338	1.17209	4.39191e-06	7.38474e-05	KRT19	(RefSeq) keratin 19
ENSCHIG00000018332	229.443	89.6626	369.224	4.11792	2.04192	4.43831e-06	7.449e-05	SYNGR1	(RefSeq) synaptogyrin 1
ENSCHIG00000022708	582.396	371.934	792.859	2.13172	1.09202	4.51734e-06	7.56769e-05	ABHD11	(RefSeq) abhydrolase domain containing 11
ENSCHIG00000000246	264.203	154.001	374.405	2.43119	1.28166	4.52852e-06	7.57945e-05	RENBP	(RefSeq) renin binding protein
ENSCHIG00000021525	229.245	90.275	368.214	4.07881	2.02815	4.56855e-06	7.63942e-05	CCNF	(RefSeq) cyclin F
ENSCHIG00000023129	821.853	528.809	1114.9	2.10831	1.07609	4.60291e-06	7.68982e-05	MCCC2	(RefSeq) methylcrotonoyl-CoA carboxylase 2
ENSCHIG00000013032	150.661	76.0809	225.241	2.96055	1.56587	4.87592e-06	8.10133e-05	CENPN	(RefSeq) centromere protein N
ENSCHIG00000025524	350.555	210.865	490.246	2.32493	1.21719	5.22693e-06	8.61555e-05	SIGMAR1	(RefSeq) sigma non-opioid intracellular receptor 1
ENSCHIG00000012897	1440.05	954.57	1925.54	2.01718	1.01234	5.27654e-06	8.68769e-05	SKIV2L	(RefSeq) Ski2 like RNA helicase
ENSCHIG00000024255	480.327	302.83	657.824	2.17225	1.11919	5.43673e-06	8.91918e-05	ATRIP	(RefSeq) ATR interacting protein
ENSCHIG00000021502	107.554	48.916	166.192	3.39749	1.76447	5.65595e-06	9.2455e-05	SPC24	(RefSeq) SPC24, NDC80 kinetochore complex component
ENSCHIG00000026031	75.3418	14.9759	135.708	9.06177	3.17979	5.67215e-06	9.26366e-05	-	-
ENSCHIG00000010991	212.672	0	425.345	Inf	Inf	5.68104e-06	9.26986e-05	LOC102174291	(RefSeq) serpin A3-8
ENSCHIG00000013151	1286.49	267.233	2305.75	8.62824	3.10907	5.7369e-06	9.34427e-05	TNFAIP6	(RefSeq) TNF alpha induced protein 6
ENSCHIG00000020118	211.1	115.93	306.271	2.64185	1.40155	5.74257e-06	9.34515e-05	RAD54L	(RefSeq) RAD54-like (S. cerevisiae)
ENSCHIG00000019214	744.127	485.856	1002.4	2.06316	1.04486	6.13385e-06	9.92865e-05	KCNJ15	-
ENSCHIG00000015533	1255.98	831.99	1679.97	2.01921	1.01379	6.21187e-06	0.000100282	MACC1	(RefSeq) MACC1, MET transcriptional regulator
ENSCHIG00000012476	2754.32	1274.38	4234.25	3.32259	1.73231	6.27988e-06	0.000101201	CENPF	(RefSeq) centromere protein F
ENSCHIG00000012744	311.814	185.867	437.761	2.35525	1.23588	6.34429e-06	0.000102058	TMEM119	-
ENSCHIG00000020858	3871	1705.78	6036.22	3.53869	1.82322	6.37868e-06	0.000102521	SERPINE1	(RefSeq) serpin family E member 1
ENSCHIG00000011081	47.368	9.62814	85.1079	8.8395	3.14396	6.39724e-06	0.000102728	ADAMTS18	(RefSeq) ADAM metallopeptidase with thrombospondin type 1 motif 18
ENSCHIG00000013949	544.748	323.609	765.887	2.36671	1.24288	6.42776e-06	0.000103127	THOP1	(RefSeq) thimet oligopeptidase 1
ENSCHIG00000019665	274.955	129.97	419.94	3.23104	1.692	6.56547e-06	0.000105151	KIFC1	(RefSeq) kinesin family member C1
ENSCHIG00000013609	50.2771	14.783	85.7712	5.802	2.53655	6.58062e-06	0.000105302	MSC	(RefSeq) musculin
ENSCHIG00000011918	336.007	202.966	469.049	2.31097	1.2085	6.6149e-06	0.000105757	-	-
ENSCHIG00000012828	1515.84	962.851	2068.83	2.14865	1.10343	6.6768e-06	0.000106466	HIGD1A	(RefSeq) HIG1 hypoxia inducible domain family member 1A
ENSCHIG00000015683	121.753	58.9298	184.576	3.13214	1.64715	6.71052e-06	0.00010691	E2F1	(RefSeq) E2F transcription factor 1
ENSCHIG00000023183	108.148	49.5332	166.764	3.3667	1.75134	6.92065e-06	0.000109583	SYCE2	-
ENSCHIG00000018806	1563.15	1016	2110.29	2.07705	1.05454	6.93956e-06	0.000109696	DAP	(RefSeq) death associated protein
ENSCHIG00000011587	658.512	427.445	889.578	2.08115	1.05738	7.22649e-06	0.000113346	CEBPA	(RefSeq) CCAAT/enhancer binding protein alpha
ENSCHIG00000018417	2993.75	1762.99	4224.52	2.39622	1.26076	7.26272e-06	0.000113816	ACVR1B	(RefSeq) activin A receptor type 1B
ENSCHIG00000013105	603.798	388.028	819.568	2.11213	1.0787	7.58904e-06	0.000118522	CHAF1A	(RefSeq) chromatin assembly factor 1 subunit A
ENSCHIG00000020733	261.88	23.3363	500.424	21.444	4.42251	7.84895e-06	0.00012228	FCRLB	(RefSeq) Fc receptor like B
ENSCHIG00000004432	658.156	177.491	1138.82	6.41624	2.68173	7.9484e-06	0.000123604	TTC39A	(RefSeq) tetratricopeptide repeat domain 39A
ENSCHIG00000009939	295.222	176.33	414.115	2.34853	1.23176	8.02289e-06	0.00012455	PFAS	(RefSeq) phosphoribosylformylglycinamidine synthase
ENSCHIG00000003957	1226.34	622.018	1830.65	2.94309	1.55733	8.10057e-06	0.000125542	DPP3	(RefSeq) dipeptidyl peptidase 3
ENSCHIG00000013117	643.035	382.012	904.058	2.36657	1.2428	8.37234e-06	0.000129308	TACC3	(RefSeq) transforming acidic coiled-coil containing protein 3
ENSCHIG00000015272	479.533	304.216	654.851	2.15259	1.10607	8.4343e-06	0.000130031	C12orf4	(RefSeq) chromosome 5 C12orf4 homolog
ENSCHIG00000018624	470.513	300.089	640.937	2.13583	1.09479	8.72467e-06	0.000134073	DTX1	(RefSeq) deltex E3 ubiquitin ligase 1
ENSCHIG00000020464	716.17	430.538	1001.8	2.32686	1.21838	9.39682e-06	0.000143313	MRPS6	(RefSeq) mitochondrial ribosomal protein S6
ENSCHIG00000019076	220.065	78.3049	361.825	4.62071	2.20812	9.7372e-06	0.000148009	RFLNA	(RefSeq) refilin A
ENSCHIG00000017956	663.886	429.896	897.877	2.08859	1.06253	9.83162e-06	0.000148947	WDHD1	(RefSeq) WD repeat and HMG-box DNA binding protein 1
ENSCHIG00000023133	1230.13	818.572	1641.7	2.00556	1.00401	9.88693e-06	0.000149536	-	-
ENSCHIG00000020260	196.633	109.634	283.632	2.58707	1.37132	9.93524e-06	0.000149951	LRRC8E	(RefSeq) leucine rich repeat containing 8 family member E
ENSCHIG00000012840	370.309	74.9842	665.634	8.87699	3.15007	9.93535e-06	0.000149951	SLC13A2	(RefSeq) solute carrier family 13 member 2
ENSCHIG00000018911	677.785	442.424	913.146	2.06396	1.04542	9.93909e-06	0.000149951	RAB25	(RefSeq) RAB25, member RAS oncogene family
ENSCHIG00000018660	48.8447	15.1067	82.5827	5.46662	2.45065	1.00462e-05	0.000151317	TLE6	(RefSeq) transducin like enhancer of split 6
ENSCHIG00000015726	58803.1	12261.4	105345	8.59155	3.10292	1.01126e-05	0.00015194	CD163	(RefSeq) scavenger receptor cysteine-rich type 1 protein M130
ENSCHIG00000010482	584.757	355.736	813.778	2.28759	1.19383	1.01354e-05	0.000152031	CLMP	(RefSeq) CXADR like membrane protein
ENSCHIG00000016645	564.817	367.094	762.54	2.07723	1.05466	1.02278e-05	0.000153039	AACS	(RefSeq) acetoacetyl-CoA synthetase
ENSCHIG00000022984	2055.8	891.976	3219.62	3.60954	1.85181	1.03511e-05	0.000154503	AP2S1	(RefSeq) adaptor related protein complex 2 sigma 1 subunit
ENSCHIG00000018094	1525.5	984.191	2066.81	2.1	1.07039	1.04358e-05	0.000155639	MCM4	(RefSeq) minichromosome maintenance complex component 4
ENSCHIG00000019029	50.2994	16.9808	83.6181	4.92429	2.29991	1.07295e-05	0.000159627	CDH15	(RefSeq) cadherin 15
ENSCHIG00000022721	11962.2	7222.92	16701.5	2.3123	1.20933	1.09452e-05	0.000162559	RRBP1	(RefSeq) ribosome binding protein 1
ENSCHIG00000000945	701.474	463.424	939.523	2.02735	1.01959	1.09483e-05	0.000162559	ST6GALNAC6	(RefSeq) ST6 N-acetylgalactosaminide alpha-2,6-sialyltransferase 6
ENSCHIG00000021212	1959.18	521.432	3396.94	6.51463	2.70368	1.09533e-05	0.000162559	CPXM1	(RefSeq) carboxypeptidase X, M14 family member 1
ENSCHIG00000015196	533.637	345.347	721.926	2.09044	1.0638	1.10339e-05	0.000163621	GNPDA1	(RefSeq) glucosamine-6-phosphate deaminase 1
ENSCHIG00000008966	201.895	109.41	294.38	2.69061	1.42794	1.13984e-05	0.000168487	CHTF18	(RefSeq) chromosome transmission fidelity factor 18
ENSCHIG00000015933	79.3184	15.802	142.835	9.03906	3.17617	1.19851e-05	0.000176577	FAM83E	(RefSeq) family with sequence similarity 83 member E
ENSCHIG00000013447	3808.62	2508.62	5108.61	2.03642	1.02604	1.23338e-05	0.000180982	TXN	(RefSeq) thioredoxin
ENSCHIG00000020159	575.037	372.994	777.079	2.08335	1.05891	1.24514e-05	0.000182414	SLC38A6	(RefSeq) solute carrier family 38 member 6
ENSCHIG00000012826	272.653	164.988	380.318	2.30512	1.20484	1.27562e-05	0.000186429	ECE2	(RefSeq) endothelin converting enzyme 2
ENSCHIG00000026654	821.432	350.589	1292.27	3.68601	1.88206	1.27892e-05	0.000186761	HMMR	(RefSeq) hyaluronan mediated motility receptor
ENSCHIG00000026749	378.983	237.315	520.651	2.19393	1.13351	1.29692e-05	0.000189238	DCAKD	(RefSeq) dephospho-CoA kinase domain containing
ENSCHIG00000009912	3039.48	341.574	5737.39	16.7969	4.07013	1.31434e-05	0.000191204	MYBPC2	-
ENSCHIG00000016317	157.471	83.3536	231.589	2.77839	1.47425	1.32307e-05	0.000192284	TCF19	(RefSeq) transcription factor 19
ENSCHIG00000012609	1998.09	1166.58	2829.6	2.42554	1.27831	1.39596e-05	0.000202715	NCF4	(RefSeq) neutrophil cytosolic factor 4
ENSCHIG00000018155	1477.35	668.149	2286.55	3.42221	1.77493	1.41345e-05	0.000204834	IGSF6	(RefSeq) immunoglobulin superfamily member 6
ENSCHIG00000024672	37028.1	21866.3	52190	2.38678	1.25507	1.42562e-05	0.0002062	PDIA3	(RefSeq) protein disulfide isomerase family A member 3
ENSCHIG00000012895	381.598	182.948	580.248	3.17165	1.66523	1.42993e-05	0.000206495	ORC1	(RefSeq) origin recognition complex subunit 1
ENSCHIG00000009696	2993.69	897.956	5089.42	5.66779	2.50279	1.46027e-05	0.000210709	IL1RN	(RefSeq) interleukin 1 receptor antagonist
ENSCHIG00000012186	1667.1	252.605	3081.59	12.1992	3.60872	1.46566e-05	0.000211155	LOC108633803	(RefSeq) serpin B4-like
ENSCHIG00000026118	143.604	74.1887	213.02	2.87133	1.52172	1.46567e-05	0.000211155	-	-
ENSCHIG00000006752	195.346	90.0978	300.594	3.33631	1.73825	1.49064e-05	0.000214073	C18H19orf48	(RefSeq) chromosome 18 C19orf48 homolog
ENSCHIG00000021533	98.1735	45.4659	150.881	3.31856	1.73056	1.50259e-05	0.000215167	VILL	(RefSeq) villin like
ENSCHIG00000026191	1120.53	563.344	1677.71	2.97812	1.5744	1.50944e-05	0.000215753	CERS6	(RefSeq) ceramide synthase 6
ENSCHIG00000020670	827.383	493.134	1161.63	2.35561	1.2361	1.55247e-05	0.000221209	UBTD1	(RefSeq) ubiquitin domain containing 1
ENSCHIG00000024682	176.484	51.496	301.471	5.85427	2.54949	1.55622e-05	0.000221441	PRRX2	(RefSeq) paired related homeobox 2
ENSCHIG00000010800	479.982	312.67	647.294	2.07021	1.04978	1.55653e-05	0.000221441	CD300E	(RefSeq) CD300e molecule
ENSCHIG00000007479	461.673	298.792	624.554	2.09027	1.06369	1.58311e-05	0.000224696	PCYT2	(RefSeq) phosphate cytidylyltransferase 2, ethanolamine
ENSCHIG00000023697	723.987	415.362	1032.61	2.48605	1.31386	1.58933e-05	0.000225154	MIS18BP1	(RefSeq) MIS18 binding protein 1
ENSCHIG00000002331	174.084	45.7306	302.437	6.61346	2.72541	1.59005e-05	0.000225154	MYO16	(RefSeq) myosin XVI
ENSCHIG00000022609	1659.11	490.047	2828.17	5.77122	2.52888	1.65037e-05	0.00023279	GPNMB	(RefSeq) glycoprotein nmb
ENSCHIG00000024678	445.612	143.049	748.176	5.23022	2.38687	1.66861e-05	0.000234817	SFRP5	(RefSeq) secreted frizzled related protein 5
ENSCHIG00000009529	9564.24	3943.15	15185.3	3.85107	1.94526	1.67888e-05	0.00023608	DAB2	(RefSeq) DAB2, clathrin adaptor protein
ENSCHIG00000003141	86.2968	37.7405	134.853	3.57316	1.8372	1.68425e-05	0.000236652	PNLDC1	(RefSeq) PARN like, ribonuclease domain containing 1
ENSCHIG00000020185	593.296	391.664	794.928	2.02962	1.02121	1.70744e-05	0.000239357	SIRPB2	(RefSeq) signal-regulatory protein beta-2
ENSCHIG00000024090	374.44	237.812	511.067	2.14903	1.10369	1.74961e-05	0.00024468	CTNNBIP1	(RefSeq) catenin beta interacting protein 1
ENSCHIG00000019820	900.378	485.587	1315.17	2.70841	1.43745	1.79414e-05	0.000249399	MCM2	(RefSeq) minichromosome maintenance complex component 2
ENSCHIG00000003427	252.699	134.864	370.533	2.74745	1.45809	1.80889e-05	0.000250875	TMEM54	(RefSeq) transmembrane protein 54
ENSCHIG00000024054	591.852	393.461	790.243	2.00844	1.00607	1.86306e-05	0.000257766	MRPL13	(RefSeq) mitochondrial ribosomal protein L13
ENSCHIG00000017470	7022	4452.97	9591.02	2.15385	1.10691	1.87144e-05	0.000258565	LTA4H	(RefSeq) leukotriene A4 hydrolase
ENSCHIG00000019158	408.579	260.873	556.286	2.1324	1.09248	1.90306e-05	0.000261575	PIK3C2G	(RefSeq) phosphatidylinositol-4-phosphate 3-kinase catalytic subunit type 2 gamma
ENSCHIG00000008339	525.932	344.314	707.55	2.05495	1.03911	1.90328e-05	0.000261575	TSTA3	(RefSeq) tissue specific transplantation antigen P35B
ENSCHIG00000016347	51.4198	17.5112	85.3284	4.8728	2.28475	1.92721e-05	0.000264464	GINS2	(RefSeq) GINS complex subunit 2
ENSCHIG00000015195	540.617	219.137	862.098	3.93407	1.97602	1.9316e-05	0.000264867	ESPL1	(RefSeq) extra spindle pole bodies like 1, separase
ENSCHIG00000011256	1081.7	275.096	1888.31	6.86419	2.77909	1.98031e-05	0.000270611	IL1A	(RefSeq) interleukin 1 alpha
ENSCHIG00000020732	7293.94	4708.08	9879.8	2.09848	1.06934	2.04337e-05	0.000277685	CRYBG1	(RefSeq) absent in melanoma 1
ENSCHIG00000008047	160.005	88.0057	232.005	2.63625	1.39849	2.06834e-05	0.000280242	CCDC71L	(RefSeq) coiled-coil domain containing 71-like
ENSCHIG00000009782	546.055	312.084	780.026	2.49941	1.32159	2.1122e-05	0.000285335	OAF	(RefSeq) out at first homolog
ENSCHIG00000019727	259.269	149.729	368.809	2.46317	1.30052	2.16638e-05	0.000292027	CTH	(RefSeq) cystathionine gamma-lyase
ENSCHIG00000020331	3488.63	2312.98	4664.28	2.01657	1.0119	2.17347e-05	0.000292501	IL4R	(RefSeq) interleukin 4 receptor
ENSCHIG00000008525	13481.2	7152.64	19809.7	2.76957	1.46966	2.18642e-05	0.000293646	STEAP4	(RefSeq) STEAP4 metalloreductase
ENSCHIG00000005361	366.861	23.7112	710.011	29.9441	4.9042	2.18662e-05	0.000293646	STC2	(RefSeq) stanniocalcin 2
ENSCHIG00000015004	391.925	169.266	614.583	3.63088	1.86032	2.19623e-05	0.000294501	TSHZ3	(RefSeq) teashirt zinc finger homeobox 3
ENSCHIG00000011442	891.881	504.354	1279.41	2.53673	1.34297	2.23772e-05	0.000299571	MCM5	(RefSeq) minichromosome maintenance complex component 5
ENSCHIG00000012264	521.367	273.971	768.763	2.806	1.48852	2.24157e-05	0.000299699	ARHGEF38	(RefSeq) Rho guanine nucleotide exchange factor 38
ENSCHIG00000018706	1859.34	955.468	2763.2	2.89199	1.53206	2.25602e-05	0.000301188	LOC102174835	(RefSeq) leukocyte immunoglobulin-like receptor subfamily A member 5
ENSCHIG00000021584	693.56	135.638	1251.48	9.22667	3.20581	2.26571e-05	0.00030226	MEFV	(RefSeq) MEFV, pyrin innate immunity regulator
ENSCHIG00000023001	65.9912	8.86153	123.121	13.8939	3.79638	2.30923e-05	0.000307616	UNC5A	(RefSeq) unc-5 netrin receptor A
ENSCHIG00000015626	1208	740.032	1675.96	2.26472	1.17933	2.32021e-05	0.000308852	NCAPD2	(RefSeq) non-SMC condensin I complex subunit D2
ENSCHIG00000025504	1441.74	874.028	2009.46	2.29908	1.20105	2.42573e-05	0.000321958	RHBDL3	(RefSeq) rhomboid like 3
ENSCHIG00000025396	138.628	72.7983	204.458	2.80856	1.48983	2.43696e-05	0.000323212	FAM155B	(RefSeq) family with sequence similarity 155 member B
ENSCHIG00000007673	1756.19	1094.44	2417.94	2.2093	1.14359	2.48742e-05	0.000328708	HIST2H2BF	(RefSeq) histone H2B type 2-F
ENSCHIG00000023873	1822.19	1056.23	2588.15	2.45037	1.293	2.52034e-05	0.000332575	TPX2	(RefSeq) TPX2, microtubule nucleation factor
ENSCHIG00000014123	82.1905	36.3322	128.049	3.52439	1.81737	2.59501e-05	0.000341438	RAD51AP1	(RefSeq) RAD51 associated protein 1
ENSCHIG00000017513	1279.72	851.12	1708.33	2.00715	1.00515	2.5991e-05	0.000341572	BLNK	(RefSeq) B-cell linker
ENSCHIG00000018532	112.948	57.6306	168.264	2.91971	1.54582	2.64005e-05	0.000346177	COPRS	(RefSeq) coordinator of PRMT5 and differentiation stimulator
ENSCHIG00000000353	361.545	139.275	583.816	4.19182	2.06758	2.64433e-05	0.000346177	CDK1	(RefSeq) cyclin dependent kinase 1
ENSCHIG00000026438	604.053	380.761	827.346	2.17288	1.11961	2.65562e-05	0.000347406	SUMF2	(RefSeq) sulfatase modifying factor 2
ENSCHIG00000017519	289.473	181.391	397.554	2.19169	1.13205	2.69291e-05	0.000351778	MYBPH	(RefSeq) myosin binding protein H
ENSCHIG00000022168	48.7519	16.2738	81.2299	4.99144	2.31946	2.78873e-05	0.000362475	TPH1	(RefSeq) tryptophan hydroxylase 1
ENSCHIG00000000425	5758.52	2555.36	8961.68	3.50701	1.81024	2.82578e-05	0.000366767	EMILIN2	(RefSeq) elastin microfibril interfacer 2
ENSCHIG00000004176	174.025	98.474	249.576	2.53443	1.34166	2.83982e-05	0.000368328	ARL11	(RefSeq) ADP ribosylation factor like GTPase 11
ENSCHIG00000024376	141.506	75.8542	207.159	2.73101	1.44944	2.8828e-05	0.00037324	LOC102188793	(RefSeq) NACHT, LRR and PYD domains-containing protein 7
ENSCHIG00000021393	214.872	125.148	304.596	2.43389	1.28326	2.88385e-05	0.00037324	FMN1	(RefSeq) formin 1
ENSCHIG00000009909	1428.63	645.017	2212.24	3.42974	1.7781	2.95614e-05	0.000381782	ASPM	(RefSeq) abnormal spindle microtubule assembly
ENSCHIG00000019509	13.4333	0.600305	26.2662	43.7548	5.45137	3.07933e-05	0.000395727	SLC1A7	(RefSeq) solute carrier family 1 member 7
ENSCHIG00000014109	122.743	63.6039	181.881	2.85959	1.51581	3.10953e-05	0.000398764	SMPDL3B	(RefSeq) sphingomyelin phosphodiesterase acid like 3B
ENSCHIG00000014875	100.458	48.1252	152.79	3.17485	1.66669	3.18801e-05	0.000407394	TNFRSF17	(RefSeq) TNF receptor superfamily member 17
ENSCHIG00000016120	386.632	250.784	522.479	2.08338	1.05893	3.22281e-05	0.000410946	NUDT22	(RefSeq) nudix hydrolase 22
ENSCHIG00000007241	574.352	379.91	768.795	2.02363	1.01694	3.22709e-05	0.000410946	POLE	(RefSeq) DNA polymerase epsilon, catalytic subunit
ENSCHIG00000018268	1549.62	761.409	2337.83	3.0704	1.61843	3.39235e-05	0.000429289	KIF11	(RefSeq) kinesin family member 11
ENSCHIG00000015802	201.323	52.9967	349.65	6.59758	2.72194	3.42003e-05	0.000431891	TSPAN32	(RefSeq) tetraspanin 32
ENSCHIG00000003087	2059.87	968.866	3150.88	3.25213	1.70139	3.44067e-05	0.000433897	NANS	(RefSeq) N-acetylneuraminate synthase
ENSCHIG00000016273	528.641	188.317	868.965	4.61438	2.20614	3.48988e-05	0.000439493	CCNB1	(RefSeq) cyclin B1
ENSCHIG00000015871	382.618	247.236	518	2.09516	1.06706	3.50511e-05	0.000441106	TMEM104	(RefSeq) transmembrane protein 104
ENSCHIG00000023277	2682.16	1747.42	3616.91	2.06986	1.04953	3.5179e-05	0.000442105	PTGS2	(RefSeq) prostaglandin-endoperoxide synthase 2
ENSCHIG00000014557	6621.29	2701.36	10541.2	3.90219	1.96429	3.52531e-05	0.00044273	BHLHE40	(RefSeq) basic helix-loop-helix family member e40
ENSCHIG00000024571	129.371	69.5304	189.212	2.72128	1.44429	3.55069e-05	0.000444385	STYXL1	(RefSeq) serine/threonine/tyrosine interacting like 1
ENSCHIG00000025563	252.815	157.923	347.708	2.20176	1.13865	3.56821e-05	0.000445965	JPH2	(RefSeq) junctophilin 2
ENSCHIG00000017736	364.869	180.264	549.475	3.04817	1.60794	3.7677e-05	0.000468966	CCNA2	(RefSeq) cyclin A2
ENSCHIG00000019593	1995.33	1322.07	2668.6	2.01849	1.01328	3.7979e-05	0.000472402	TRAF3IP2	(RefSeq) TRAF3 interacting protein 2
ENSCHIG00000012208	6901.65	3960.68	9842.62	2.48508	1.31329	3.86098e-05	0.00047855	BIRC3	(RefSeq) baculoviral IAP repeat containing 3
ENSCHIG00000027271	1011.12	611.774	1410.46	2.30553	1.2051	3.86309e-05	0.00047855	-	-
ENSCHIG00000020293	37.6785	10.3556	65.0015	6.27693	2.65006	3.90753e-05	0.000483397	SNAP25	(RefSeq) synaptosome associated protein 25
ENSCHIG00000016643	103.314	50.9423	155.686	3.05612	1.6117	3.98851e-05	0.000491413	IGSF9	(RefSeq) immunoglobulin superfamily member 9
ENSCHIG00000011973	182.474	104.645	260.303	2.48749	1.31469	3.99898e-05	0.00049237	NEURL1B	(RefSeq) neuralized E3 ubiquitin protein ligase 1B
ENSCHIG00000014586	49.6041	10.3189	88.8894	8.61422	3.10672	4.05449e-05	0.000498193	-	-
ENSCHIG00000012950	208.414	108.229	308.599	2.85135	1.51164	4.08991e-05	0.000502206	ESCO2	(RefSeq) establishment of sister chromatid cohesion N-acetyltransferase 2
ENSCHIG00000012120	5728.87	3020.47	8437.26	2.79336	1.482	4.10425e-05	0.000503628	ALPL	(RefSeq) alkaline phosphatase, liver/bone/kidney
ENSCHIG00000026742	311.789	134.475	489.102	3.63711	1.86279	4.2144e-05	0.000514371	CDCA8	(RefSeq) cell division cycle associated 8
ENSCHIG00000009052	384.126	237.251	531.001	2.23814	1.1623	4.25972e-05	0.000518512	SLC16A14	(RefSeq) solute carrier family 16 member 14
ENSCHIG00000026175	179.042	51.4965	306.587	5.95356	2.57375	4.28312e-05	0.000521013	-	-
ENSCHIG00000024937	228.654	139.177	318.132	2.2858	1.1927	4.44175e-05	0.00053851	C1orf210	(RefSeq) chromosome 3 C1orf210 homolog
ENSCHIG00000025126	362.531	14.2536	710.808	49.8686	5.64006	4.45555e-05	0.000539824	GC	(RefSeq) GC, vitamin D binding protein
ENSCHIG00000017366	1586.46	1003.84	2169.08	2.16078	1.11155	4.68431e-05	0.000564162	GPX2	(RefSeq) glutathione peroxidase 2
ENSCHIG00000010077	1755.12	12.654	3497.59	276.403	8.11063	4.82733e-05	0.000578327	AGP	(RefSeq) alpha 1 acid glycoprotein
ENSCHIG00000016100	6319.3	3626.89	9011.71	2.48469	1.31307	4.83762e-05	0.000579179	PXDN	(RefSeq) peroxidasin
ENSCHIG00000023859	250.355	146.639	354.071	2.41458	1.27177	4.92738e-05	0.000587978	POLE2	(RefSeq) DNA polymerase epsilon 2, accessory subunit
ENSCHIG00000001269	1255.04	703.145	1806.93	2.56978	1.36165	4.95836e-05	0.000590528	TMEM59L	(RefSeq) transmembrane protein 59 like
ENSCHIG00000011079	164.492	88.9143	240.071	2.70002	1.43297	5.00744e-05	0.000594201	TROAP	(RefSeq) trophinin associated protein
ENSCHIG00000010590	133.631	58.1667	209.096	3.59477	1.8459	5.0341e-05	0.000595663	MTFR2	(RefSeq) mitochondrial fission regulator 2
ENSCHIG00000022272	106.277	54.4286	158.125	2.90519	1.53863	5.08784e-05	0.00060084	FBLN7	(RefSeq) fibulin 7
ENSCHIG00000024317	420.797	280.247	561.348	2.00305	1.0022	5.28047e-05	0.000622377	TMEM141	(RefSeq) transmembrane protein 141
ENSCHIG00000025829	207.524	112.819	302.229	2.6789	1.42164	5.3088e-05	0.000625312	IGF2BP3	(RefSeq) insulin like growth factor 2 mRNA binding protein 3
ENSCHIG00000014291	345.039	41.2015	648.876	15.7488	3.97717	5.36957e-05	0.000631653	SFRP1	(RefSeq) secreted frizzled related protein 1
ENSCHIG00000016187	4387.39	466.204	8308.57	17.8218	4.15557	5.59026e-05	0.000654141	BPI	(RefSeq) bactericidal/permeability-increasing protein
ENSCHIG00000001939	145.916	82.0182	209.814	2.55814	1.3551	5.60498e-05	0.000655114	WNK3	(RefSeq) WNK lysine deficient protein kinase 3
ENSCHIG00000014856	36.3684	9.15723	63.5797	6.94311	2.79558	5.68751e-05	0.000663907	PIF1	(RefSeq) PIF1 5'-to-3' DNA helicase
ENSCHIG00000020647	1030.73	223.845	1837.61	8.20929	3.03726	5.86715e-05	0.00068247	SLC5A5	(RefSeq) solute carrier family 5 member 5
ENSCHIG00000006787	239.096	148.558	329.634	2.21889	1.14984	5.86901e-05	0.00068247	PMM1	(RefSeq) phosphomannomutase 1
ENSCHIG00000022221	2856.63	1766.22	3947.04	2.23473	1.1601	6.04321e-05	0.000699154	MUC1	(RefSeq) mucin 1, cell surface associated
ENSCHIG00000008225	134.468	69.4822	199.455	2.87058	1.52134	6.14587e-05	0.000709229	BHLHA15	(RefSeq) basic helix-loop-helix family member a15
ENSCHIG00000014851	612.577	367.953	857.2	2.32965	1.22011	6.22305e-05	0.000717227	MRPL11	(RefSeq) mitochondrial ribosomal protein L11
ENSCHIG00000011713	911.671	525.983	1297.36	2.46654	1.30249	6.24173e-05	0.000718924	GXYLT2	(RefSeq) glucoside xylosyltransferase 2
ENSCHIG00000025589	94.7757	36.822	152.729	4.14777	2.05234	6.28119e-05	0.000723012	LOC102172606	(RefSeq) apolipoprotein L3
ENSCHIG00000014962	134.169	2.17914	266.158	122.139	6.93238	6.32208e-05	0.000726799	CSF3	(RefSeq) colony stimulating factor 3
ENSCHIG00000011929	153.25	85.5805	220.919	2.58142	1.36816	6.32891e-05	0.000727126	TNFSF18	(RefSeq) tumor necrosis factor superfamily member 18
ENSCHIG00000015331	1500.9	845.641	2156.16	2.54973	1.35035	6.47218e-05	0.000742181	FKBP11	(RefSeq) FK506 binding protein 11
ENSCHIG00000013828	275.377	176.669	374.085	2.11743	1.08232	6.75634e-05	0.000768956	C1RL	(RefSeq) complement C1r subcomponent-like protein
ENSCHIG00000013001	157.38	50.5944	264.166	5.22124	2.38439	6.7742e-05	0.000769546	EXO1	(RefSeq) exonuclease 1
ENSCHIG00000025358	1273.45	839.419	1707.47	2.03411	1.0244	6.91222e-05	0.000782297	MEGF10	(RefSeq) multiple EGF like domains 10
ENSCHIG00000011517	1463.84	899.29	2028.4	2.25555	1.17348	7.04873e-05	0.000796261	HIVEP3	(RefSeq) human immunodeficiency virus type I enhancer binding protein 3
ENSCHIG00000015708	13.7255	1.1146	26.3364	23.6285	4.56245	7.16999e-05	0.000807954	BBOX1	(RefSeq) gamma-butyrobetaine hydroxylase 1
ENSCHIG00000015847	451.261	222.131	680.391	3.06301	1.61495	7.27996e-05	0.000818827	AREG	(RefSeq) amphiregulin
ENSCHIG00000012922	250.11	157.411	342.809	2.1778	1.12287	7.32974e-05	0.000823409	DUSP5	(RefSeq) dual specificity phosphatase 5
ENSCHIG00000018892	109.045	22.1584	195.932	8.84234	3.14443	7.36364e-05	0.00082618	PTPRN2	(RefSeq) protein tyrosine phosphatase, receptor type N2
ENSCHIG00000025561	9.40139	0	18.8028	Inf	Inf	7.57523e-05	0.000846989	EPO	(RefSeq) erythropoietin
ENSCHIG00000026621	2736.1	1040.41	4431.8	4.25967	2.09074	7.57685e-05	0.000846989	S100A8	(RefSeq) S100 calcium binding protein A8
ENSCHIG00000024055	80.7137	37.8139	123.613	3.26899	1.70885	7.588e-05	0.000847306	NPM3	(RefSeq) nucleophosmin/nucleoplasmin 3
ENSCHIG00000006814	370.19	213.228	527.153	2.47225	1.30583	7.76405e-05	0.000866319	VWA1	-
ENSCHIG00000008918	376.18	247.428	504.933	2.04072	1.02908	7.91221e-05	0.000880692	P2RY1	(RefSeq) purinergic receptor P2Y1
ENSCHIG00000006856	199.451	120.981	277.921	2.29722	1.19989	8.0558e-05	0.000892312	AMMECR1	(RefSeq) Alport syndrome, mental retardation, midface hypoplasia and elliptocytosis chromosomal region gene 1
ENSCHIG00000014748	10.2681	0	20.5362	Inf	Inf	8.15709e-05	0.000902434	LOC102179590	(RefSeq) C-C motif chemokine 3
ENSCHIG00000017359	1199.6	741.2	1657.99	2.2369	1.1615	8.20883e-05	0.000907056	SLC35B1	(RefSeq) solute carrier family 35 member B1
ENSCHIG00000009709	10090.7	6495.95	13685.5	2.10677	1.07503	8.31114e-05	0.000916137	LOC102184087	-
ENSCHIG00000016057	746.773	382.799	1110.75	2.90164	1.53687	8.69106e-05	0.000954548	BUB1B	(RefSeq) BUB1 mitotic checkpoint serine/threonine kinase B
ENSCHIG00000016021	637.061	121.126	1152.99	9.51895	3.2508	9.2563e-05	0.00100691	LOC102180556	(RefSeq) serpin B3
ENSCHIG00000013053	1707.16	680.45	2733.88	4.01775	2.00639	9.34707e-05	0.00101557	GALNT12	(RefSeq) polypeptide N-acetylgalactosaminyltransferase 12
ENSCHIG00000015390	221.677	136.994	306.359	2.2363	1.16111	9.58838e-05	0.00103623	ZWINT	(RefSeq) ZW10 interacting kinetochore protein
ENSCHIG00000023449	801.629	522.444	1080.81	2.06877	1.04877	0.000101463	0.00108813	INCENP	(RefSeq) inner centromere protein
ENSCHIG00000018254	218.324	115.983	320.665	2.76477	1.46716	0.000108704	0.00115761	TPD52L1	(RefSeq) tumor protein D52-like 1
ENSCHIG00000018062	302.309	194.97	409.647	2.10107	1.07113	0.000108962	0.00115832	MPV17	(RefSeq) MPV17, mitochondrial inner membrane protein
ENSCHIG00000020877	319.217	179.008	459.425	2.5665	1.3598	0.000110314	0.00116928	MN1	(RefSeq) MN1 proto-oncogene, transcriptional regulator
ENSCHIG00000020440	283.991	182.402	385.58	2.1139	1.07991	0.000111415	0.00117821	DDIAS	(RefSeq) DNA damage induced apoptosis suppressor
ENSCHIG00000009934	190.548	115.912	265.184	2.2878	1.19396	0.000111673	0.00118025	TMEM178A	(RefSeq) transmembrane protein 178A
ENSCHIG00000003690	1053.97	404.348	1703.58	4.21316	2.0749	0.00011251	0.00118702	ASGR2	(RefSeq) asialoglycoprotein receptor 2
ENSCHIG00000010178	395.062	262.91	527.213	2.0053	1.00382	0.000112855	0.00118998	S1PR2	(RefSeq) sphingosine-1-phosphate receptor 2
ENSCHIG00000022256	218.754	101.726	335.782	3.30085	1.72284	0.000115578	0.00121377	CKS2	(RefSeq) CDC28 protein kinase regulatory subunit 2
ENSCHIG00000022669	52.1711	6.98255	97.3597	13.9433	3.8015	0.000117273	0.00122944	CYM	(RefSeq) prochymosin
ENSCHIG00000024757	55.8707	22.9684	88.7729	3.865	1.95047	0.000120313	0.00125697	SYNE4	(RefSeq) spectrin repeat containing nuclear envelope family member 4
ENSCHIG00000008065	318.02	91.7948	544.245	5.92893	2.56777	0.000123906	0.00128639	FAM84A	(RefSeq) family with sequence similarity 84 member A
ENSCHIG00000000303	876.676	320.219	1433.13	4.47547	2.16204	0.000124506	0.00129188	SDF2L1	(RefSeq) stromal cell derived factor 2 like 1
ENSCHIG00000022372	198.803	46.9833	350.623	7.4627	2.8997	0.000128442	0.00132894	SERPINF2	(RefSeq) serpin family F member 2
ENSCHIG00000014328	1837.95	818.982	2856.93	3.48839	1.80256	0.000130285	0.00134283	TNIP3	(RefSeq) TNFAIP3 interacting protein 3
ENSCHIG00000016536	12731.6	4310.75	21152.4	4.90689	2.29481	0.000130373	0.00134283	C7	(RefSeq) complement C7
ENSCHIG00000021036	185.174	95.8563	274.491	2.86357	1.51781	0.000131056	0.00134908	KIF18B	(RefSeq) kinesin family member 18B
ENSCHIG00000024400	275.013	169.942	380.084	2.23655	1.16127	0.00013152	0.0013526	SLC35F2	(RefSeq) solute carrier family 35 member F2
ENSCHIG00000026509	9.22623	0	18.4525	Inf	Inf	0.000131546	0.0013526	C4orf54	(RefSeq) uncharacterized LOC102179365
ENSCHIG00000010210	3374.51	2070.42	4678.6	2.25974	1.17616	0.000137773	0.00140789	CDH11	(RefSeq) cadherin 11
ENSCHIG00000022499	1128.74	714.653	1542.83	2.15885	1.11027	0.000139947	0.00142849	RPF2	(RefSeq) ribosome production factor 2 homolog
ENSCHIG00000012478	238.031	149.566	326.495	2.18295	1.12628	0.000141665	0.00143955	CDT1	(RefSeq) chromatin licensing and DNA replication factor 1
ENSCHIG00000019945	23.9126	5.17843	42.6468	8.23548	3.04185	0.000146182	0.00147741	NEFM	(RefSeq) neurofilament medium
ENSCHIG00000005302	142.209	53.3744	231.043	4.32873	2.11394	0.000146501	0.00147961	P2RY6	(RefSeq) pyrimidinergic receptor P2Y6
ENSCHIG00000027096	91.4486	27.1914	155.706	5.7263	2.5176	0.000151301	0.00152016	LOC102171764	(RefSeq) lysozyme C, milk isozyme
ENSCHIG00000023113	234.63	147.666	321.594	2.17785	1.1229	0.000153537	0.00153791	LRP8	(RefSeq) LDL receptor related protein 8
ENSCHIG00000019230	444.491	281.6	607.381	2.15689	1.10895	0.000154009	0.00154178	ADAM8	(RefSeq) ADAM metallopeptidase domain 8
ENSCHIG00000000241	542.935	119.078	966.793	8.11898	3.0213	0.000154411	0.00154496	PPIF	(RefSeq) peptidylprolyl isomerase F
ENSCHIG00000026423	437.231	185.385	689.076	3.717	1.89414	0.000154566	0.00154566	FANCD2	(RefSeq) Fanconi anemia complementation group D2
ENSCHIG00000015066	182.044	93.8624	270.226	2.87896	1.52555	0.000156207	0.00156121	CDC45	(RefSeq) cell division cycle 45
ENSCHIG00000016329	427.643	239.218	616.067	2.57533	1.36476	0.00015781	0.00157292	GTSE1	(RefSeq) G2 and S-phase expressed 1
ENSCHIG00000011364	16.4444	2.18359	30.7051	14.0617	3.8137	0.000160971	0.00159854	HCRTR1	(RefSeq) hypocretin receptor 1
ENSCHIG00000020320	15190.3	6548.55	23832	3.63928	1.86365	0.000161555	0.00160148	PDIA4	(RefSeq) protein disulfide isomerase family A member 4
ENSCHIG00000022237	158.233	95.2755	221.191	2.32159	1.21511	0.000164839	0.00163136	MFSD13A	(RefSeq) major facilitator superfamily domain containing 13A
ENSCHIG00000026047	17.3554	2.97227	31.7385	10.6782	3.4166	0.000166398	0.00164501	ADCY8	(RefSeq) adenylate cyclase 8
ENSCHIG00000016531	18.7725	3.00821	34.5368	11.4809	3.52116	0.000166974	0.00164891	JAKMIP3	(RefSeq) Janus kinase and microtubule interacting protein 3
ENSCHIG00000010139	798.573	304.079	1293.07	4.25241	2.08828	0.000170128	0.00167462	MYBL2	(RefSeq) MYB proto-oncogene like 2
ENSCHIG00000018241	545.544	356.675	734.413	2.05905	1.04198	0.000174179	0.00170803	TMEM258	(RefSeq) transmembrane protein 258
ENSCHIG00000014565	255.315	165.713	344.917	2.08142	1.05757	0.000180487	0.00175926	NUP37	(RefSeq) nucleoporin 37
ENSCHIG00000020182	278.529	128.998	428.06	3.31834	1.73046	0.000181686	0.00176547	LOC108635156	(RefSeq) protein SEC13 homolog
ENSCHIG00000026370	274.257	115.571	432.944	3.74614	1.9054	0.000186933	0.00181066	BDH1	(RefSeq) 3-hydroxybutyrate dehydrogenase 1
ENSCHIG00000014204	566.508	330.149	802.867	2.43183	1.28204	0.000187934	0.00181746	IL4I1	(RefSeq) interleukin 4 induced 1
ENSCHIG00000023158	113.216	62.7602	163.672	2.60789	1.38288	0.000190213	0.00183366	DKKL1	(RefSeq) dickkopf like acrosomal protein 1
ENSCHIG00000023446	39655.5	25464.2	53846.9	2.11461	1.08039	0.000190845	0.0018378	CALR	(RefSeq) calreticulin
ENSCHIG00000026740	898.223	499.813	1296.63	2.59423	1.37531	0.000191875	0.00184675	BRCA1	(RefSeq) BRCA1, DNA repair associated
ENSCHIG00000015994	1040.58	220.931	1860.22	8.41993	3.07381	0.000193976	0.00186107	LIPG	(RefSeq) lipase G, endothelial type
ENSCHIG00000018353	3332.3	1382.29	5282.32	3.82142	1.93411	0.00020271	0.00193467	PLAUR	(RefSeq) plasminogen activator, urokinase receptor
ENSCHIG00000021773	1581.7	152.364	3011.05	19.7622	4.30467	0.000203851	0.00194251	CEMIP	(RefSeq) cell migration inducing hyaluronan binding protein
ENSCHIG00000023403	325.236	193.47	457.002	2.36213	1.24009	0.000205083	0.00195098	PLEK2	(RefSeq) pleckstrin 2
ENSCHIG00000026619	3986.63	2484.66	5488.6	2.20899	1.14339	0.000206706	0.00196253	ST14	(RefSeq) suppression of tumorigenicity 14
ENSCHIG00000027019	666.409	437.441	895.378	2.04686	1.03341	0.00021414	0.00202887	IFRD2	(RefSeq) interferon related developmental regulator 2
ENSCHIG00000011146	185.713	100.592	270.834	2.69239	1.42889	0.000216445	0.00204751	RECQL4	(RefSeq) RecQ like helicase 4
ENSCHIG00000007023	2739.42	1567.09	3911.75	2.49619	1.31973	0.000222048	0.00209616	SLC25A5	(RefSeq) solute carrier family 25 member 5
ENSCHIG00000012570	5836.35	2980.48	8692.22	2.91638	1.54418	0.000225874	0.00212677	C1S	(RefSeq) complement C1s
ENSCHIG00000012498	4126.54	2113.6	6139.48	2.90476	1.53842	0.000227795	0.00214043	TOP2A	(RefSeq) topoisomerase (DNA) II alpha
ENSCHIG00000026682	278.866	177.272	380.46	2.14619	1.10178	0.000229866	0.00215655	FBXO5	(RefSeq) F-box protein 5
ENSCHIG00000011863	219.362	92.9349	345.789	3.72077	1.8956	0.00023255	0.00217612	VASH2	(RefSeq) vasohibin 2
ENSCHIG00000026227	588.376	310.475	866.278	2.79017	1.48036	0.00024194	0.00225012	P3H4	(RefSeq) prolyl 3-hydroxylase family member 4 (non-enzymatic)
ENSCHIG00000012361	1793.02	829.277	2756.75	3.32429	1.73304	0.000244468	0.00226783	H2AFX	(RefSeq) histone H2AX
ENSCHIG00000015159	539.787	316.526	763.049	2.4107	1.26945	0.000244647	0.00226834	NHP2	(RefSeq) NHP2 ribonucleoprotein
ENSCHIG00000001906	304.443	153.78	455.106	2.95947	1.56534	0.00024491	0.00226962	MICALL2	(RefSeq) MICAL like 2
ENSCHIG00000013850	714.946	455.594	974.298	2.13852	1.09661	0.000247705	0.00229202	TSFM	(RefSeq) Ts translation elongation factor, mitochondrial
ENSCHIG00000026729	556.343	369.428	743.258	2.01192	1.00857	0.000249045	0.00229889	SULF1	(RefSeq) sulfatase 1
ENSCHIG00000007935	533.058	327.855	738.261	2.25179	1.17107	0.000249078	0.00229889	NUSAP1	(RefSeq) nucleolar and spindle associated protein 1
ENSCHIG00000018245	86.1628	45.4597	126.866	2.79073	1.48064	0.000250444	0.00231032	CELSR3	(RefSeq) cadherin EGF LAG seven-pass G-type receptor 3
ENSCHIG00000013712	248.809	23.4693	474.148	20.2029	4.33649	0.000255114	0.00234747	IL13RA2	(RefSeq) interleukin 13 receptor subunit alpha 2
ENSCHIG00000022712	1479.19	215.015	2743.37	12.759	3.67344	0.000259709	0.00238613	C4BPA	(RefSeq) complement component 4 binding protein alpha
ENSCHIG00000019707	229.182	114.35	344.015	3.00844	1.58901	0.000263242	0.00241371	FAM83B	(RefSeq) family with sequence similarity 83 member B
ENSCHIG00000005671	96.7081	19.603	173.813	8.86665	3.14839	0.00026422	0.00242146	STEAP1	(RefSeq) STEAP family member 1
ENSCHIG00000005560	248.013	98.9741	397.051	4.01167	2.0042	0.000265774	0.0024323	-	-
ENSCHIG00000013453	187.678	116.639	258.717	2.2181	1.14932	0.000269469	0.00246337	SUV39H2	(RefSeq) suppressor of variegation 3-9 homolog 2
ENSCHIG00000016830	71.6294	33.6378	109.621	3.25887	1.70437	0.000270152	0.00246714	MND1	(RefSeq) meiotic nuclear divisions 1
ENSCHIG00000024321	459.438	257.746	661.129	2.56504	1.35898	0.000271431	0.00247518	C4orf33	(RefSeq) chromosome 17 C4orf33 homolog
ENSCHIG00000009693	60087.5	35096.9	85078.2	2.42409	1.27745	0.000271643	0.00247579	HSP90B1	(RefSeq) heat shock protein 90 beta family member 1
ENSCHIG00000014900	3865.59	2416.29	5314.89	2.19961	1.13725	0.000281781	0.00255539	IL27RA	(RefSeq) interleukin 27 receptor subunit alpha
ENSCHIG00000027058	258.092	168.552	347.633	2.06246	1.04437	0.000282357	0.00255787	ADA	(RefSeq) adenosine deaminase
ENSCHIG00000013120	237.641	50.4386	424.844	8.42299	3.07433	0.000288675	0.00260753	CGREF1	(RefSeq) cell growth regulator with EF-hand domain 1
ENSCHIG00000016162	397.854	176.01	619.698	3.52081	1.81591	0.000303814	0.00272669	UBE2C	(RefSeq) ubiquitin conjugating enzyme E2 C
ENSCHIG00000008489	268.684	21.923	515.445	23.5116	4.5553	0.00031732	0.00281736	FGFBP1	(RefSeq) fibroblast growth factor binding protein 1
ENSCHIG00000007738	224.605	145.956	303.254	2.07771	1.055	0.000318559	0.00282423	BORA	(RefSeq) bora, aurora kinase A activator
ENSCHIG00000025605	412.332	226.413	598.251	2.64229	1.40179	0.000319078	0.00282745	KIF22	(RefSeq) kinesin family member 22
ENSCHIG00000023828	635.1	239.02	1031.18	4.31421	2.1091	0.000323696	0.00286002	TNFRSF6B	(RefSeq) TNF receptor superfamily member 6b
ENSCHIG00000001851	695.033	431.258	958.808	2.22328	1.15269	0.000324061	0.00286047	KIF23	(RefSeq) kinesin family member 23
ENSCHIG00000022239	165.308	1.50076	329.116	219.299	7.77676	0.000332825	0.00292225	IL17A	(RefSeq) interleukin 17A
ENSCHIG00000012481	184.54	114.6	254.48	2.22059	1.15095	0.00033669	0.00295191	LRP3	(RefSeq) LDL receptor related protein 3
ENSCHIG00000009282	562.586	374.642	750.531	2.00333	1.0024	0.00033865	0.00296339	BCS1L	(RefSeq) mitochondrial chaperone BCS1
ENSCHIG00000023900	65.2715	31.137	99.4061	3.19254	1.67471	0.000340145	0.00297076	ENTPD3	(RefSeq) ectonucleoside triphosphate diphosphohydrolase 3
ENSCHIG00000023717	69.3902	17.7568	121.024	6.81563	2.76885	0.000340989	0.00297528	SLC7A10	(RefSeq) solute carrier family 7 member 10
ENSCHIG00000025426	30719.6	13929.8	47509.4	3.41064	1.77004	0.000346524	0.00301779	CTSB	(RefSeq) cathepsin B
ENSCHIG00000014492	163.894	41.939	285.849	6.81582	2.76889	0.000353266	0.00306624	SLC7A4	(RefSeq) solute carrier family 7 member 4
ENSCHIG00000024223	382.316	250.7	513.933	2.04999	1.03562	0.000356202	0.0030859	TMEM79	(RefSeq) transmembrane protein 79
ENSCHIG00000020560	208.277	135.392	281.162	2.07665	1.05426	0.000356209	0.0030859	TMEM170B	(RefSeq) transmembrane protein 170B
ENSCHIG00000014259	318.257	72.1358	564.378	7.82383	2.96788	0.000357108	0.00309222	GALE	(RefSeq) UDP-galactose-4-epimerase
ENSCHIG00000016712	352.103	198.389	505.818	2.54962	1.35028	0.000357659	0.00309404	ADORA2B	(RefSeq) adenosine A2b receptor
ENSCHIG00000024310	1046.82	668.896	1424.75	2.13	1.09085	0.00035894	0.00310218	IGFBP3	(RefSeq) insulin like growth factor binding protein 3
ENSCHIG00000014464	1259.69	400.417	2118.96	5.29188	2.40378	0.000361778	0.00312363	RRAD	(RefSeq) RRAD, Ras related glycolysis inhibitor and calcium channel regulator
ENSCHIG00000024469	3231.18	368.523	6093.83	16.5358	4.04752	0.000364756	0.00314498	IL1B	(RefSeq) interleukin 1 beta
ENSCHIG00000008062	243.13	116.144	370.117	3.18671	1.67207	0.000377166	0.00324737	TICRR	(RefSeq) TOPBP1 interacting checkpoint and replication regulator
ENSCHIG00000006719	30.204	9.53322	50.8748	5.33658	2.41591	0.000378141	0.00325269	SP5	(RefSeq) Sp5 transcription factor
ENSCHIG00000024323	414.356	240.816	587.897	2.44127	1.28763	0.000383241	0.00329345	DTYMK	(RefSeq) deoxythymidylate kinase
ENSCHIG00000009050	118.126	21.4007	214.851	10.0394	3.3276	0.000387953	0.00332893	PLA2G4F	(RefSeq) phospholipase A2 group IVF
ENSCHIG00000019237	365.617	233.465	497.77	2.1321	1.09228	0.000395517	0.00337822	LOC102178426	(RefSeq) tubulin alpha-1C chain
ENSCHIG00000022907	245.842	130.715	360.97	2.76151	1.46546	0.000398378	0.00340106	AURKB	(RefSeq) aurora kinase B
ENSCHIG00000013237	68.8311	26.2455	111.417	4.24517	2.08582	0.000418295	0.00354616	-	-
ENSCHIG00000020445	164.384	55.2886	273.479	4.94639	2.30638	0.000424641	0.00359494	RASSF6	(RefSeq) Ras association domain family member 6
ENSCHIG00000011008	3563.27	2239.84	4886.69	2.18171	1.12546	0.000427537	0.0036161	VARS	(RefSeq) valyl-tRNA synthetase
ENSCHIG00000025773	16.6675	2.9869	30.348	10.1604	3.34488	0.000433757	0.00366212	GPR158	(RefSeq) G protein-coupled receptor 158
ENSCHIG00000000016	81700.2	33924.4	129476	3.8166	1.93229	0.00044388	0.00373208	COX1	(RefSeq) cytochrome c oxidase subunit I
ENSCHIG00000012694	28.0516	8.36061	47.7425	5.71041	2.5136	0.000446063	0.00374841	LOC106502146	(RefSeq) DNA dC->dU-editing enzyme APOBEC-3G
ENSCHIG00000021415	1349.73	781.744	1917.72	2.45313	1.29462	0.000457475	0.00383017	NME2	(RefSeq) nucleoside diphosphate kinase B
ENSCHIG00000025398	54.0708	7.19126	100.95	14.0379	3.81126	0.000459392	0.00384269	IL19	(RefSeq) interleukin 19
ENSCHIG00000010257	988.381	556.927	1419.83	2.54941	1.35016	0.00046154	0.00385888	PARM1	(RefSeq) prostate androgen-regulated mucin-like protein 1
ENSCHIG00000018287	237.992	112.441	363.543	3.23319	1.69296	0.000469328	0.00392219	TNFRSF12A	(RefSeq) TNF receptor superfamily member 12A
ENSCHIG00000026765	237.532	157.253	317.812	2.02102	1.01508	0.000472124	0.00394194	CLDN15	(RefSeq) claudin 15
ENSCHIG00000024727	132.398	30.4782	234.318	7.68808	2.94262	0.000474161	0.00395713	SLC13A3	(RefSeq) solute carrier family 13 member 3
ENSCHIG00000026747	195.554	124.973	266.135	2.12954	1.09054	0.000474451	0.00395774	RAD51	(RefSeq) RAD51 recombinase
ENSCHIG00000003444	535.403	289.229	781.577	2.70228	1.43418	0.000476486	0.00396927	NCAPG2	(RefSeq) non-SMC condensin II complex subunit G2
ENSCHIG00000022795	93.0741	46.1438	140.004	3.03409	1.60126	0.000484172	0.00402776	EPHB2	(RefSeq) EPH receptor B2
ENSCHIG00000019049	97.8122	54.7612	140.863	2.57232	1.36307	0.000491124	0.00407814	SLC16A13	(RefSeq) monocarboxylate transporter 13
ENSCHIG00000025078	25151	16173.5	34128.4	2.11015	1.07734	0.00049398	0.00409812	HSPA5	(RefSeq) heat shock protein family A (Hsp70) member 5
ENSCHIG00000008788	971.927	545.903	1397.95	2.5608	1.3566	0.000495938	0.00410688	P3H1	(RefSeq) prolyl 3-hydroxylase 1
ENSCHIG00000023918	2137.92	1282.48	2993.37	2.33404	1.22283	0.000498348	0.00412496	AK2	(RefSeq) adenylate kinase 2
ENSCHIG00000014036	237.303	156.486	318.119	2.03289	1.02353	0.000518929	0.00426963	CENPH	(RefSeq) centromere protein H
ENSCHIG00000016958	316.219	113.092	519.346	4.59225	2.1992	0.000541971	0.00441974	PAPPA	(RefSeq) pappalysin 1
ENSCHIG00000010402	645.962	297.17	994.753	3.34742	1.74305	0.00054802	0.00445909	LOC102176691	(RefSeq) purine nucleoside phosphorylase-like
ENSCHIG00000016293	11298.7	7136.62	15460.7	2.16639	1.11529	0.000548282	0.00445923	MMP2	(RefSeq) matrix metallopeptidase 2
ENSCHIG00000015628	273.64	172.292	374.989	2.17647	1.12199	0.000553547	0.00448802	BRI3BP	(RefSeq) BRI3 binding protein
ENSCHIG00000010750	159.18	100.475	217.884	2.16853	1.11672	0.000554704	0.0044954	CCDC58	(RefSeq) coiled-coil domain containing 58
ENSCHIG00000010569	185.781	116.956	254.605	2.17692	1.12229	0.000555225	0.00449762	CDKN3	(RefSeq) cyclin dependent kinase inhibitor 3
ENSCHIG00000010550	62.9798	30.3059	95.6536	3.15627	1.65822	0.000561528	0.0045347	CENPA	(RefSeq) centromere protein A
ENSCHIG00000022903	194.815	128.227	261.403	2.03859	1.02757	0.000562448	0.00453998	POLM	(RefSeq) DNA polymerase mu
ENSCHIG00000023965	509.417	240.088	778.745	3.24358	1.69759	0.000564554	0.00455294	SPAG5	(RefSeq) sperm associated antigen 5
ENSCHIG00000015269	53.0737	2.71474	103.433	38.1003	5.25173	0.000586062	0.0047014	DBH	(RefSeq) dopamine beta-hydroxylase
ENSCHIG00000027118	230.864	153.766	307.962	2.00279	1.00201	0.000596107	0.00476771	PTTG1	(RefSeq) pituitary tumor-transforming 1
ENSCHIG00000017233	619.492	281.482	957.502	3.40165	1.76623	0.00059663	0.00476937	ARG2	(RefSeq) arginase 2
ENSCHIG00000000151	1514.35	595.735	2432.97	4.08398	2.02998	0.000602248	0.00480374	CRELD2	(RefSeq) cysteine rich with EGF like domains 2
ENSCHIG00000000369	53.1866	24.0307	82.3426	3.42655	1.77676	0.000611648	0.00486593	YDJC	(RefSeq) YdjC homolog (bacterial)
ENSCHIG00000013544	101.154	57.6445	144.663	2.50957	1.32744	0.000625347	0.00495542	BTBD19	(RefSeq) BTB domain containing 19
ENSCHIG00000022785	1219.03	734.326	1703.73	2.32013	1.21421	0.000626358	0.00495912	GOLM1	(RefSeq) golgi membrane protein 1
ENSCHIG00000015107	69.9387	35.0882	104.789	2.98645	1.57843	0.000627587	0.00496453	TRAIP	(RefSeq) TRAF interacting protein
ENSCHIG00000008374	110.01	63.4346	156.586	2.46847	1.30362	0.000634562	0.00501318	HHLA2	(RefSeq) HERV-H LTR-associating 2
ENSCHIG00000013296	220.69	79.0674	362.312	4.58232	2.19608	0.000635942	0.0050219	BIRC5	(RefSeq) baculoviral IAP repeat containing 5
ENSCHIG00000010746	781.871	505.566	1058.18	2.09305	1.06561	0.000653628	0.00513928	HCAR2	(RefSeq) hydroxycarboxylic acid receptor 2
ENSCHIG00000021843	1224.34	380.867	2067.81	5.42923	2.44075	0.000661783	0.00518995	FKBP10	(RefSeq) FK506 binding protein 10
ENSCHIG00000011558	555.485	364.454	746.516	2.04831	1.03444	0.000678766	0.00530605	CKAP2L	(RefSeq) cytoskeleton associated protein 2 like
ENSCHIG00000027133	273.06	56.1571	489.963	8.72485	3.12513	0.000679209	0.00530605	CDA	(RefSeq) cytidine deaminase
ENSCHIG00000016145	44.157	18.6949	69.619	3.72396	1.89684	0.000679732	0.00530786	NPTX2	(RefSeq) neuronal pentraxin 2
ENSCHIG00000019312	6481.41	3257.92	9704.89	2.97886	1.57476	0.000682009	0.00532335	AEBP1	(RefSeq) AE binding protein 1
ENSCHIG00000016340	22.7409	0.604763	44.8771	74.2062	6.21347	0.000686071	0.00535047	SERPINB13	-
ENSCHIG00000009157	100.198	56.4889	143.906	2.54752	1.34909	0.000689405	0.00537187	NEIL3	(RefSeq) nei like DNA glycosylase 3
ENSCHIG00000016881	496.061	309.393	682.728	2.20667	1.14187	0.00069154	0.0053793	ATP5G1	(RefSeq) ATP synthase, H+ transporting, mitochondrial Fo complex subunit C1 (subunit 9)
ENSCHIG00000003188	1052.16	693.48	1410.83	2.03442	1.02462	0.000699693	0.00543112	EMG1	(RefSeq) EMG1, N1-specific pseudouridine methyltransferase
ENSCHIG00000011535	570.74	352.999	788.481	2.23366	1.15941	0.000702589	0.00544895	-	-
ENSCHIG00000026583	2190.82	1041.61	3340.03	3.20659	1.68104	0.000711659	0.00550757	LOC102186759	(RefSeq) docosahexaenoic acid omega-hydroxylase CYP4F3
ENSCHIG00000007655	978.979	553.438	1404.52	2.53781	1.34358	0.00072145	0.00556678	LOC102182181	(RefSeq) histone H2B type 1
ENSCHIG00000026489	63.7455	15.6644	111.827	7.1389	2.8357	0.000732972	0.00563614	IL22RA2	(RefSeq) interleukin 22 receptor subunit alpha 2
ENSCHIG00000017471	4640.03	2729.64	6550.42	2.39973	1.26287	0.000744405	0.00570523	IL1RAP	(RefSeq) interleukin 1 receptor accessory protein
ENSCHIG00000019120	441.807	120.994	762.619	6.30292	2.65602	0.000745692	0.00571269	CLEC5A	(RefSeq) C-type lectin domain family 5 member A
ENSCHIG00000023407	195.657	100.636	290.678	2.88843	1.53028	0.000753574	0.00575339	E2F8	(RefSeq) E2F transcription factor 8
ENSCHIG00000024286	133.273	83.6677	182.878	2.18577	1.12814	0.000755178	0.00576112	TRIOBP	(RefSeq) TRIO and F-actin binding protein
ENSCHIG00000015075	1864.85	1126.44	2603.26	2.31105	1.20855	0.000758489	0.00578396	DNAJB11	(RefSeq) DnaJ heat shock protein family (Hsp40) member B11
ENSCHIG00000000223	7.14166	0	14.2833	Inf	Inf	0.000762875	0.00581253	ELFN1	(RefSeq) extracellular leucine rich repeat and fibronectin type III domain containing 1
ENSCHIG00000026515	28.2531	9.358	47.1483	5.03828	2.33293	0.000763845	0.00581506	NKAIN1	(RefSeq) Sodium/potassium transporting ATPase interacting 1
ENSCHIG00000012525	93.5674	30.1852	156.95	5.19956	2.37839	0.000765561	0.00582325	A2ML1	(RefSeq) alpha-2-macroglobulin like 1
ENSCHIG00000014459	1871.62	1176.6	2566.64	2.18141	1.12526	0.000766037	0.00582444	MLEC	(RefSeq) malectin
ENSCHIG00000018941	1072.02	545.902	1598.13	2.9275	1.54967	0.000779368	0.00589871	MANF	(RefSeq) mesencephalic astrocyte derived neurotrophic factor
ENSCHIG00000010253	209.419	137.664	281.173	2.04246	1.03031	0.00081132	0.00608992	SLC7A6	(RefSeq) solute carrier family 7 member 6
ENSCHIG00000006038	117.455	72.0381	162.872	2.26091	1.1769	0.000817885	0.00612405	GPR27	(RefSeq) G protein-coupled receptor 27
ENSCHIG00000026788	25.6202	7.5105	43.7299	5.8225	2.54164	0.000832718	0.00621721	-	-
ENSCHIG00000021841	183.093	0	366.186	Inf	Inf	0.000883279	0.00655975	-	-
ENSCHIG00000025124	387.314	208.867	565.761	2.70872	1.43761	0.000916337	0.00674747	CYP8B1	-
ENSCHIG00000017180	46.9591	7.32832	86.5899	11.8158	3.56265	0.000934902	0.00686475	IL11	(RefSeq) interleukin 11
ENSCHIG00000023080	12.8502	0	25.7004	Inf	Inf	0.000963945	0.00704957	TRIM40	(RefSeq) tripartite motif containing 40
ENSCHIG00000018108	1885.68	1248.68	2522.68	2.02028	1.01455	0.000975767	0.00712173	KCNN4	(RefSeq) potassium calcium-activated channel subfamily N member 4
ENSCHIG00000012691	17.0206	0.907144	33.1341	36.5257	5.19084	0.000979039	0.00713703	TRPA1	(RefSeq) transient receptor potential cation channel subfamily A member 1
ENSCHIG00000008007	1369.81	727.674	2011.94	2.7649	1.46723	0.00100085	0.00728141	SERINC2	(RefSeq) serine incorporator 2
ENSCHIG00000012875	10.5283	0.904915	20.1516	22.2691	4.47697	0.00100124	0.00728141	MS4A18	(RefSeq) membrane spanning 4-domains A18
ENSCHIG00000012011	163.73	105.938	221.521	2.09103	1.06422	0.00100866	0.00732367	ZNF18	(RefSeq) zinc finger protein 18
ENSCHIG00000023563	608.2	373.766	842.635	2.25445	1.17277	0.0010116	0.00733619	MAPK13	(RefSeq) mitogen-activated protein kinase 13
ENSCHIG00000011669	8.33088	0.300152	16.3616	54.511	5.76848	0.00101936	0.00737418	GRP	(RefSeq) gastrin releasing peptide
ENSCHIG00000015772	506.779	208.505	805.054	3.86108	1.949	0.0010384	0.0074912	C1QTNF6	(RefSeq) C1q and tumor necrosis factor related protein 6
ENSCHIG00000019800	1808.12	966.573	2649.67	2.7413	1.45486	0.00104115	0.00749977	MED24	(RefSeq) mediator complex subunit 24
ENSCHIG00000003847	6.84195	0	13.6839	Inf	Inf	0.00105966	0.00758806	NEFH	(RefSeq) neurofilament heavy
ENSCHIG00000025411	484.203	250.513	717.893	2.86569	1.51888	0.0010655	0.00762684	HSPA6	(RefSeq) heat shock protein family A (Hsp70) member 6
ENSCHIG00000026012	34.5676	13.9783	55.1569	3.9459	1.98036	0.00108154	0.00771744	LOC102188567	(RefSeq) C-type lectin domain family 2 member A
ENSCHIG00000015752	273.955	161.559	386.35	2.39139	1.25785	0.00108536	0.00773557	CEP55	(RefSeq) centrosomal protein 55
ENSCHIG00000023436	16.6925	1.20284	32.1822	26.7552	4.74175	0.00109247	0.00777107	-	-
ENSCHIG00000001308	846.073	382.963	1309.18	3.41857	1.77339	0.00109432	0.00777812	SRM	(RefSeq) spermidine synthase
ENSCHIG00000018423	120.944	38.4154	203.472	5.29664	2.40508	0.00109841	0.00780413	PHGDH	(RefSeq) phosphoglycerate dehydrogenase
ENSCHIG00000020364	29.1593	10.4904	47.8282	4.55922	2.18879	0.00111932	0.0079372	KAZALD1	(RefSeq) Kazal type serine peptidase inhibitor domain 1
ENSCHIG00000014094	61.8631	31.0234	92.7027	2.98815	1.57925	0.00114009	0.00804279	MSX1	(RefSeq) msh homeobox 1
ENSCHIG00000023639	8016.48	5196.77	10836.2	2.08518	1.06017	0.00114336	0.00805438	KIAA1324	(RefSeq) KIAA1324 ortholog
ENSCHIG00000011430	147.301	90.2834	204.319	2.26309	1.17829	0.00115977	0.0081511	CENPW	(RefSeq) centromere protein W
ENSCHIG00000025469	319.625	181.477	457.773	2.52248	1.33484	0.0011622	0.00816181	GPAT3	(RefSeq) glycerol-3-phosphate acyltransferase 3
ENSCHIG00000017908	1009.96	607.609	1412.31	2.32438	1.21685	0.00121869	0.00850935	LOC106503943	(RefSeq) leukocyte immunoglobulin-like receptor subfamily A member 6
ENSCHIG00000020287	39.9332	16.8417	63.0248	3.74219	1.90388	0.00124681	0.00865609	ARSE	(RefSeq) arylsulfatase E (chondrodysplasia punctata 1)
ENSCHIG00000007360	3115.2	1876.62	4353.77	2.32	1.21412	0.00124938	0.00867046	ACSL6	(RefSeq) acyl-CoA synthetase long-chain family member 6
ENSCHIG00000023883	3663.12	2015.46	5310.78	2.63503	1.39782	0.00126308	0.00874552	WFDC2	(RefSeq) WAP four-disulfide core domain 2
ENSCHIG00000022813	19.704	5.31103	34.097	6.42004	2.68258	0.00126455	0.00875119	ALOX12B	(RefSeq) arachidonate 12-lipoxygenase, 12R type
ENSCHIG00000016541	814.988	391.021	1238.96	3.16851	1.66381	0.00126486	0.00875119	LOC102172488	(RefSeq) inhibitor of carbonic anhydrase
ENSCHIG00000016775	102.058	31.8156	172.3	5.41558	2.43712	0.00127481	0.00880326	B4GALNT3	(RefSeq) beta-1,4-N-acetyl-galactosaminyltransferase 3
ENSCHIG00000023816	7059.06	3890.88	10227.2	2.62851	1.39425	0.00128492	0.00886305	MKI67	(RefSeq) marker of proliferation Ki-67
ENSCHIG00000000043	491.649	297.582	685.716	2.30429	1.20432	0.001316	0.00904655	PLCXD1	(RefSeq) phosphatidylinositol specific phospholipase C X domain containing 1
ENSCHIG00000014176	630.044	170.833	1089.26	6.37613	2.67268	0.00132601	0.00910509	LIF	(RefSeq) leukemia inhibitory factor
ENSCHIG00000007867	118.821	10.9319	226.71	20.7384	4.37423	0.00133512	0.00915383	LOC102185237	(RefSeq) epithelial chloride channel protein-like
ENSCHIG00000024012	24.2215	5.71056	42.7324	7.48304	2.90363	0.00135722	0.00928088	CD164L2	(RefSeq) CD164 molecule like 2
ENSCHIG00000018535	11.9144	1.65021	22.1786	13.4399	3.74845	0.00138246	0.00942868	RHBG	(RefSeq) Rh family B glycoprotein
ENSCHIG00000018378	8.2192	0.371534	16.0669	43.2446	5.43445	0.00138674	0.00945436	SERPINB12	-
ENSCHIG00000023982	1535.24	544.315	2526.17	4.64101	2.21444	0.00141425	0.00961307	CDH16	(RefSeq) cadherin 16
ENSCHIG00000026145	99.4938	58.7571	140.231	2.38661	1.25497	0.00142381	0.00966725	SLC25A35	(RefSeq) solute carrier family 25 member 35
ENSCHIG00000020404	16.1845	3.44667	28.9223	8.39137	3.06891	0.00144034	0.00976854	TMEM45B	(RefSeq) transmembrane protein 45B
ENSCHIG00000011494	1356.31	611.227	2101.4	3.438	1.78157	0.00144329	0.00978489	CLEC4D	(RefSeq) C-type lectin domain family 4 member D
ENSCHIG00000012400	33.1727	13.0468	53.2986	4.08518	2.0304	0.00146927	0.00991677	TDRD6	(RefSeq) tudor domain containing 6
ENSCHIG00000019805	560.54	43.8051	1077.27	24.5925	4.62014	0.00147671	0.00994854	OSM	(RefSeq) oncostatin M
ENSCHIG00000008993	161.291	104.005	218.578	2.10161	1.0715	0.00150326	0.0101162	PEX11G	(RefSeq) peroxisomal biogenesis factor 11 gamma
ENSCHIG00000017153	1500.95	677.487	2324.41	3.43093	1.7786	0.00150678	0.0101361	-	-
ENSCHIG00000015292	27.9693	10.2527	45.6858	4.45595	2.15573	0.00151143	0.0101524	RCOR2	(RefSeq) REST corepressor 2
ENSCHIG00000014477	14.7733	2.99581	26.5509	8.86266	3.14774	0.00154156	0.0103149	CNFN	(RefSeq) cornifelin
ENSCHIG00000006998	12.5419	1.94591	23.138	11.8906	3.57175	0.00154203	0.0103149	RNASE2	(RefSeq) ribonuclease A family member 2
ENSCHIG00000026636	145.42	65.9877	224.851	3.40748	1.7687	0.00154385	0.0103202	CENPT	(RefSeq) centromere protein T
ENSCHIG00000025533	9.0243	0.600305	17.4483	29.0657	4.86125	0.0015489	0.0103469	-	-
ENSCHIG00000018403	1019.76	145.553	1893.96	13.0121	3.70178	0.00163114	0.0108287	CCL19	(RefSeq) C-C motif chemokine ligand 19
ENSCHIG00000027247	50.4163	24.8762	75.9564	3.05338	1.61041	0.00167534	0.0110777	GRIN2D	(RefSeq) glutamate ionotropic receptor NMDA type subunit 2D
ENSCHIG00000025360	1181.86	451.311	1912.4	4.23743	2.08319	0.00171848	0.0113014	IGFBP2	(RefSeq) insulin like growth factor binding protein 2
ENSCHIG00000016845	5201.73	1337.42	9066.04	6.77876	2.76102	0.0017226	0.0113163	S100A9	(RefSeq) S100 calcium binding protein A9
ENSCHIG00000013720	36.7803	11.6801	61.8805	5.29793	2.40543	0.0017976	0.0117285	IL17REL	(RefSeq) interleukin 17 receptor E like
ENSCHIG00000013682	37.4473	14.8472	60.0474	4.04435	2.01591	0.0018271	0.0118912	RSPO3	(RefSeq) R-spondin 3
ENSCHIG00000014288	59.1464	30.616	87.6768	2.86376	1.51791	0.00183735	0.0119382	FOXP3	(RefSeq) forkhead box P3
ENSCHIG00000017538	5203.8	3309.45	7098.15	2.14481	1.10085	0.00187652	0.0121402	HYOU1	(RefSeq) hypoxia up-regulated 1
ENSCHIG00000021957	1586.47	644.31	2528.62	3.92454	1.97252	0.00189254	0.012234	ZC3H12A	(RefSeq) zinc finger CCCH-type containing 12A
ENSCHIG00000021840	354.587	225.833	483.342	2.14026	1.09779	0.00190621	0.0123049	PLEKHA6	(RefSeq) pleckstrin homology domain containing A6
ENSCHIG00000019711	7.67137	0.302381	15.0404	49.7397	5.63633	0.00191268	0.0123357	-	-
ENSCHIG00000022340	36.06	6.05409	66.066	10.9126	3.44792	0.00191491	0.0123357	F11	(RefSeq) coagulation factor XI
ENSCHIG00000013681	491.495	283.239	699.75	2.47053	1.30482	0.00191532	0.0123357	RNASEH2C	(RefSeq) ribonuclease H2 subunit C
ENSCHIG00000017990	23.0208	7.48793	38.5536	5.14877	2.36423	0.0019268	0.0123982	PPP1R3G	(RefSeq) protein phosphatase 1 regulatory subunit 3G
ENSCHIG00000006690	274.777	162.812	386.742	2.37539	1.24816	0.00193969	0.0124698	PQLC2	(RefSeq) PQ loop repeat containing 2
ENSCHIG00000012602	374.213	171.239	577.187	3.37066	1.75303	0.00195948	0.0125642	CCL28	-
ENSCHIG00000026173	274.836	157.555	392.116	2.48875	1.31542	0.00196554	0.0125897	EAF2	(RefSeq) ELL associated factor 2
ENSCHIG00000003595	28.4387	8.69648	48.1809	5.54027	2.46996	0.00198903	0.0126999	RLN3	(RefSeq) relaxin 3
ENSCHIG00000011567	9633.34	6277.59	12989.1	2.06912	1.04902	0.00202537	0.0128778	LGALS3	(RefSeq) galectin 3
ENSCHIG00000018489	214.345	78.876	349.814	4.43499	2.14893	0.00205143	0.0130253	CKMT1A	(RefSeq) creatine kinase, mitochondrial 1A
ENSCHIG00000014869	243.129	102.562	383.696	3.74112	1.90347	0.00208468	0.0132088	C1QTNF9	(RefSeq) C1q and tumor necrosis factor related protein 9
ENSCHIG00000026884	8.67038	0.671687	16.6691	24.8168	4.63324	0.00209786	0.0132835	TDRD5	(RefSeq) tudor domain containing 5
ENSCHIG00000016182	10.5103	1.27645	19.7441	15.468	3.95121	0.00209793	0.0132835	PNPLA5	(RefSeq) patatin like phospholipase domain containing 5
ENSCHIG00000016054	127.787	70.354	185.22	2.63269	1.39654	0.00212408	0.0133932	RNF208	(RefSeq) ring finger protein 208
ENSCHIG00000014248	74.7471	34.2934	115.201	3.35928	1.74815	0.00213226	0.0134169	-	-
ENSCHIG00000024266	624.752	249.131	1000.37	4.01545	2.00556	0.00214383	0.013485	-	-
ENSCHIG00000000181	100.897	47.9683	153.827	3.20684	1.68115	0.00216175	0.013572	STK32C	(RefSeq) serine/threonine kinase 32C
ENSCHIG00000023839	126.226	81.0744	171.378	2.11384	1.07986	0.00218342	0.0136868	FAM71F1	-
ENSCHIG00000015950	27.4459	9.91269	44.9792	4.53753	2.18191	0.00219565	0.0137445	RAPSN	(RefSeq) receptor associated protein of the synapse
ENSCHIG00000019569	14.1997	2.77498	25.6245	9.2341	3.20697	0.00219881	0.0137596	ASZ1	(RefSeq) ankyrin repeat, SAM and basic leucine zipper domain containing 1
ENSCHIG00000025730	3304.78	1869.76	4739.79	2.53497	1.34197	0.00221639	0.0138422	C3H1orf162	(RefSeq) chromosome 3 C1orf162 homolog
ENSCHIG00000013264	103.679	57.3704	149.988	2.61439	1.38647	0.0022167	0.0138422	FBXO16	(RefSeq) F-box protein 16
ENSCHIG00000008862	7.51482	0.302381	14.7273	48.7043	5.60598	0.00222845	0.013902	UPK2	(RefSeq) uroplakin 2
ENSCHIG00000026266	265.733	176.724	354.741	2.00732	1.00527	0.00225179	0.0140236	KRTCAP3	(RefSeq) keratinocyte associated protein 3
ENSCHIG00000017066	243.544	160.56	326.528	2.03368	1.02409	0.00233582	0.0144629	POP1	(RefSeq) POP1 homolog, ribonuclease P/MRP subunit
ENSCHIG00000012904	117.055	70.8266	163.284	2.30541	1.20502	0.00235348	0.0145524	MTFP1	(RefSeq) mitochondrial fission process 1
ENSCHIG00000015223	50.3463	20.0145	80.6781	4.03098	2.01113	0.00238578	0.0147216	GSDMA	(RefSeq) gasdermin A
ENSCHIG00000000360	338.997	160.721	517.272	3.21844	1.68636	0.00253864	0.015513	NDC80	(RefSeq) NDC80, kinetochore complex component
ENSCHIG00000014663	183.823	57.081	310.565	5.44078	2.44381	0.00255395	0.0155725	UPP1	(RefSeq) uridine phosphorylase 1
ENSCHIG00000026902	121.173	72.2624	170.084	2.3537	1.23493	0.00259499	0.0157937	GGCT	(RefSeq) gamma-glutamylcyclotransferase
ENSCHIG00000012502	9.40855	1.04545	17.7717	16.9991	4.08738	0.00260003	0.0158138	GDF5	(RefSeq) growth differentiation factor 5
ENSCHIG00000019704	211.348	102.981	319.715	3.1046	1.63441	0.00264508	0.0160354	-	-
ENSCHIG00000010427	606.264	89.2375	1123.29	12.5877	3.65394	0.00264527	0.0160354	MMP1	(RefSeq) matrix metallopeptidase 1
ENSCHIG00000020376	158.123	67.6831	248.564	3.67246	1.87675	0.00268962	0.0162664	MDFI	(RefSeq) MyoD family inhibitor
ENSCHIG00000001881	735.501	415.222	1055.78	2.54269	1.34635	0.00278395	0.0167086	LOC108635164	(RefSeq) GTPase IMAP family member 1-like
ENSCHIG00000020624	760.906	463.062	1058.75	2.28641	1.19308	0.00278569	0.0167086	CCR2	-
ENSCHIG00000011468	274.083	154.765	393.401	2.54193	1.34592	0.00280103	0.0167786	DOK3	(RefSeq) docking protein 3
ENSCHIG00000008890	106.758	66.5643	146.951	2.20766	1.14252	0.00286644	0.0171057	PSPH	(RefSeq) phosphoserine phosphatase
ENSCHIG00000021734	665.55	387.463	943.637	2.43543	1.28417	0.00291917	0.0173663	NUF2	(RefSeq) NUF2, NDC80 kinetochore complex component
ENSCHIG00000019300	49.2239	24.4414	74.0065	3.02791	1.59832	0.00293076	0.0174067	LRRC31	(RefSeq) leucine rich repeat containing 31
ENSCHIG00000017170	236.221	128.317	344.125	2.68182	1.42321	0.00293681	0.0174313	MCRIP2	(RefSeq) MAPK regulated corepressor interacting protein 2
ENSCHIG00000017918	5705.09	3348.22	8061.97	2.40784	1.26774	0.00294972	0.0174908	ADAMTS9	(RefSeq) ADAM metallopeptidase with thrombospondin type 1 motif 9
ENSCHIG00000014640	48.3497	16.0196	80.6798	5.03632	2.33237	0.00300926	0.0178033	JAKMIP2	(RefSeq) janus kinase and microtubule interacting protein 2
ENSCHIG00000022236	162.391	32.9691	291.813	8.85111	3.14586	0.00302269	0.0178653	ATP6V0D2	(RefSeq) ATPase H+ transporting V0 subunit d2
ENSCHIG00000021438	109521	62749.3	156293	2.49075	1.31658	0.00305096	0.0180032	FN1	(RefSeq) fibronectin 1
ENSCHIG00000007470	234.261	79.9757	388.546	4.8583	2.28045	0.00306669	0.0180902	LOC108636029	(RefSeq) synaptosomal-associated protein 23
ENSCHIG00000023614	750.16	322.584	1177.74	3.65094	1.86827	0.00308975	0.018196	FNDC1	(RefSeq) fibronectin type III domain containing 1
ENSCHIG00000026726	48.0871	15.4961	80.6781	5.20635	2.38027	0.00309062	0.018196	TRPM8	(RefSeq) transient receptor potential cation channel subfamily M member 8
ENSCHIG00000009898	967.356	534.055	1400.66	2.62268	1.39104	0.00309914	0.0182343	GGH	(RefSeq) gamma-glutamyl hydrolase
ENSCHIG00000019852	118.472	76.8835	160.06	2.08186	1.05787	0.00314488	0.0184796	MSH5	(RefSeq) mutS homolog 5
ENSCHIG00000022653	8.1927	0	16.3854	Inf	Inf	0.00318366	0.0186593	LOC102168699	(RefSeq) serum amyloid A protein
ENSCHIG00000023851	555.026	204.049	906.003	4.44012	2.1506	0.00322356	0.0188567	IL21R	(RefSeq) interleukin 21 receptor
ENSCHIG00000016494	126.956	83.3272	170.584	2.04716	1.03363	0.00323374	0.0188981	LNP1	(RefSeq) leukemia NUP98 fusion partner 1
ENSCHIG00000020122	31.323	1.64353	61.0025	37.1169	5.214	0.00333843	0.0194226	SERPINB11	(RefSeq) serpin family B member 11
ENSCHIG00000000023	73920.4	31467.5	116373	3.6982	1.88682	0.00335641	0.0195002	COX3	(RefSeq) cytochrome c oxidase subunit III
ENSCHIG00000012556	466	251.264	680.737	2.70925	1.43789	0.00335712	0.0195002	TDP1	(RefSeq) tyrosyl-DNA phosphodiesterase 1
ENSCHIG00000023822	1781.13	1059.26	2503	2.36297	1.2406	0.00336307	0.0195223	COL16A1	-
ENSCHIG00000025636	129.488	8.11972	250.856	30.8946	4.94928	0.00345003	0.0199698	ASPG	(RefSeq) asparaginase
ENSCHIG00000018090	14.1286	3.00375	25.2535	8.40731	3.07164	0.00345718	0.0199985	FAM184B	(RefSeq) family with sequence similarity 184 member B
ENSCHIG00000005588	23.4695	8.1631	38.7759	4.75015	2.24797	0.0034604	0.0200107	GALNT9	(RefSeq) polypeptide N-acetylgalactosaminyltransferase 9
ENSCHIG00000018645	256.716	85.1619	428.271	5.0289	2.33024	0.00347356	0.0200614	ANKRD1	(RefSeq) ankyrin repeat domain 1
ENSCHIG00000023628	3151.79	1158.52	5145.05	4.44105	2.1509	0.00350553	0.0201948	KRT18	(RefSeq) keratin 18
ENSCHIG00000013456	49.3455	25.442	73.2489	2.87906	1.5256	0.0035199	0.0202583	TMEM177	(RefSeq) transmembrane protein 177
ENSCHIG00000026060	122.243	23.3647	221.121	9.46388	3.24243	0.00356649	0.0205006	FAM83F	(RefSeq) family with sequence similarity 83 member F
ENSCHIG00000021239	119.778	77.0549	162.501	2.1089	1.07649	0.00358546	0.0205852	PROSER3	(RefSeq) proline and serine rich 3
ENSCHIG00000018871	3318.73	1310.91	5326.54	4.06323	2.02263	0.00366236	0.0209656	HAL	(RefSeq) histidine ammonia-lyase
ENSCHIG00000000112	4192.47	2627.99	5756.94	2.19063	1.13134	0.00366628	0.0209666	CNDP2	(RefSeq) CNDP dipeptidase 2 (metallopeptidase M20 family)
ENSCHIG00000023173	5.63774	0	11.2755	Inf	Inf	0.00368934	0.0210521	LOC102174506	(RefSeq) insulin growth factor-like family member 1
ENSCHIG00000001027	55.3443	29.0478	81.6408	2.81057	1.49086	0.00369268	0.0210597	FZD9	(RefSeq) frizzled class receptor 9
ENSCHIG00000003017	1624.6	640.871	2608.34	4.06999	2.02503	0.00370318	0.021113	LOC102179993	(RefSeq) C-C chemokine receptor type 1
ENSCHIG00000024929	72.2758	41.7025	102.849	2.46626	1.30233	0.00370721	0.0211293	ASPHD2	(RefSeq) aspartate beta-hydroxylase domain containing 2
ENSCHIG00000025475	39.0428	18.3858	59.6998	3.24705	1.69913	0.00372484	0.0212114	LOC102169399	(RefSeq) ecto-ADP-ribosyltransferase 5
ENSCHIG00000010548	173.771	71.6066	275.935	3.85348	1.94616	0.0037251	0.0212114	HMGB3	(RefSeq) high mobility group box 3
ENSCHIG00000022959	34.4427	3.45781	65.4275	18.9217	4.24197	0.00372677	0.0212138	TRIM15	(RefSeq) tripartite motif containing 15
ENSCHIG00000023922	126.236	82.706	169.767	2.05265	1.03749	0.00372785	0.0212138	SLC25A15	(RefSeq) solute carrier family 25 member 15
ENSCHIG00000021427	12.0461	2.25275	21.8394	9.69456	3.27718	0.00373738	0.0212613	LOC108635602	(RefSeq) T-cell surface glycoprotein CD1b-2
ENSCHIG00000015358	641.374	366.754	915.994	2.49757	1.32052	0.00373934	0.0212613	LOXL2	(RefSeq) lysyl oxidase like 2
ENSCHIG00000015102	111.771	13.7487	209.794	15.2592	3.9316	0.0037657	0.0213891	CHRDL2	(RefSeq) chordin like 2
ENSCHIG00000018570	639.79	120.019	1159.56	9.66147	3.27224	0.00379179	0.0214971	PRSS22	(RefSeq) protease, serine 22
ENSCHIG00000016267	32.6768	11.2952	54.0584	4.78596	2.25881	0.00392401	0.022109	LOC102172792	(RefSeq) pepsin A
ENSCHIG00000020405	57.3142	31.7905	82.8379	2.60574	1.38169	0.00393644	0.0221653	SLC2A4	(RefSeq) solute carrier family 2 member 4
ENSCHIG00000012983	51.97	27.1348	76.8052	2.8305	1.50106	0.00394754	0.0222072	MMP24	(RefSeq) matrix metallopeptidase 24
ENSCHIG00000012775	209.243	138.032	280.453	2.0318	1.02276	0.00397628	0.0223401	NR5A2	(RefSeq) nuclear receptor subfamily 5 group A member 2
ENSCHIG00000011742	21167.2	13718.9	28615.4	2.08584	1.06063	0.00398656	0.0223714	CSF2RB	(RefSeq) colony stimulating factor 2 receptor beta common subunit
ENSCHIG00000015962	65.2045	36.9469	93.4621	2.52963	1.33893	0.0040488	0.0226578	SLFNL1	(RefSeq) schlafen like 1
ENSCHIG00000011481	73.5711	43.1284	104.014	2.41172	1.27006	0.00425091	0.0235859	CENPM	(RefSeq) centromere protein M
ENSCHIG00000017540	26.258	10.9143	41.6018	3.81169	1.93043	0.00441824	0.0243438	GGN	(RefSeq) gametogenetin
ENSCHIG00000015388	456.618	299.39	613.847	2.05033	1.03586	0.00442448	0.0243634	ALG8	(RefSeq) ALG8, alpha-1,3-glucosyltransferase
ENSCHIG00000000019	36400.8	15779.2	57022.4	3.61378	1.85351	0.0044993	0.0246635	COX2	(RefSeq) cytochrome c oxidase subunit II
ENSCHIG00000010362	209.976	75.9582	343.994	4.52873	2.17911	0.00452264	0.0247766	CAPN11	(RefSeq) calpain 11
ENSCHIG00000013476	88.1693	54.9173	121.421	2.21098	1.14469	0.00455072	0.0248998	LDHC	(RefSeq) L-lactate dehydrogenase C chain
ENSCHIG00000000503	84.5416	48.8042	120.279	2.46452	1.30131	0.00465193	0.0253476	CRYBG2	(RefSeq) absent in melanoma 1-like
ENSCHIG00000008980	380.869	104.082	657.657	6.31862	2.65961	0.00469486	0.0255433	LOC102171051	(RefSeq) putative protein TPRXL
ENSCHIG00000012620	47.5369	3.67544	91.3985	24.8674	4.63618	0.00482071	0.0260955	OLFM4	(RefSeq) olfactomedin 4
ENSCHIG00000013972	2195.61	1019.58	3371.64	3.30689	1.72548	0.00487375	0.0263122	ITGB6	(RefSeq) integrin subunit beta 6
ENSCHIG00000024115	9393.94	5720.73	13067.1	2.28417	1.19167	0.00492821	0.026559	CRISPLD2	(RefSeq) cysteine rich secretory protein LCCL domain containing 2
ENSCHIG00000014080	636.556	242.348	1030.76	4.25324	2.08856	0.00497661	0.0267569	CP	(RefSeq) ceruloplasmin
ENSCHIG00000012434	11248.4	4718.81	17778	3.76748	1.9136	0.0050089	0.0269062	COL5A2	-
ENSCHIG00000013135	10.1576	1.51191	18.8033	12.4368	3.63654	0.00502188	0.0269442	SPINK9	(RefSeq) serine peptidase inhibitor, Kazal type 9
ENSCHIG00000021497	3973.24	1687.83	6258.65	3.70811	1.89068	0.00511897	0.0273664	TF	(RefSeq) serotransferrin
ENSCHIG00000008501	43.518	21.8761	65.1599	2.97859	1.57463	0.00512437	0.0273811	EPOP	(RefSeq) elongin BC and polycomb repressive complex 2 associated protein
ENSCHIG00000025679	7.61255	0.602534	14.6226	24.2685	4.60101	0.00516666	0.0275828	FAM19A5	-
ENSCHIG00000012615	119.69	79.4946	159.885	2.01126	1.0081	0.00519902	0.0277311	PUSL1	(RefSeq) pseudouridylate synthase-like 1
ENSCHIG00000002443	86.1734	54.2276	118.119	2.17821	1.12315	0.0052091	0.0277768	LOC108633367	(RefSeq) phosphatidate cytidylyltransferase, mitochondrial
ENSCHIG00000014694	304.507	169.535	439.479	2.59226	1.37421	0.0054346	0.0287938	SKA1	(RefSeq) spindle and kinetochore associated complex subunit 1
ENSCHIG00000020879	200.798	123.852	277.744	2.24255	1.16514	0.00546975	0.0289631	CLCN4	(RefSeq) chloride voltage-gated channel 4
ENSCHIG00000026099	376.71	237.234	516.187	2.17586	1.12158	0.00549603	0.0290938	TMEM126A	(RefSeq) transmembrane protein 126A
ENSCHIG00000019849	345.86	200.318	491.402	2.45311	1.29461	0.00558573	0.0294829	SLC7A5	(RefSeq) solute carrier family 7 member 5
ENSCHIG00000023836	89.9019	55.9333	123.87	2.21461	1.14705	0.0056119	0.0295654	CIDEA	(RefSeq) cell death-inducing DFFA-like effector a
ENSCHIG00000017803	9.9802	1.50745	18.4529	12.2412	3.61367	0.00570411	0.0300121	ANGPTL8	(RefSeq) angiopoietin like 8
ENSCHIG00000000508	608.982	144.001	1073.96	7.45803	2.8988	0.00571347	0.0300526	ENPP3	(RefSeq) ectonucleotide pyrophosphatase/phosphodiesterase 3
ENSCHIG00000022205	460.803	303.953	617.653	2.03207	1.02295	0.00576865	0.0302817	CDHR5	(RefSeq) cadherin related family member 5
ENSCHIG00000012385	1377.55	716.943	2038.16	2.84285	1.50734	0.00578918	0.0303544	S100A2	(RefSeq) S100 calcium binding protein A2
ENSCHIG00000000032	33006.1	15999.6	50012.6	3.12586	1.64425	0.00582732	0.030528	ND5	(RefSeq) NADH dehydrogenase subunit 5
ENSCHIG00000016921	69.286	25.7557	112.816	4.38023	2.13101	0.00588203	0.0307792	HTR2A	(RefSeq) 5-hydroxytryptamine receptor 2A
ENSCHIG00000020852	71.7956	42.9531	100.638	2.34297	1.22834	0.00600895	0.0313443	PDE4C	(RefSeq) phosphodiesterase 4C
ENSCHIG00000012286	8.34965	1.04545	15.6538	14.9733	3.90432	0.00605834	0.0315658	CABP1	(RefSeq) calcium binding protein 1
ENSCHIG00000009266	204.977	127.075	282.88	2.22608	1.15451	0.00615141	0.0319593	BATF	(RefSeq) basic leucine zipper ATF-like transcription factor
ENSCHIG00000017020	47.7119	6.01865	89.4051	14.8547	3.89285	0.00625886	0.0323422	LRAT	(RefSeq) lecithin retinol acyltransferase (phosphatidylcholine--retinol O-acyltransferase)
ENSCHIG00000017610	167.617	81.5678	253.667	3.10989	1.63686	0.00627944	0.0324301	CENPK	(RefSeq) centromere protein K
ENSCHIG00000018745	15943.2	10343.9	21542.5	2.08263	1.05841	0.00628658	0.0324578	KRT8	(RefSeq) keratin 8
ENSCHIG00000009551	122.485	75.3507	169.62	2.25107	1.17061	0.00635812	0.0327621	-	-
ENSCHIG00000010987	166.91	91.9893	241.831	2.6289	1.39446	0.00637171	0.0328136	HIST1H2BB	(RefSeq) histone H2B type 1-B
ENSCHIG00000025336	329.601	208.494	450.708	2.16173	1.11219	0.00641205	0.032984	SLC1A4	(RefSeq) solute carrier family 1 member 4
ENSCHIG00000012071	196.508	119.624	273.392	2.28542	1.19246	0.0064263	0.0330107	KBTBD11	(RefSeq) kelch repeat and BTB domain containing 11
ENSCHIG00000007837	9.81749	1.57883	18.0561	11.4364	3.51556	0.00644511	0.0330554	NANOS3	-
ENSCHIG00000020343	49.467	26.5925	72.3415	2.72037	1.4438	0.00645124	0.0330735	SPNS3	(RefSeq) sphingolipid transporter 3 (putative)
ENSCHIG00000010279	16.5741	4.05589	29.0923	7.17285	2.84255	0.00646074	0.0330849	HPDL	(RefSeq) 4-hydroxyphenylpyruvate dioxygenase like
ENSCHIG00000017087	121.333	16.6273	226.039	13.5945	3.76495	0.00652753	0.0333333	SPDEF	(RefSeq) SAM pointed domain containing ETS transcription factor
ENSCHIG00000014973	32.1718	14.5354	49.8083	3.42669	1.77681	0.00660212	0.0336764	PRKG2	(RefSeq) protein kinase, cGMP-dependent, type II
ENSCHIG00000016089	2424.87	314.259	4535.48	14.4323	3.85123	0.00666579	0.0339284	PI15	(RefSeq) peptidase inhibitor 15
ENSCHIG00000018348	111.696	72.4198	150.971	2.08467	1.05982	0.00666644	0.0339284	KCNQ5	(RefSeq) potassium voltage-gated channel subfamily Q member 5
ENSCHIG00000017697	1555.07	681.36	2428.79	3.56461	1.83375	0.0067385	0.0342378	GMDS	(RefSeq) GDP-mannose 4,6-dehydratase
ENSCHIG00000012377	448.185	233.985	662.385	2.83088	1.50125	0.00680054	0.0344856	HIST1H1A	(RefSeq) histone H1.1
ENSCHIG00000015160	41.0069	3.90198	78.1119	20.0185	4.32326	0.00692286	0.0350181	TGM5	(RefSeq) transglutaminase 5
ENSCHIG00000018680	203.805	131.54	276.069	2.09874	1.06953	0.00697735	0.0352638	AURKC	(RefSeq) aurora kinase C
ENSCHIG00000009868	217.344	51.6206	383.068	7.42084	2.89158	0.00701418	0.035421	SYN1	(RefSeq) synapsin I
ENSCHIG00000023037	131.433	65.586	197.281	3.00797	1.58879	0.00713126	0.0359326	ETV4	(RefSeq) ETS variant 4
ENSCHIG00000027142	35.4391	17.3057	53.5725	3.09566	1.63025	0.00713538	0.0359334	GDF15	(RefSeq) growth differentiation factor 15
ENSCHIG00000016641	199.259	130.442	268.077	2.05514	1.03924	0.00714742	0.0359841	C19orf38	(RefSeq) chromosome 7 C19orf38 homolog
ENSCHIG00000026484	520.754	289.525	751.982	2.5973	1.37701	0.00725123	0.036346	SLC27A4	(RefSeq) solute carrier family 27 member 4
ENSCHIG00000026800	136.807	71.9073	201.706	2.80508	1.48804	0.0072606	0.0363754	TXLNB	(RefSeq) taxilin beta
ENSCHIG00000024973	94.5119	60.7734	128.25	2.11031	1.07745	0.00739848	0.0369215	ADGRB2	(RefSeq) adhesion G protein-coupled receptor B2
ENSCHIG00000008357	57.5907	13.5009	101.681	7.53141	2.91292	0.00755248	0.0374539	MGAT3	(RefSeq) mannosyl (beta-1,4-)-glycoprotein beta-1,4-N-acetylglucosaminyltransferase
ENSCHIG00000010202	325.871	186.519	465.223	2.49423	1.3186	0.00761915	0.037764	PRRX1	(RefSeq) paired related homeobox 1
ENSCHIG00000008842	1173.61	734.795	1612.43	2.1944	1.13383	0.00774418	0.0382979	LOC102182458	(RefSeq) histone H2A type 1
ENSCHIG00000025799	758.365	502.256	1014.47	2.01983	1.01424	0.00797445	0.0392366	APIP	(RefSeq) APAF1 interacting protein
ENSCHIG00000019025	353.233	49.4944	656.972	13.2737	3.7305	0.00800327	0.0393253	MAB21L3	(RefSeq) mab-21 like 3
ENSCHIG00000021319	135147	14585.6	255708	17.5316	4.13188	0.00804379	0.0394818	COL1A1	(RefSeq) collagen type I alpha 1 chain
ENSCHIG00000009991	61.7953	38.0372	85.5534	2.2492	1.16941	0.00814363	0.0398817	HILPDA	(RefSeq) hypoxia inducible lipid droplet associated
ENSCHIG00000007274	21.474	6.23057	36.7173	5.8931	2.55903	0.00814499	0.0398817	TLL2	(RefSeq) tolloid like 2
ENSCHIG00000025466	124.298	48.9554	199.641	4.07801	2.02786	0.00815874	0.0399383	STAC	(RefSeq) SH3 and cysteine rich domain
ENSCHIG00000026627	7.94088	0.900457	14.9813	16.6374	4.05636	0.00817954	0.0400294	FFAR3	(RefSeq) free fatty acid receptor 3
ENSCHIG00000007788	303.445	44.8094	562.08	12.5438	3.6489	0.00827073	0.0403348	CHST4	(RefSeq) carbohydrate sulfotransferase 4
ENSCHIG00000010376	168.66	11.6923	325.628	27.8498	4.7996	0.00828659	0.0403688	LOC102176721	(RefSeq) carbohydrate sulfotransferase 6
ENSCHIG00000026969	18.8473	3.14652	34.5481	10.9798	3.45678	0.0083451	0.0405888	NR0B2	(RefSeq) nuclear receptor subfamily 0 group B member 2
ENSCHIG00000027252	33.5045	16.2067	50.8023	3.13465	1.6483	0.00846883	0.0410153	SPRED3	(RefSeq) sprouty related EVH1 domain containing 3
ENSCHIG00000010042	315.1	53.4613	576.739	10.788	3.43135	0.00852915	0.0412197	FAM3D	(RefSeq) family with sequence similarity 3 member D
ENSCHIG00000019842	53.4712	29.9267	77.0158	2.57348	1.36372	0.00853361	0.0412303	RASGRF1	(RefSeq) Ras protein specific guanine nucleotide releasing factor 1
ENSCHIG00000017641	52066.7	30444.1	73689.3	2.42048	1.27529	0.00868471	0.0418346	THBS1	(RefSeq) thrombospondin 1
ENSCHIG00000021039	120.601	10.5175	230.684	21.9335	4.45506	0.00891548	0.0426107	MMP13	(RefSeq) matrix metallopeptidase 13
ENSCHIG00000011630	57.3292	24.745	89.9133	3.63359	1.8614	0.00896391	0.0427759	MYRFL	(RefSeq) myelin regulatory factor-like
ENSCHIG00000025222	82.1482	52.8631	111.433	2.10796	1.07585	0.00898175	0.0428386	BNIPL	(RefSeq) BCL2 interacting protein like
ENSCHIG00000018211	7.54351	0	15.087	Inf	Inf	0.00900058	0.0428947	IL22	(RefSeq) interleukin 22
ENSCHIG00000016769	71.6428	11.1044	132.181	11.9035	3.57332	0.00904139	0.0429855	ALDH3B2	(RefSeq) aldehyde dehydrogenase family 3 member B1
ENSCHIG00000012869	77.3617	48.549	106.174	2.18695	1.12892	0.00912131	0.0432662	PNPLA3	(RefSeq) patatin like phospholipase domain containing 3
ENSCHIG00000019963	390.339	142.918	637.761	4.46244	2.15783	0.00918296	0.043502	SDK1	(RefSeq) sidekick cell adhesion molecule 1
ENSCHIG00000025067	423.025	186.94	659.109	3.52578	1.81794	0.00924553	0.0437642	TUBA1C	(RefSeq) tubulin alpha 1c
ENSCHIG00000010618	150.609	70.7181	230.5	3.25942	1.70462	0.00931453	0.0440108	PPP1R14D	(RefSeq) protein phosphatase 1 regulatory inhibitor subunit 14D
ENSCHIG00000007827	238.087	156.117	320.056	2.0501	1.03569	0.00940111	0.0443508	MAGEL2	(RefSeq) MAGE family member L2
ENSCHIG00000020872	537.266	152.318	922.213	6.05453	2.59802	0.0094344	0.0444618	PROK2	(RefSeq) prokineticin 2
ENSCHIG00000011232	30.822	4.80467	56.8393	11.83	3.56438	0.00952858	0.0447991	FOXA3	(RefSeq) forkhead box A3
ENSCHIG00000011014	11.2495	2.41905	20.08	8.30078	3.05325	0.00955592	0.0449067	FAM83A	(RefSeq) family with sequence similarity 83 member A
ENSCHIG00000002577	532.892	319.299	746.486	2.33789	1.22521	0.00960337	0.0450715	LOC102185882	(RefSeq) histone H3.1
ENSCHIG00000014450	95.8969	63.9137	127.88	2.00082	1.00059	0.00965993	0.0452902	DUSP23	(RefSeq) dual specificity phosphatase 23
ENSCHIG00000014989	33.8798	17.1962	50.5635	2.94039	1.55601	0.00973928	0.0456116	MROH6	(RefSeq) maestro heat like repeat family member 6
ENSCHIG00000021168	94.4232	62.6608	126.186	2.01379	1.00991	0.00988778	0.046121	TRMT61A	(RefSeq) tRNA methyltransferase 61A
ENSCHIG00000016894	12.4464	3.00821	21.8845	7.27494	2.86293	0.00991372	0.0462065	SLC17A7	(RefSeq) solute carrier family 17 member 7
ENSCHIG00000009809	35.9588	18.6434	53.2743	2.85755	1.51478	0.0101951	0.0472881	TRIM46	(RefSeq) tripartite motif containing 46
ENSCHIG00000025546	11.2516	2.68898	19.8142	7.36868	2.88141	0.0102048	0.0472997	CERS3	(RefSeq) ceramide synthase 3
ENSCHIG00000008358	104.317	11.5785	197.056	17.0192	4.08909	0.0102049	0.0472997	IL17F	(RefSeq) interleukin 17F
ENSCHIG00000008003	448.199	254.1	642.298	2.52773	1.33784	0.0102237	0.0473484	LOC102186320	(RefSeq) lipopolysaccharide-binding protein
ENSCHIG00000019736	752.311	113.72	1390.9	12.2309	3.61246	0.0102828	0.0475373	LBP	(RefSeq) lipopolysaccharide binding protein
ENSCHIG00000024464	11.7528	2.71029	20.7954	7.67276	2.93975	0.0103463	0.0477339	RTN4RL2	(RefSeq) reticulon 4 receptor-like 2
ENSCHIG00000006738	1767.13	1031.85	2502.41	2.42517	1.27809	0.0104039	0.0479634	SEC11C	(RefSeq) SEC11 homolog C, signal peptidase complex subunit
ENSCHIG00000008582	223.006	127.154	318.859	2.50766	1.32634	0.0105626	0.0485474	LOC102179187	(RefSeq) histone H2B type 1
ENSCHIG00000017181	84.2383	0	168.477	Inf	Inf	0.0106513	0.0488565	LCTL	(RefSeq) lactase like
ENSCHIG00000020573	13.591	4.04126	23.1408	5.72612	2.51756	0.0107045	0.0490636	PAK5	(RefSeq) p21 (RAC1) activated kinase 5
ENSCHIG00000000035	112901	63799.7	162003	2.53924	1.34439	0.010818	0.0494591	CYTB	(RefSeq) cytochrome b
ENSCHIG00000024573	850.819	534.697	1166.94	2.18243	1.12594	0.0109601	0.0499692	SELP	(RefSeq) selectin P
ENSCHIG00000021417	10786.3	6074.29	15498.3	2.55146	1.35132	0.0110558	0.0502938	LOC102170772	(RefSeq) regakine-1
ENSCHIG00000012226	151.176	52.1835	250.168	4.794	2.26123	0.0111172	0.0505098	KIF5C	(RefSeq) kinesin family member 5C
ENSCHIG00000010499	13.04	0	26.08	Inf	Inf	0.0111446	0.0506091	C6H4orf26	(RefSeq) chromosome 6 C4orf26 homolog
ENSCHIG00000011890	3683.35	481.559	6885.14	14.2976	3.8377	0.0111756	0.0507248	AGR2	(RefSeq) anterior gradient 2, protein disulphide isomerase family member
ENSCHIG00000006751	22.9285	9.74068	36.1163	3.70778	1.89055	0.0112075	0.0508314	KIRREL2	(RefSeq) kin of IRRE like 2 (Drosophila)
ENSCHIG00000024086	915.592	218.964	1612.22	7.36296	2.88028	0.0112839	0.0511145	IL1R2	(RefSeq) interleukin 1 receptor type 2
ENSCHIG00000023217	239.569	129.093	350.044	2.71156	1.43912	0.0113672	0.0514149	C9orf152	(RefSeq) chromosome 8 C9orf152 homolog
ENSCHIG00000007961	43.6664	23.9179	63.4149	2.65136	1.40673	0.01144	0.0516289	EID2	(RefSeq) EP300 interacting inhibitor of differentiation 2
ENSCHIG00000025296	113.371	50.2758	176.466	3.50996	1.81145	0.0115087	0.0518649	ITGA11	(RefSeq) integrin subunit alpha 11
ENSCHIG00000005501	272.954	151.46	394.449	2.60432	1.3809	0.0116369	0.0523098	-	-
ENSCHIG00000004358	16.7423	5.77748	27.7072	4.79572	2.26175	0.0116426	0.0523098	HSD11B2	(RefSeq) hydroxysteroid 11-beta dehydrogenase 2
ENSCHIG00000026692	29.2427	12.0883	46.3971	3.83817	1.94042	0.0116919	0.0525056	LOC108637967	(RefSeq) metallothionein-1B
ENSCHIG00000008710	39.901	21.7319	58.0701	2.67212	1.41798	0.0119823	0.0535806	MIS18A	(RefSeq) MIS18 kinetochore protein A
ENSCHIG00000011719	1342.4	138.273	2546.53	18.4167	4.20294	0.0120538	0.0537859	CLCA1	(RefSeq) chloride channel accessory 1
ENSCHIG00000007170	73.4951	44.1154	102.875	2.33195	1.22154	0.0121374	0.0541192	-	-
ENSCHIG00000006398	6.61339	0.604763	12.622	20.871	4.38343	0.0122498	0.0544867	OR51E2	(RefSeq) olfactory receptor 51E2
ENSCHIG00000013475	84.8154	20.3419	149.289	7.33898	2.87558	0.0124165	0.0551062	HAS3	(RefSeq) hyaluronan synthase 3
ENSCHIG00000025141	1766.06	1084.89	2447.23	2.25574	1.1736	0.0124862	0.0553627	SPINT1	(RefSeq) serine peptidase inhibitor, Kunitz type 1
ENSCHIG00000025350	265.425	141.011	389.838	2.76459	1.46706	0.0125008	0.0554138	PXYLP1	(RefSeq) 2-phosphoxylose phosphatase 1
ENSCHIG00000013210	482.754	305.443	660.065	2.16101	1.11171	0.0125925	0.0557253	KIF15	(RefSeq) kinesin family member 15
ENSCHIG00000026626	34.1503	15.2916	53.009	3.46654	1.79349	0.0126099	0.0557886	ADIPOQ	(RefSeq) adiponectin, C1Q and collagen domain containing
ENSCHIG00000021764	39.7733	21.8122	57.7343	2.64689	1.4043	0.0126192	0.0558164	FAM72A	(RefSeq) family with sequence similarity 72 member A
ENSCHIG00000018307	43.5087	23.5288	63.4887	2.69834	1.43207	0.0126279	0.0558411	TFAP2A	(RefSeq) transcription factor AP-2 alpha
ENSCHIG00000016384	16.0562	3.00375	29.1087	9.69077	3.27661	0.0127639	0.0562242	WNT16	(RefSeq) Wnt family member 16
ENSCHIG00000019405	6988.35	4259.78	9716.92	2.28109	1.18972	0.0127965	0.0563132	SERPING1	(RefSeq) serpin family G member 1
ENSCHIG00000016729	42.4042	23.4872	61.3213	2.61084	1.38451	0.0131424	0.0575157	AGPAT4	(RefSeq) 1-acylglycerol-3-phosphate O-acyltransferase 4
ENSCHIG00000022136	157.952	78.555	237.35	3.02145	1.59524	0.0132737	0.0579036	GPR65	(RefSeq) G protein-coupled receptor 65
ENSCHIG00000006539	525.873	324.191	727.555	2.24422	1.16621	0.0132755	0.0579036	LOC102181912	(RefSeq) histone H2B type 1
ENSCHIG00000026028	1109.74	618.975	1600.51	2.58574	1.37058	0.0133657	0.0581981	LOC102190297	(RefSeq) natural resistance-associated macrophage protein 2
ENSCHIG00000020264	816.339	488.427	1144.25	2.34272	1.22819	0.013487	0.0585873	RHBDL2	(RefSeq) rhomboid like 2
ENSCHIG00000010477	706.068	450.925	961.212	2.13164	1.09197	0.0137984	0.0596562	-	-
ENSCHIG00000025998	627.214	78.8089	1175.62	14.9173	3.89892	0.0140404	0.0604426	SLC26A4	(RefSeq) solute carrier family 26 member 4
ENSCHIG00000018265	130.9	65.8373	195.963	2.97647	1.5736	0.0146272	0.0625143	HTR7	(RefSeq) 5-hydroxytryptamine receptor 7
ENSCHIG00000013738	6.14905	0.300152	11.998	39.9729	5.32095	0.0147853	0.0630243	ST6GAL2	(RefSeq) ST6 beta-galactoside alpha-2,6-sialyltransferase 2
ENSCHIG00000018610	52.2415	17.9075	86.5755	4.8346	2.2734	0.0148295	0.0631242	ALOX15B	(RefSeq) arachidonate 15-lipoxygenase B
ENSCHIG00000022166	448.365	99.3922	797.338	8.02214	3.00399	0.0149256	0.0633852	LOC102182869	(RefSeq) primary amine oxidase, lung isozyme-like
ENSCHIG00000007879	80.8166	53.4178	108.215	2.02583	1.01851	0.0151208	0.0640051	AMIGO3	(RefSeq) adhesion molecule with Ig like domain 3
ENSCHIG00000021337	2950.05	487.864	5412.24	11.0938	3.47168	0.0153181	0.0646297	LCN2	(RefSeq) lipocalin 2
ENSCHIG00000006701	381.479	126.474	636.485	5.03255	2.33129	0.0154343	0.0649695	FRK	(RefSeq) fyn related Src family tyrosine kinase
ENSCHIG00000026417	12.6876	2.77498	22.6002	8.14429	3.02579	0.01548	0.0651469	LOC106502555	(RefSeq) C2 calcium-dependent domain-containing protein 4A
ENSCHIG00000016563	462.795	227.272	698.319	3.07262	1.61947	0.0156027	0.065512	SIDT1	(RefSeq) SID1 transmembrane family member 1
ENSCHIG00000020607	83.1425	50.7997	115.485	2.27334	1.18482	0.0157776	0.0660939	RDM1	(RefSeq) RAD52 motif containing 1
ENSCHIG00000013961	16.1061	2.77944	29.4328	10.5895	3.40456	0.0157816	0.0660956	PI3	(RefSeq) peptidase inhibitor 3
ENSCHIG00000025478	55.6643	9.59694	101.732	10.6004	3.40605	0.0158745	0.0664541	CREB3L4	(RefSeq) cAMP responsive element binding protein 3 like 4
ENSCHIG00000026706	48.0113	27.9225	68.1001	2.43889	1.28623	0.0159047	0.0665039	AFMID	(RefSeq) arylformamidase
ENSCHIG00000011209	262.307	153.177	371.437	2.42489	1.27792	0.0160712	0.0670615	HIST1H2BJ	(RefSeq) histone H2B type 1-J
ENSCHIG00000013899	829.787	0	1659.57	Inf	Inf	0.016203	0.0674259	LOC108634550	(RefSeq) probable ubiquitin carboxyl-terminal hydrolase FAF-X
ENSCHIG00000024891	6.51851	0	13.037	Inf	Inf	0.0162146	0.067453	IVL	(RefSeq) involucrin
ENSCHIG00000010605	12.7535	3.94411	21.5628	5.4671	2.45077	0.0164736	0.0683024	SEZ6	(RefSeq) seizure related 6 homolog
ENSCHIG00000024247	37281.5	16098.6	58464.5	3.63166	1.86063	0.0166245	0.0688313	VNN2	(RefSeq) vascular non-inflammatory molecule 2
ENSCHIG00000006150	75.197	23.4004	126.994	5.42698	2.44015	0.0166976	0.0690897	CCR10	(RefSeq) C-C motif chemokine receptor 10
ENSCHIG00000004109	1048.46	620.886	1476.04	2.37731	1.24933	0.0168324	0.0695527	-	-
ENSCHIG00000026661	98.0347	51.5487	144.521	2.80358	1.48727	0.0169437	0.0698382	KIAA0101	(RefSeq) PCNA clamp associated factor
ENSCHIG00000004709	46.1758	19.7852	72.5663	3.66771	1.87488	0.0170701	0.0702159	CA12	(RefSeq) carbonic anhydrase 12
ENSCHIG00000013691	2471.14	1625.91	3316.37	2.0397	1.02836	0.0171459	0.0704958	PCOLCE	(RefSeq) procollagen C-endopeptidase enhancer
ENSCHIG00000012968	6.4868	0.300152	12.6734	42.2234	5.39997	0.017414	0.0713045	CCL11	(RefSeq) eotaxin
ENSCHIG00000023504	26.8796	12.8282	40.9309	3.1907	1.67387	0.0174671	0.0713814	LOC102186527	(RefSeq) stefin-C
ENSCHIG00000007308	64.0175	37.4895	90.5455	2.41523	1.27216	0.0180118	0.0730502	COL26A1	-
ENSCHIG00000011898	6.94057	0.907144	12.974	14.302	3.83815	0.0182396	0.0737934	APOBEC1	(RefSeq) apolipoprotein B mRNA editing enzyme catalytic subunit 1
ENSCHIG00000024130	6.93714	0.900457	12.9738	14.408	3.8488	0.0182625	0.073853	MAP1LC3C	(RefSeq) microtubule associated protein 1 light chain 3 gamma
ENSCHIG00000000115	7.70551	0.671687	14.7393	21.9438	4.45574	0.0183369	0.0740716	-	-
ENSCHIG00000007381	48.5416	29.2567	67.8265	2.31832	1.21308	0.0189443	0.0758816	TTC9B	(RefSeq) tetratricopeptide repeat domain 9B
ENSCHIG00000021886	10632.8	6579.05	14686.6	2.23233	1.15855	0.019151	0.0764782	LOC102174895	(RefSeq) vascular cell adhesion protein 1
ENSCHIG00000026088	25.7588	12.2524	39.2652	3.20469	1.68018	0.0191643	0.0764975	OIP5	(RefSeq) Opa interacting protein 5
ENSCHIG00000015001	491.616	316.355	666.878	2.10801	1.07588	0.019202	0.0765978	BPGM	(RefSeq) bisphosphoglycerate mutase
ENSCHIG00000004685	11150.4	6907.68	15393.2	2.22842	1.15602	0.0195273	0.077488	TGFBI	(RefSeq) transforming growth factor beta induced
ENSCHIG00000006824	28.1005	14.3354	41.8656	2.92044	1.54619	0.0196898	0.0779968	SLC22A2	(RefSeq) solute carrier family 22 member 2
ENSCHIG00000021112	25.0573	11.5084	38.6062	3.35462	1.74615	0.0198163	0.0783955	SAPCD2	(RefSeq) suppressor APC domain containing 2
ENSCHIG00000017490	158.661	59.0206	258.302	4.37647	2.12977	0.0198273	0.0784222	FAM3B	(RefSeq) family with sequence similarity 3 member B
ENSCHIG00000016035	22.109	7.28395	36.934	5.0706	2.34216	0.019837	0.0784434	-	-
ENSCHIG00000019310	31.2534	12.8983	49.6084	3.84611	1.9434	0.019964	0.0788259	EPHB1	(RefSeq) EPH receptor B1
ENSCHIG00000022178	2359.96	1499.36	3220.55	2.14795	1.10296	0.0200244	0.0790473	NCF1	(RefSeq) neutrophil cytosolic factor 1
ENSCHIG00000001191	1772.03	1133.68	2410.38	2.12616	1.08825	0.0200915	0.0792263	LOC102178318	(RefSeq) histone H2B type 1-K
ENSCHIG00000000021	15.4954	5.40274	25.5881	4.73612	2.24371	0.0201767	0.0795448	ATP8	(RefSeq) ATP synthase F0 subunit 8
ENSCHIG00000013747	57.6462	36.2361	79.0564	2.1817	1.12546	0.020375	0.0800666	LYPD5	(RefSeq) LY6/PLAUR domain containing 5
ENSCHIG00000008042	393.899	246.14	541.658	2.20061	1.1379	0.0206206	0.0808052	CTLA4	(RefSeq) cytotoxic T-lymphocyte associated protein 4
ENSCHIG00000015701	909.745	481.735	1337.76	2.77696	1.4735	0.0208369	0.0814073	ADAMDEC1	(RefSeq) ADAM like decysin 1
ENSCHIG00000019435	6.75321	0.904915	12.6015	13.9256	3.79967	0.0209692	0.0817312	-	-
ENSCHIG00000009588	9.43953	2.11221	16.7668	7.93805	2.98878	0.0209856	0.0817603	CDK15	(RefSeq) cyclin dependent kinase 15
ENSCHIG00000005720	207.279	119.624	294.934	2.46551	1.30189	0.0210404	0.0819136	LOC108633408	(RefSeq) histone H3.1
ENSCHIG00000010930	1862.63	1219.53	2505.73	2.05467	1.03891	0.021149	0.0822385	ELF3	(RefSeq) E74 like ETS transcription factor 3
ENSCHIG00000021633	3679.84	1473.85	5885.82	3.9935	1.99765	0.0211763	0.082292	SERPINA1	(RefSeq) alpha-1-antiproteinase
ENSCHIG00000015404	7.51475	1.3456	13.6839	10.1693	3.34616	0.0211954	0.0823486	RIMKLA	(RefSeq) ribosomal modification protein rimK like family member A
ENSCHIG00000022950	54.243	33.8326	74.6533	2.20655	1.14179	0.0213283	0.0827593	-	-
ENSCHIG00000024854	19.0963	8.51876	29.6738	3.48335	1.80048	0.022103	0.0851122	NKPD1	-
ENSCHIG00000022211	3.91921	0	7.83841	Inf	Inf	0.0221253	0.0851799	SGK2	(RefSeq) SGK2, serine/threonine kinase 2
ENSCHIG00000009641	3.91706	0	7.83412	Inf	Inf	0.022154	0.0852727	-	-
ENSCHIG00000018739	428.059	0	856.119	Inf	Inf	0.0224785	0.0861991	LOC108634721	(RefSeq) eukaryotic translation initiation factor 2 subunit 3, Y-linked-like
ENSCHIG00000001635	218.776	124.038	313.515	2.52756	1.33775	0.02249	0.0861991	ZBTB7C	(RefSeq) zinc finger and BTB domain containing 7C
ENSCHIG00000015120	19.3681	2.40345	36.3328	15.1169	3.91809	0.0224917	0.0861991	KRT71	(RefSeq) keratin, type II cytoskeletal 71
ENSCHIG00000014982	18.5122	6.90671	30.1176	4.36063	2.12454	0.022539	0.0862983	-	-
ENSCHIG00000014441	64.5228	42.338	86.7075	2.04798	1.0342	0.0225616	0.0863668	LOC106503571	(RefSeq) uncharacterized LOC106503571
ENSCHIG00000020972	48438.8	21459.4	75418.2	3.51447	1.81331	0.0225996	0.086476	SPARC	(RefSeq) secreted protein acidic and cysteine rich
ENSCHIG00000013721	14.3569	5.16603	23.5478	4.5582	2.18847	0.0228731	0.0872656	SLC36A2	(RefSeq) solute carrier family 36 member 2
ENSCHIG00000015014	39.3299	20.5305	58.1293	2.83136	1.5015	0.0233497	0.0887308	TNFSF11	(RefSeq) tumor necrosis factor superfamily member 11
ENSCHIG00000010756	42.0025	24.2974	59.7076	2.45737	1.29711	0.0233643	0.0887629	-	-
ENSCHIG00000005742	9.24716	2.1033	16.391	7.79302	2.96218	0.0235592	0.0892849	LOC106502423	(RefSeq) tripartite motif-containing protein 54
ENSCHIG00000007984	1185.33	675.924	1694.74	2.50729	1.32613	0.0239087	0.0902148	LOC102181383	(RefSeq) histone H2A type 1
ENSCHIG00000024747	31.0757	16.7968	45.3545	2.70018	1.43305	0.0240856	0.0907696	LOC102179433	(RefSeq) T-cell surface glycoprotein CD1b-2
ENSCHIG00000022701	58.5307	33.9868	83.0746	2.44432	1.28943	0.0242966	0.0912627	CCL22	(RefSeq) C-C motif chemokine ligand 22
ENSCHIG00000009421	321.525	172.492	470.557	2.72798	1.44784	0.0244401	0.0917071	-	-
ENSCHIG00000025060	10.9714	3.16212	18.7806	5.93925	2.57028	0.0244821	0.0918457	CCDC159	(RefSeq) coiled-coil domain containing 159
ENSCHIG00000007972	354.297	0	708.594	Inf	Inf	0.0246808	0.0923817	LOC108634720	(RefSeq) zinc finger Y-chromosomal protein
ENSCHIG00000025215	13348.4	7262.98	19433.8	2.67573	1.41993	0.0247477	0.0925941	TGM2	(RefSeq) transglutaminase 2
ENSCHIG00000018389	21.7584	4.83141	38.6853	8.00704	3.00127	0.0247808	0.0926608	ISLR2	(RefSeq) immunoglobulin superfamily containing leucine rich repeat 2
ENSCHIG00000010176	50.3511	20.3008	80.4014	3.96051	1.98569	0.02487	0.0928623	SLC28A1	(RefSeq) solute carrier family 28 member 1
ENSCHIG00000022546	9.75649	2.40791	17.1051	7.10371	2.82857	0.0250163	0.0932734	SLC12A3	(RefSeq) solute carrier family 12 member 3
ENSCHIG00000005194	7659.68	3112.08	12207.3	3.92254	1.97179	0.0251367	0.0936264	PDGFRA	(RefSeq) platelet derived growth factor receptor alpha
ENSCHIG00000025946	115.61	68.5722	162.648	2.37193	1.24606	0.0251475	0.0936284	MORN2	(RefSeq) MORN repeat containing 2
ENSCHIG00000007534	1317.16	788.867	1845.45	2.33937	1.22612	0.0253103	0.0940244	LOC102183280	(RefSeq) histone H2B type 1
ENSCHIG00000019069	62.2273	33.9491	90.5055	2.66592	1.41463	0.0254	0.0943011	-	-
ENSCHIG00000020680	333.873	0	667.746	Inf	Inf	0.0254155	0.0943368	LOC108634619	(RefSeq) lysine-specific demethylase 6A-like
ENSCHIG00000004907	64.3992	42.0996	86.6989	2.05938	1.04221	0.0254635	0.0944956	LPAR5	(RefSeq) lysophosphatidic acid receptor 5
ENSCHIG00000014938	51.9845	28.417	75.552	2.65869	1.41072	0.0256957	0.0952024	NPC1L1	(RefSeq) NPC1 like intracellular cholesterol transporter 1
ENSCHIG00000018402	16.5112	6.40356	26.6189	4.15689	2.0555	0.0257141	0.095251	XKR5	(RefSeq) XK related 5
ENSCHIG00000027130	533.008	156.913	909.102	5.79365	2.53447	0.0259919	0.096094	CLCA2	(RefSeq) chloride channel accessory 2
ENSCHIG00000005784	60.4019	39.1828	81.6211	2.08308	1.05872	0.0260048	0.0961126	C16H1orf53	(RefSeq) chromosome 16 C1orf53 homolog
ENSCHIG00000020387	3.76786	0	7.53573	Inf	Inf	0.0261537	0.0965454	AFM	(RefSeq) afamin
ENSCHIG00000012978	4817.17	3203.01	6431.32	2.0079	1.00569	0.0261825	0.0966322	RCN1	(RefSeq) reticulocalbin 1
ENSCHIG00000015983	211.039	137.349	284.729	2.07304	1.05175	0.0262781	0.0969458	RPP21	(RefSeq) ribonuclease P/MRP subunit p21
ENSCHIG00000023600	3.74818	0	7.49637	Inf	Inf	0.0264663	0.0974682	LOC102168979	(RefSeq) serum amyloid A-4 protein
ENSCHIG00000017241	3.74215	0	7.48429	Inf	Inf	0.0265631	0.0977004	UNC79	(RefSeq) unc-79 homolog (C. elegans)
ENSCHIG00000010463	48.9641	29.5859	68.3422	2.30996	1.20787	0.0269797	0.0989328	NKX3-1	(RefSeq) NK3 homeobox 1
ENSCHIG00000010988	344.287	223.151	465.422	2.08568	1.06052	0.0270257	0.0990417	LOC102172037	(RefSeq) lysozyme C-1
ENSCHIG00000027078	7.15363	1.34783	12.9594	9.61503	3.26529	0.0273983	0.100073	-	-
ENSCHIG00000026260	9.57244	2.41905	16.7258	6.91421	2.78956	0.0278876	0.101546	SYNGR4	(RefSeq) synaptogyrin 4
ENSCHIG00000011208	7.072	1.20507	12.9389	10.7371	3.42453	0.0281205	0.102109	TBX20	(RefSeq) T-box 20
ENSCHIG00000023416	436.462	286.588	586.337	2.04593	1.03275	0.0281435	0.102131	MZB1	(RefSeq) marginal zone B and B1 cell specific protein
ENSCHIG00000017266	822.255	529.415	1115.1	2.10628	1.0747	0.0284069	0.102861	GALNT6	(RefSeq) polypeptide N-acetylgalactosaminyltransferase 6
ENSCHIG00000016486	2793.02	1495.52	4090.51	2.73518	1.45163	0.0284898	0.103079	APOD	(RefSeq) apolipoprotein D
ENSCHIG00000020639	37.4719	21.9785	52.9653	2.40987	1.26896	0.0287562	0.103817	TMPRSS13	(RefSeq) transmembrane protease, serine 13
ENSCHIG00000020284	12.9048	4.63934	21.1703	4.56322	2.19005	0.0289255	0.104304	LOC102183581	(RefSeq) alcohol dehydrogenase 6
ENSCHIG00000008233	534.18	129.313	939.048	7.26183	2.86033	0.0291392	0.10497	FAT2	(RefSeq) FAT atypical cadherin 2
ENSCHIG00000021926	22.8922	10.5418	35.2426	3.34314	1.74121	0.0291679	0.105053	DSC3	(RefSeq) desmocollin 3
ENSCHIG00000005295	35.5012	14.8743	56.1281	3.77351	1.91591	0.0292684	0.105332	-	-
ENSCHIG00000010320	195.548	102.378	288.719	2.82014	1.49576	0.0293457	0.105505	DGAT2	(RefSeq) diacylglycerol O-acyltransferase 2
ENSCHIG00000021059	14.9308	5.97826	23.8833	3.99502	1.9982	0.0294115	0.105638	MUSK	(RefSeq) muscle associated receptor tyrosine kinase
ENSCHIG00000021201	707.855	439.886	975.823	2.21836	1.14949	0.0303155	0.108393	SLC35C1	(RefSeq) solute carrier family 35 member C1
ENSCHIG00000011608	3596.06	2303.37	4888.76	2.12244	1.08573	0.0305518	0.109024	LOC102180587	(RefSeq) histone H2B type 1
ENSCHIG00000019433	2292.31	1391.71	3192.9	2.29424	1.19801	0.0306809	0.109442	-	-
ENSCHIG00000016148	24.0023	11.8742	36.1305	3.04277	1.60539	0.0307716	0.109658	ANO2	(RefSeq) anoctamin 2
ENSCHIG00000006121	11.0566	3.3039	18.8092	5.69303	2.5092	0.0311257	0.11066	MOGAT1	(RefSeq) monoacylglycerol O-acyltransferase 1
ENSCHIG00000024380	60.1115	35.435	84.788	2.39278	1.25869	0.032569	0.114605	-	-
ENSCHIG00000016956	1207.47	751.443	1663.49	2.21373	1.14648	0.0325936	0.114647	EFEMP2	(RefSeq) EGF containing fibulin like extracellular matrix protein 2
ENSCHIG00000025699	21.8307	10.8553	32.8061	3.02213	1.59557	0.0329334	0.115519	PRR7	(RefSeq) proline rich 7, synaptic
ENSCHIG00000023662	174.135	84.2202	264.049	3.13523	1.64857	0.0330543	0.115865	TP63	(RefSeq) tumor protein p63
ENSCHIG00000008951	29.3213	16.2612	42.3814	2.60628	1.38199	0.0333086	0.116353	-	-
ENSCHIG00000000946	2141.48	1241.82	3041.13	2.44892	1.29215	0.0340429	0.118283	HIST1H1B	(RefSeq) histone H1.5
ENSCHIG00000022097	264.372	154.326	374.418	2.42615	1.27867	0.0343101	0.119007	HRH2	(RefSeq) histamine receptor H2
ENSCHIG00000003139	29.8071	16.3039	43.3103	2.65644	1.4095	0.0343563	0.119099	GSTO2	(RefSeq) glutathione S-transferase omega 2
ENSCHIG00000023089	62.8291	36.912	88.7461	2.40426	1.26559	0.0345722	0.119688	SLC38A3	(RefSeq) solute carrier family 38 member 3
ENSCHIG00000027217	6.14727	1.04322	11.2513	10.7852	3.43098	0.0345953	0.119703	FGF22	(RefSeq) fibroblast growth factor 22
ENSCHIG00000018481	3301.43	1995.07	4607.79	2.30959	1.20763	0.0346863	0.119832	PLXNB1	(RefSeq) plexin B1
ENSCHIG00000025203	7.4634	1.64798	13.2788	8.05762	3.01035	0.0347529	0.119926	IDO2	(RefSeq) indoleamine 2,3-dioxygenase 2
ENSCHIG00000021152	506.235	123.556	888.914	7.19442	2.84688	0.0348242	0.120104	SLC6A14	(RefSeq) solute carrier family 6 member 14
ENSCHIG00000023966	15.468	6.38002	24.556	3.84889	1.94444	0.034874	0.120185	ABHD12B	(RefSeq) abhydrolase domain containing 12B
ENSCHIG00000000006	57815.6	28427.2	87204	3.06762	1.61712	0.0352557	0.121271	ND1	(RefSeq) NADH dehydrogenase subunit 1
ENSCHIG00000015108	20.0812	9.41275	30.7496	3.26681	1.70788	0.0355264	0.121988	NXNL2	(RefSeq) nucleoredoxin-like 2
ENSCHIG00000007220	183.061	32.948	333.173	10.1121	3.33801	0.0357188	0.122402	SLC7A8	(RefSeq) solute carrier family 7 member 8
ENSCHIG00000024705	53.2909	34.6595	71.9224	2.07512	1.05319	0.0357845	0.122603	NUDT1	(RefSeq) nudix hydrolase 1
ENSCHIG00000014068	289.606	179.444	399.769	2.22781	1.15563	0.0358718	0.122833	FABP3	(RefSeq) fatty acid binding protein 3
ENSCHIG00000020579	89.233	16.6732	161.793	9.70379	3.27855	0.0364571	0.12416	STRA6	(RefSeq) stimulated by retinoic acid 6
ENSCHIG00000022391	10.213	3.01044	17.4155	5.78505	2.53233	0.0368843	0.12531	CHST13	(RefSeq) carbohydrate sulfotransferase 13
ENSCHIG00000016235	42.4724	26.1335	58.8113	2.25041	1.17019	0.0369223	0.125346	APOC2	(RefSeq) apolipoprotein C2
ENSCHIG00000013830	327.473	196.06	458.886	2.34054	1.22684	0.037393	0.126619	TSTD3	(RefSeq) thiosulfate sulfurtransferase (rhodanese)-like domain containing 3
ENSCHIG00000020596	78.1101	47.0189	109.201	2.3225	1.21568	0.0374254	0.126635	NRXN2	(RefSeq) neurexin 2
ENSCHIG00000019099	3.42515	0	6.8503	Inf	Inf	0.0374457	0.126652	UBAP1L	(RefSeq) ubiquitin associated protein 1 like
ENSCHIG00000019928	53.5575	35.1871	71.9278	2.04415	1.0315	0.0377928	0.127469	TMEM151A	(RefSeq) transmembrane protein 151A
ENSCHIG00000026704	7007.97	3740.69	10275.2	2.74689	1.4578	0.0378949	0.127695	ABI3BP	(RefSeq) ABI family member 3 binding protein
ENSCHIG00000004233	5.26284	0.602534	9.92315	16.469	4.04168	0.0380702	0.128035	SLC26A1	(RefSeq) solute carrier family 26 member 1
ENSCHIG00000027237	29.1476	6.89779	51.3975	7.45129	2.89749	0.038073	0.128035	TGM3	(RefSeq) transglutaminase 3
ENSCHIG00000007979	11.2314	3.68881	18.774	5.08944	2.34751	0.0381204	0.128171	TIFAB	(RefSeq) TIFA inhibitor
ENSCHIG00000013241	21.635	9.38823	33.8818	3.60897	1.85159	0.0383079	0.128611	-	-
ENSCHIG00000023330	53.0442	11.5619	94.5264	8.17566	3.03134	0.0383315	0.128653	-	-
ENSCHIG00000014265	76.466	49.8039	103.128	2.07069	1.05011	0.0387286	0.129617	CLEC11A	(RefSeq) C-type lectin domain family 11 member A
ENSCHIG00000019513	23.2879	11.7805	34.7953	2.95363	1.56249	0.0396863	0.132118	HS3ST5	(RefSeq) heparan sulfate-glucosamine 3-sulfotransferase 5
ENSCHIG00000007626	81.0225	37.0004	125.045	3.37955	1.75683	0.0399117	0.132748	CDH4	(RefSeq) cadherin 4
ENSCHIG00000020131	27.5127	15.4322	39.5933	2.56564	1.35932	0.0399628	0.132869	PHOSPHO1	(RefSeq) phosphoethanolamine/phosphocholine phosphatase
ENSCHIG00000008075	42.0705	0	84.141	Inf	Inf	0.0412134	0.135787	AFP	(RefSeq) alpha fetoprotein
ENSCHIG00000026326	13.3101	5.10134	21.5188	4.21827	2.07665	0.0414209	0.136242	ASCL4	(RefSeq) achaete-scute family bHLH transcription factor 4
ENSCHIG00000024097	35.9681	22.1624	49.7739	2.24587	1.16727	0.041553	0.136535	OPRL1	(RefSeq) opioid related nociceptin receptor 1
ENSCHIG00000010585	121.531	0	243.062	Inf	Inf	0.0418361	0.137268	LOC108634620	(RefSeq) ATP-dependent RNA helicase DDX3X-like
ENSCHIG00000015743	12.6237	4.80564	20.4417	4.25369	2.08872	0.0419633	0.137536	SLC39A2	(RefSeq) solute carrier family 39 member 2
ENSCHIG00000023475	137.711	85.8027	189.619	2.20994	1.14401	0.0422422	0.138326	PSAT1	(RefSeq) phosphoserine aminotransferase 1
ENSCHIG00000011448	5.16539	0.743068	9.58771	12.9029	3.68962	0.0425549	0.13915	KCNE1	(RefSeq) potassium voltage-gated channel subfamily E regulatory subunit 1
ENSCHIG00000026297	1570.01	957.532	2182.49	2.27928	1.18858	0.0429358	0.140063	NECTIN1	(RefSeq) nectin cell adhesion molecule 1
ENSCHIG00000026674	29.3728	13.2701	45.4755	3.42691	1.77691	0.0431896	0.140694	TNS4	(RefSeq) tensin 4
ENSCHIG00000011979	9044.75	2832.15	15257.4	5.38719	2.42953	0.0438873	0.142502	LPO	(RefSeq) lactoperoxidase
ENSCHIG00000016343	319.727	201.828	437.626	2.16831	1.11657	0.0440098	0.142779	TM4SF19	(RefSeq) transmembrane 4 L six family member 19
ENSCHIG00000012930	11.0272	3.96988	18.0844	4.55541	2.18758	0.0447419	0.144725	CALCR	(RefSeq) calcitonin receptor
ENSCHIG00000022679	157.803	16.4114	299.194	18.2308	4.18831	0.0449543	0.145068	MMP3	(RefSeq) matrix metallopeptidase 3
ENSCHIG00000023938	17.1243	7.59971	26.649	3.50658	1.81006	0.0450726	0.145295	LOC108636742	(RefSeq) NKG2D ligand 4-like
ENSCHIG00000025647	91033.3	17811.2	164255	9.22203	3.20508	0.045841	0.147329	COL1A2	-
ENSCHIG00000013952	100.093	27.1428	173.043	6.37527	2.67249	0.0458898	0.147408	NTNG2	(RefSeq) netrin G2
ENSCHIG00000021568	15.8879	0.300152	31.4756	104.865	6.71239	0.046509	0.149028	IBSP	(RefSeq) integrin binding sialoprotein
ENSCHIG00000013472	105.417	49.3907	161.443	3.26869	1.70871	0.046517	0.149028	MEIS3	(RefSeq) Meis homeobox 3
ENSCHIG00000010308	537.681	304.438	770.925	2.53229	1.34044	0.0469402	0.150093	LOC106502530	(RefSeq) angiogenin-1-like
ENSCHIG00000023098	14.3433	3.00821	25.6784	8.53609	3.09358	0.0471804	0.150623	-	-
ENSCHIG00000010232	55.6881	28.2214	83.1549	2.94651	1.55901	0.0476366	0.151734	ZFAND2A	(RefSeq) zinc finger AN1-type containing 2A
ENSCHIG00000012711	26.9342	14.7174	39.1511	2.6602	1.41153	0.047855	0.152275	TMPRSS4	(RefSeq) transmembrane protease, serine 4
ENSCHIG00000018330	13.748	4.21996	23.2761	5.5157	2.46354	0.0484527	0.153692	GLRA4	(RefSeq) glycine receptor alpha 4
ENSCHIG00000010667	9.18851	2.71029	15.6667	5.78047	2.53119	0.048454	0.153692	SCG2	-
ENSCHIG00000009781	14.6185	6.0454	23.1916	3.83623	1.93969	0.0486456	0.154059	KCNE4	-
ENSCHIG00000017212	12169.8	4331.71	20008	4.61895	2.20756	0.0488351	0.15447	BPIFB1	(RefSeq) BPI fold containing family B member 1
ENSCHIG00000010214	46.3973	12.2958	80.4987	6.54684	2.7108	0.0488463	0.15447	CYP27B1	(RefSeq) 25-hydroxyvitamin D-1 alpha hydroxylase, mitochondrial
ENSCHIG00000012730	2510.75	4528.92	492.584	0.108764	-3.20073	9.95191e-47	3.02041e-43	TMEM100	(RefSeq) transmembrane protein 100
ENSCHIG00000025251	12014	20891.7	3136.25	0.15012	-2.73581	1.57569e-39	2.60848e-36	LYVE1	(RefSeq) lymphatic vessel endothelial hyaluronan receptor 1
ENSCHIG00000010163	2927.82	5135.26	720.386	0.140282	-2.8336	3.76637e-39	5.71547e-36	LOC108633177	(RefSeq) guanylate-binding protein 6-like
ENSCHIG00000012651	2547.06	4535.16	558.958	0.12325	-3.02034	9.8795e-34	1.19674e-30	SMAD6	(RefSeq) SMAD family member 6
ENSCHIG00000017667	582.102	1043.41	120.795	0.11577	-3.11067	1.0515e-33	1.19674e-30	GREB1	(RefSeq) growth regulation by estrogen in breast cancer 1
ENSCHIG00000009736	855.892	1494.96	216.823	0.145036	-2.78552	2.61983e-31	2.1685e-28	ANGPTL1	(RefSeq) angiopoietin like 1
ENSCHIG00000023734	1008.16	1743.82	272.502	0.156267	-2.67791	2.60159e-30	1.97396e-27	SLC6A2	(RefSeq) solute carrier family 6 member 2
ENSCHIG00000017958	51592.2	85939.8	17244.6	0.200659	-2.31718	3.38693e-30	2.46704e-27	ALDH1A1	(RefSeq) aldehyde dehydrogenase 1 family member A1
ENSCHIG00000010714	3795.89	6379.43	1212.35	0.19004	-2.39563	7.44371e-30	5.21346e-27	GJA5	(RefSeq) gap junction protein alpha 5
ENSCHIG00000019936	2017.11	3509.73	524.492	0.149439	-2.74237	9.10005e-30	6.13748e-27	SEMA3E	(RefSeq) semaphorin 3E
ENSCHIG00000026684	316.997	575.284	58.7107	0.102055	-3.29258	7.58881e-29	4.60641e-26	MAL	(RefSeq) mal, T-cell differentiation protein
ENSCHIG00000011161	287.261	522.834	51.6884	0.0988619	-3.33844	4.46025e-28	2.53816e-25	ART4	(RefSeq) ADP-ribosyltransferase 4 (Dombrock blood group)
ENSCHIG00000019290	17379.3	28922	5836.65	0.201807	-2.30895	7.20721e-28	3.8601e-25	CAV1	(RefSeq) caveolin 1
ENSCHIG00000022141	378.35	674.752	81.9486	0.12145	-3.04157	2.43452e-27	1.23146e-24	ANGPTL6	(RefSeq) angiopoietin like 6
ENSCHIG00000006897	389.714	702.499	76.9298	0.109509	-3.19088	2.25586e-25	9.70365e-23	LOC102191590	(RefSeq) solute carrier organic anion transporter family member 1B3
ENSCHIG00000010509	623.396	1073.07	173.72	0.16189	-2.62691	2.29136e-25	9.70365e-23	KIAA0408	(RefSeq) KIAA0408 ortholog
ENSCHIG00000000292	6021.4	9823.57	2219.22	0.225908	-2.14619	2.68374e-25	1.1107e-22	APCDD1	(RefSeq) APC down-regulated 1
ENSCHIG00000022578	3400.08	5560.65	1239.51	0.222908	-2.16548	3.85533e-25	1.56012e-22	ADGRG6	(RefSeq) adhesion G protein-coupled receptor G6
ENSCHIG00000008771	324.747	574.056	75.4388	0.131414	-2.92781	2.0147e-24	7.64328e-22	PPP1R3A	(RefSeq) protein phosphatase 1 regulatory subunit 3A
ENSCHIG00000008779	1210.66	2003.54	417.777	0.20852	-2.26174	8.07918e-24	2.88474e-21	CD1D	(RefSeq) antigen-presenting glycoprotein CD1d
ENSCHIG00000013063	1918.28	3131.69	704.867	0.225076	-2.15152	2.90262e-23	9.97296e-21	SEMA3B	(RefSeq) semaphorin 3B
ENSCHIG00000024345	3758.99	6069.03	1448.96	0.238746	-2.06645	3.47532e-23	1.17195e-20	LOC102182748	(RefSeq) transmembrane protein 56
ENSCHIG00000013089	8083.25	13245.5	2921	0.220527	-2.18097	4.21229e-23	1.38174e-20	CAV2	(RefSeq) caveolin 2
ENSCHIG00000011768	12657.6	20181.2	5134.04	0.254397	-1.97484	1.28846e-22	4.11629e-20	SPOCK2	(RefSeq) SPARC/osteonectin, cwcv and kazal like domains proteoglycan 2
ENSCHIG00000014344	47940.1	86001	9879.18	0.114873	-3.12189	1.6512e-22	5.18418e-20	CYP2F1	(RefSeq) cytochrome P450 2F3-like
ENSCHIG00000017158	1137.97	1879.16	396.771	0.211143	-2.24371	3.75815e-22	1.15993e-19	TNXB	-
ENSCHIG00000018031	604.029	1013.12	194.94	0.192416	-2.3777	5.63647e-22	1.68262e-19	LOC102171434	(RefSeq) two pore calcium channel protein 2
ENSCHIG00000015986	1787.98	2884.88	691.072	0.239549	-2.0616	1.1401e-21	3.29545e-19	-	-
ENSCHIG00000016370	244.623	434.128	55.1192	0.126965	-2.97749	1.18023e-21	3.35813e-19	CNTN1	(RefSeq) contactin 1
ENSCHIG00000020993	1694.57	2741.63	647.512	0.236177	-2.08206	1.35924e-21	3.80797e-19	PLCE1	(RefSeq) phospholipase C epsilon 1
ENSCHIG00000017801	714.185	1182.07	246.299	0.208363	-2.26283	4.06251e-21	1.08792e-18	ASS1	(RefSeq) argininosuccinate synthase 1
ENSCHIG00000018896	25784.6	44268.5	7300.72	0.164919	-2.60017	4.47319e-21	1.18053e-18	CFD	(RefSeq) complement factor D
ENSCHIG00000009412	2491.68	3965.69	1017.66	0.256617	-1.96231	9.49014e-21	2.46879e-18	AQP5	(RefSeq) aquaporin 5
ENSCHIG00000020222	971.689	1641.99	301.391	0.183552	-2.44574	1.11805e-20	2.86755e-18	TMOD1	(RefSeq) tropomodulin 1
ENSCHIG00000026907	1480.59	2424.32	536.851	0.221444	-2.17499	1.95312e-20	4.93976e-18	CD8A	(RefSeq) CD8a molecule
ENSCHIG00000016866	81193.5	127156	35231.3	0.277072	-1.85167	2.4152e-20	6.02476e-18	EPAS1	(RefSeq) endothelial PAS domain protein 1
ENSCHIG00000019191	9795.44	15363.2	4227.68	0.275182	-1.86154	2.76634e-20	6.80743e-18	SLCO2A1	(RefSeq) solute carrier organic anion transporter family member 2A1
ENSCHIG00000003163	810.206	1393.52	226.897	0.162823	-2.61862	3.40111e-20	8.25789e-18	SLC6A4	(RefSeq) solute carrier family 6 member 4
ENSCHIG00000006756	961.208	1574.5	347.921	0.220973	-2.17806	4.85697e-20	1.15995e-17	GDAP1	(RefSeq) ganglioside induced differentiation associated protein 1
ENSCHIG00000012043	5054.27	8708.34	1400.21	0.16079	-2.63675	5.63131e-20	1.3147e-17	ACE	(RefSeq) angiotensin-converting enzyme
ENSCHIG00000000462	3900.25	6146.41	1654.09	0.269114	-1.89371	5.78988e-20	1.33047e-17	TSC22D3	(RefSeq) TSC22 domain family member 3
ENSCHIG00000011749	941.593	1531.06	352.124	0.229986	-2.12038	5.84499e-20	1.33047e-17	KLRK1	(RefSeq) NKG2-D type II integral membrane protein
ENSCHIG00000013013	3535.9	5569.46	1502.35	0.269747	-1.89032	6.23443e-20	1.40159e-17	ZNF366	(RefSeq) zinc finger protein 366
ENSCHIG00000004756	4703.93	7368.5	2039.37	0.276768	-1.85325	1.35541e-19	2.90378e-17	-	-
ENSCHIG00000018120	10251.5	17174.6	3328.43	0.193799	-2.36737	2.58887e-19	5.3572e-17	LTBP4	(RefSeq) latent transforming growth factor beta binding protein 4
ENSCHIG00000008870	651.052	1066.03	236.073	0.221451	-2.17494	3.66569e-19	7.27178e-17	TMEM246	(RefSeq) transmembrane protein 246
ENSCHIG00000007761	2925.26	4935.47	915.053	0.185403	-2.43126	3.67382e-19	7.27178e-17	CPED1	(RefSeq) cadherin like and PC-esterase domain containing 1
ENSCHIG00000003129	3401.3	5325.77	1476.82	0.277297	-1.8505	4.05128e-19	7.93267e-17	RAPGEF5	(RefSeq) Rap guanine nucleotide exchange factor 5
ENSCHIG00000012142	524.636	870.732	178.54	0.205046	-2.28598	8.3172e-19	1.59428e-16	LOC102181554	(RefSeq) guanylate-binding protein 4
ENSCHIG00000022676	835.029	1345.7	324.361	0.241035	-2.05268	1.36653e-18	2.59213e-16	FRMD3	(RefSeq) FERM domain containing 3
ENSCHIG00000021520	241.485	418.033	64.9361	0.155337	-2.68652	1.59155e-18	2.98785e-16	CRTAC1	(RefSeq) cartilage acidic protein 1
ENSCHIG00000011205	64.2038	126.034	2.37336	0.0188311	-5.73074	1.92032e-18	3.53223e-16	LOC102173405	(RefSeq) putative dimethylaniline monooxygenase [N-oxide-forming] 6
ENSCHIG00000014249	155.339	279.477	31.202	0.111644	-3.16302	2.48305e-18	4.47686e-16	DIO2	(RefSeq) iodothyronine deiodinase 2
ENSCHIG00000020205	2130.53	3761.25	499.809	0.132884	-2.91177	2.82878e-18	5.00117e-16	CLDN5	(RefSeq) claudin 5
ENSCHIG00000016598	1454.17	2295.03	613.316	0.267236	-1.90381	3.0229e-18	5.29297e-16	NEXN	(RefSeq) nexilin F-actin binding protein
ENSCHIG00000013432	37973.8	64495.2	11452.5	0.177571	-2.49353	3.58642e-18	6.21988e-16	PDK4	(RefSeq) pyruvate dehydrogenase kinase 4
ENSCHIG00000019461	2177.82	3400.74	954.902	0.280792	-1.83243	3.83817e-18	6.59368e-16	SMAD7	(RefSeq) SMAD family member 7
ENSCHIG00000011906	3685.61	6258.66	1112.56	0.177763	-2.49197	4.98643e-18	8.33053e-16	PCDH17	(RefSeq) protocadherin 17
ENSCHIG00000012190	23204.2	36129.3	10279.2	0.284512	-1.81344	5.14056e-18	8.46196e-16	CALCRL	(RefSeq) calcitonin receptor like receptor
ENSCHIG00000023802	183.928	325.171	42.686	0.131273	-2.92936	5.15803e-18	8.46196e-16	VWA5B1	(RefSeq) von Willebrand factor A domain containing 5B1
ENSCHIG00000020190	3805.19	5873.27	1737.11	0.295765	-1.75748	8.84723e-18	1.43846e-15	EDIL3	(RefSeq) EGF like repeats and discoidin domains 3
ENSCHIG00000015039	455.424	749.13	161.717	0.215874	-2.21174	1.12048e-17	1.80566e-15	REM1	(RefSeq) RRAD and GEM like GTPase 1
ENSCHIG00000003392	572.696	973.064	172.327	0.177098	-2.49738	3.34814e-17	5.16692e-15	RTN1	-
ENSCHIG00000013197	4041.66	6196.86	1886.45	0.30442	-1.71586	4.32798e-17	6.4431e-15	PER1	(RefSeq) period circadian clock 1
ENSCHIG00000025507	695.74	1239.38	152.097	0.12272	-3.02656	4.35201e-17	6.4431e-15	MEST	(RefSeq) mesoderm specific transcript
ENSCHIG00000009184	4103.78	6297.5	1910.06	0.303304	-1.72116	5.63202e-17	8.20473e-15	-	-
ENSCHIG00000008049	1327.41	2065.98	588.843	0.285019	-1.81087	9.2439e-17	1.30489e-14	HYAL2	(RefSeq) hyaluronoglucosaminidase 2
ENSCHIG00000023610	277.742	467.737	87.7473	0.1876	-2.41427	1.29863e-16	1.79152e-14	P2RX1	(RefSeq) purinergic receptor P2X 1
ENSCHIG00000026507	1082.88	1951.23	214.538	0.10995	-3.18508	1.516e-16	2.04492e-14	CA4	(RefSeq) carbonic anhydrase 4
ENSCHIG00000017689	35151.7	53278.9	17024.5	0.319535	-1.64596	1.94868e-16	2.60923e-14	TXNIP	(RefSeq) thioredoxin interacting protein
ENSCHIG00000015139	1227.3	1910.38	544.207	0.284868	-1.81164	1.98016e-16	2.63203e-14	-	-
ENSCHIG00000014724	4693.64	7146.03	2241.24	0.313635	-1.67284	2.69578e-16	3.55725e-14	PTPN21	(RefSeq) protein tyrosine phosphatase, non-receptor type 21
ENSCHIG00000000102	315.454	546.44	84.4681	0.154579	-2.69358	3.80101e-16	4.9796e-14	PLAC9	-
ENSCHIG00000015547	11938.9	18032.3	5845.43	0.324164	-1.62521	4.17259e-16	5.38885e-14	CDH5	(RefSeq) cadherin 5
ENSCHIG00000012500	1616.82	2593.29	640.348	0.246925	-2.01786	4.28448e-16	5.49439e-14	NOSTRIN	(RefSeq) nitric oxide synthase trafficking
ENSCHIG00000018673	948.03	1689.02	207.044	0.122583	-3.02817	6.44228e-16	8.0352e-14	ANKRD29	(RefSeq) ankyrin repeat domain 29
ENSCHIG00000012814	773.831	1216.56	331.099	0.272159	-1.87748	7.07933e-16	8.7697e-14	HLF	(RefSeq) HLF, PAR bZIP transcription factor
ENSCHIG00000024655	61727.4	95483.2	27971.6	0.292947	-1.77129	1.10041e-15	1.3359e-13	MARCO	(RefSeq) macrophage receptor with collagenous structure
ENSCHIG00000014021	6692.95	10251.6	3134.35	0.305744	-1.7096	1.16713e-15	1.40752e-13	PHACTR2	(RefSeq) phosphatase and actin regulator 2
ENSCHIG00000011004	1014	1576.22	451.79	0.286629	-1.80274	1.29746e-15	1.54423e-13	RERG	(RefSeq) RAS like estrogen regulated growth inhibitor
ENSCHIG00000014706	1297.77	2027.77	567.773	0.279998	-1.83651	2.41564e-15	2.81822e-13	DAAM2	(RefSeq) dishevelled associated activator of morphogenesis 2
ENSCHIG00000020906	364.136	612.388	115.885	0.189235	-2.40175	2.62114e-15	3.02095e-13	VSTM2L	(RefSeq) V-set and transmembrane domain containing 2 like
ENSCHIG00000013493	9836.38	15295.7	4377.03	0.286161	-1.8051	4.05888e-15	4.64857e-13	AKAP12	(RefSeq) A-kinase anchoring protein 12
ENSCHIG00000005817	14346.5	21448.6	7244.44	0.337757	-1.56594	4.44547e-15	5.02808e-13	SLC44A2	(RefSeq) solute carrier family 44 member 2
ENSCHIG00000005882	3101.09	4680.45	1521.72	0.325122	-1.62095	4.82038e-15	5.41846e-13	PAG1	(RefSeq) phosphoprotein membrane anchor with glycosphingolipid microdomains 1
ENSCHIG00000020340	3349.24	5049.67	1648.81	0.326518	-1.61477	4.99423e-15	5.54543e-13	PKD2	(RefSeq) polycystin 2, transient receptor potential cation channel
ENSCHIG00000012706	1219.27	1872.27	566.269	0.302451	-1.72523	5.78019e-15	6.37923e-13	LMCD1	(RefSeq) LIM and cysteine rich domains 1
ENSCHIG00000009143	589.097	925.773	252.422	0.272661	-1.87482	1.07602e-14	1.15261e-12	ACTG2	(RefSeq) actin, gamma 2, smooth muscle, enteric
ENSCHIG00000012150	4748.94	7557.45	1940.42	0.256756	-1.96153	1.20934e-14	1.28035e-12	MTURN	(RefSeq) maturin, neural progenitor differentiation regulator homolog
ENSCHIG00000000357	1058.42	1625.87	490.959	0.301966	-1.72754	1.2739e-14	1.34091e-12	CCDC102B	(RefSeq) coiled-coil domain containing 102B
ENSCHIG00000023751	2717.98	5129.24	306.713	0.0597969	-4.06378	1.58936e-14	1.64444e-12	NEBL	(RefSeq) nebulette
ENSCHIG00000014349	17033.1	25695.2	8370.98	0.32578	-1.61803	1.64522e-14	1.69263e-12	LIFR	(RefSeq) leukemia inhibitory factor receptor alpha
ENSCHIG00000026780	814.549	1257.91	371.186	0.295081	-1.76082	1.80045e-14	1.81139e-12	SYBU	(RefSeq) syntabulin
ENSCHIG00000017679	5983.61	9720.01	2247.22	0.231195	-2.11282	1.90962e-14	1.91067e-12	PDZD2	(RefSeq) PDZ domain containing 2
ENSCHIG00000017157	3812.11	6221.86	1402.37	0.225393	-2.14948	2.20001e-14	2.18919e-12	JDP2	(RefSeq) Jun dimerization protein 2
ENSCHIG00000009603	12600.1	18699.8	6500.46	0.347621	-1.52441	2.42633e-14	2.40128e-12	RAMP2	(RefSeq) receptor activity modifying protein 2
ENSCHIG00000022383	158.675	273.82	43.5297	0.158972	-2.65315	2.73132e-14	2.68851e-12	WNT7A	(RefSeq) Wnt family member 7A
ENSCHIG00000016856	3467.55	5779.23	1155.86	0.200003	-2.32191	3.11791e-14	3.05253e-12	TNFSF10	(RefSeq) tumor necrosis factor superfamily member 10
ENSCHIG00000013862	12677.7	18938.4	6417.01	0.338835	-1.56134	3.42185e-14	3.32013e-12	AGER	(RefSeq) advanced glycosylation end-product specific receptor
ENSCHIG00000016254	710.149	1102.7	317.602	0.288023	-1.79574	3.4277e-14	3.32013e-12	KCNMB1	(RefSeq) potassium calcium-activated channel subfamily M regulatory beta subunit 1
ENSCHIG00000016341	269.432	443.679	95.1854	0.214536	-2.22071	3.79306e-14	3.63535e-12	RTN1	(RefSeq) reticulon 1
ENSCHIG00000008675	5630.46	8467.9	2793.01	0.329835	-1.60018	4.2742e-14	4.07503e-12	S1PR1	(RefSeq) sphingosine-1-phosphate receptor 1
ENSCHIG00000012737	989.602	1512.3	466.904	0.308738	-1.69554	5.10049e-14	4.8375e-12	SHE	(RefSeq) Src homology 2 domain containing E
ENSCHIG00000022544	58748.4	86711	30785.7	0.355038	-1.49395	5.22603e-14	4.93088e-12	TIMP3	(RefSeq) TIMP metallopeptidase inhibitor 3
ENSCHIG00000012230	3191.53	4750.95	1632.11	0.343533	-1.54148	6.12555e-14	5.72032e-12	ROBO2	(RefSeq) roundabout guidance receptor 2
ENSCHIG00000016311	103131	169670	36592.9	0.215672	-2.21309	6.17018e-14	5.7326e-12	PRDX6	(RefSeq) peroxiredoxin 6
ENSCHIG00000011666	1746.3	2688.87	803.726	0.298909	-1.74222	7.39536e-14	6.80149e-12	STON2	(RefSeq) stonin 2
ENSCHIG00000013451	195.06	352.437	37.6818	0.106918	-3.22543	7.79254e-14	7.09511e-12	FAM162B	(RefSeq) family with sequence similarity 162 member B
ENSCHIG00000008018	2501.72	3748.57	1254.88	0.334763	-1.57879	9.2259e-14	8.27604e-12	KLF9	(RefSeq) Kruppel like factor 9
ENSCHIG00000021248	4543.28	6713.14	2373.41	0.353547	-1.50002	9.27804e-14	8.28202e-12	TPPP3	(RefSeq) tubulin polymerization promoting protein family member 3
ENSCHIG00000023959	2764.57	4114.51	1414.62	0.343812	-1.54031	1.14386e-13	1.01115e-11	SIPA1L2	(RefSeq) signal induced proliferation associated 1 like 2
ENSCHIG00000022186	464.447	729.18	199.714	0.273889	-1.86834	1.38714e-13	1.21442e-11	CAMTA1	(RefSeq) calmodulin binding transcription activator 1
ENSCHIG00000007607	2728.61	4203.94	1253.28	0.29812	-1.74603	1.63327e-13	1.41628e-11	-	-
ENSCHIG00000017325	2334.61	3492.69	1176.53	0.336857	-1.56979	1.64824e-13	1.42249e-11	PTPRD	(RefSeq) protein tyrosine phosphatase, receptor type D
ENSCHIG00000001374	4127	6269.33	1984.67	0.316569	-1.65941	1.88916e-13	1.6151e-11	-	-
ENSCHIG00000000287	4433.18	6533.67	2332.68	0.357024	-1.48591	2.03283e-13	1.72176e-11	CYB5A	(RefSeq) cytochrome b5
ENSCHIG00000016484	4333.16	6405.37	2260.95	0.352978	-1.50235	2.23802e-13	1.88678e-11	PREX2	(RefSeq) phosphatidylinositol-3,4,5-trisphosphate dependent Rac exchange factor 2
ENSCHIG00000017096	471.873	901.186	42.5607	0.0472274	-4.40423	2.41558e-13	2.01778e-11	LOC102176340	(RefSeq) dihydrodiol dehydrogenase 3
ENSCHIG00000000253	312.488	502.891	122.084	0.242765	-2.04237	2.63818e-13	2.18369e-11	COL13A1	(RefSeq) collagen type XIII alpha 1 chain
ENSCHIG00000014779	1018.22	1607.58	428.869	0.26678	-1.90628	3.21411e-13	2.63644e-11	GATA2	(RefSeq) GATA binding protein 2
ENSCHIG00000018539	1130.79	1702.36	559.227	0.328501	-1.60603	3.41787e-13	2.791e-11	LPIN1	(RefSeq) lipin 1
ENSCHIG00000022213	7253.75	10642.7	3864.78	0.363138	-1.46141	4.02286e-13	3.25583e-11	CNN3	(RefSeq) calponin 3
ENSCHIG00000012330	126.301	220.285	32.317	0.146705	-2.76901	4.04171e-13	3.25661e-11	SOSTDC1	(RefSeq) sclerostin domain containing 1
ENSCHIG00000027256	346.948	552.815	141.081	0.255204	-1.97028	4.09886e-13	3.28812e-11	ZBTB46	(RefSeq) zinc finger and BTB domain containing 46
ENSCHIG00000013962	6880.4	10460.8	3299.94	0.315457	-1.66449	4.41978e-13	3.5146e-11	TEK	(RefSeq) TEK receptor tyrosine kinase
ENSCHIG00000027209	403.874	636.675	171.074	0.268699	-1.89594	4.57347e-13	3.60532e-11	-	-
ENSCHIG00000003259	312.924	505.328	120.519	0.238497	-2.06796	4.70923e-13	3.69634e-11	NCR1	(RefSeq) natural cytotoxicity triggering receptor 1
ENSCHIG00000024739	3787.93	6458.25	1117.61	0.173051	-2.53073	4.94958e-13	3.86832e-11	HPGD	(RefSeq) hydroxyprostaglandin dehydrogenase 15-(NAD)
ENSCHIG00000014432	2670.68	4552.83	788.532	0.173196	-2.52952	5.16897e-13	4.02252e-11	TRIM55	(RefSeq) tripartite motif containing 55
ENSCHIG00000010056	2638.14	4195.37	1080.91	0.257643	-1.95655	5.46832e-13	4.21941e-11	PRSS23	(RefSeq) protease, serine 23
ENSCHIG00000020070	596.975	971.093	222.856	0.22949	-2.1235	6.96787e-13	5.2002e-11	ARHGAP44	(RefSeq) Rho GTPase activating protein 44
ENSCHIG00000016547	1796.84	2704.79	888.882	0.328632	-1.60545	7.17786e-13	5.31337e-11	RASIP1	-
ENSCHIG00000018483	1835.56	2720.45	950.677	0.349456	-1.51682	1.04236e-12	7.50252e-11	GPC3	(RefSeq) glypican 3
ENSCHIG00000010783	2435.33	3583.52	1287.14	0.359184	-1.47721	1.07587e-12	7.71326e-11	SH2D3C	(RefSeq) SH2 domain containing 3C
ENSCHIG00000025816	33676.9	48882.1	18471.6	0.377882	-1.40399	1.14144e-12	8.1512e-11	CEMIP2	(RefSeq) transmembrane protein 2
ENSCHIG00000022474	4905.78	7159.25	2652.32	0.370475	-1.43255	1.33145e-12	9.45307e-11	F2R	(RefSeq) coagulation factor II thrombin receptor
ENSCHIG00000020243	18458.8	26778.2	10139.5	0.378648	-1.40107	1.53519e-12	1.08356e-10	BMPR2	(RefSeq) bone morphogenetic protein receptor type 2
ENSCHIG00000013874	211.517	365.956	57.0783	0.15597	-2.68066	1.65064e-12	1.15608e-10	ADRB3	(RefSeq) adrenoceptor beta 3
ENSCHIG00000015672	1375.34	2307.39	443.298	0.192121	-2.37991	2.34433e-12	1.61216e-10	COLEC11	(RefSeq) collectin subfamily member 11
ENSCHIG00000000527	3534.55	5495.19	1573.92	0.286418	-1.8038	2.34609e-12	1.61216e-10	PTGS1	(RefSeq) prostaglandin-endoperoxide synthase 1
ENSCHIG00000021700	4797.41	6996.57	2598.25	0.37136	-1.42911	2.35708e-12	1.61363e-10	CASKIN2	(RefSeq) CASK interacting protein 2
ENSCHIG00000027035	8106.07	12448	3764.14	0.302389	-1.72552	2.53535e-12	1.72917e-10	ACVRL1	(RefSeq) activin A receptor like type 1
ENSCHIG00000008898	3348.09	5135.29	1560.9	0.303956	-1.71807	2.92223e-12	1.98559e-10	OSBPL6	(RefSeq) oxysterol binding protein like 6
ENSCHIG00000022140	1461.28	2354.09	568.473	0.241483	-2.05001	3.15946e-12	2.1388e-10	-	-
ENSCHIG00000021342	1392.08	2058.24	725.93	0.352695	-1.50351	3.58284e-12	2.40751e-10	TLN2	(RefSeq) talin 2
ENSCHIG00000026576	160.646	268.864	52.4292	0.195003	-2.35843	3.63766e-12	2.43536e-10	WNT4	-
ENSCHIG00000016184	943.764	1412.3	475.232	0.336496	-1.57134	3.6899e-12	2.46129e-10	SERPINB9	(RefSeq) serpin B9
ENSCHIG00000000510	1173.49	1741.88	605.095	0.34738	-1.52541	4.05322e-12	2.68397e-10	MAP2	(RefSeq) microtubule associated protein 2
ENSCHIG00000019133	9491.72	13894.8	5088.61	0.366223	-1.4492	5.72217e-12	3.73479e-10	CXCL16	(RefSeq) C-X-C motif chemokine ligand 16
ENSCHIG00000020069	4359.85	7271.45	1448.24	0.199168	-2.32794	6.17978e-12	4.00476e-10	SCEL	(RefSeq) sciellin
ENSCHIG00000015249	226409	324925	127893	0.393608	-1.34517	7.7388e-12	4.94469e-10	AHNAK	(RefSeq) AHNAK nucleoprotein
ENSCHIG00000024207	111.524	193.211	29.8366	0.154425	-2.69502	8.60838e-12	5.42418e-10	CADM2	(RefSeq) cell adhesion molecule 2
ENSCHIG00000000413	1826.17	2673.5	978.842	0.366127	-1.44958	9.33267e-12	5.84013e-10	MMRN2	(RefSeq) multimerin 2
ENSCHIG00000008354	1499.76	2200.32	799.205	0.363222	-1.46108	9.60569e-12	5.96995e-10	SCARF1	(RefSeq) scavenger receptor class F member 1
ENSCHIG00000017486	1183.79	1749.62	617.956	0.353194	-1.50147	1.01459e-11	6.26294e-10	NDNF	(RefSeq) neuron derived neurotrophic factor
ENSCHIG00000020601	355.11	553.803	156.416	0.28244	-1.82398	1.05702e-11	6.50285e-10	RAB30	(RefSeq) RAB30, member RAS oncogene family
ENSCHIG00000024350	994.169	1476.61	511.732	0.34656	-1.52882	1.11769e-11	6.85293e-10	KIAA1549	(RefSeq) KIAA1549 ortholog
ENSCHIG00000011294	1002.09	1484.53	519.655	0.350048	-1.51438	1.30599e-11	7.98057e-10	KLF11	(RefSeq) Kruppel like factor 11
ENSCHIG00000020832	921.588	1368.34	474.836	0.347016	-1.52693	1.46893e-11	8.94625e-10	DACT1	(RefSeq) dishevelled binding antagonist of beta catenin 1
ENSCHIG00000017309	102.006	177.793	26.2197	0.147473	-2.76147	1.68315e-11	1.01828e-09	MPPED2	(RefSeq) metallophosphoesterase domain containing 2
ENSCHIG00000014257	1161.34	2127.31	195.372	0.09184	-3.44473	1.74882e-11	1.0545e-09	STMN2	(RefSeq) stathmin 2
ENSCHIG00000021788	618.658	930.751	306.565	0.329373	-1.6022	1.75878e-11	1.05701e-09	NDRG4	(RefSeq) NDRG family member 4
ENSCHIG00000010084	3214.55	4636.49	1792.61	0.38663	-1.37097	1.76922e-11	1.05979e-09	PMP22	(RefSeq) peripheral myelin protein 22
ENSCHIG00000012516	1855.89	3006.49	705.28	0.234586	-2.09181	1.9347e-11	1.15134e-09	PTGFR	(RefSeq) prostaglandin F receptor
ENSCHIG00000006565	413.257	688.165	138.349	0.20104	-2.31445	1.98645e-11	1.17446e-09	-	-
ENSCHIG00000002020	1308.45	1921.67	695.235	0.361786	-1.46679	2.09715e-11	1.23191e-09	BCAR3	(RefSeq) breast cancer anti-estrogen resistance 3
ENSCHIG00000025617	965.344	1922.54	8.15136	0.0042399	-7.88175	2.17514e-11	1.27361e-09	CYP1A1	(RefSeq) cytochrome P450 1A1
ENSCHIG00000013633	6778.75	10333.5	3224.04	0.312001	-1.68038	2.19963e-11	1.28382e-09	LAMA3	(RefSeq) laminin subunit alpha 3
ENSCHIG00000017267	43.4384	83.1531	3.7237	0.0447813	-4.48096	2.5714e-11	1.49125e-09	NOTUM	(RefSeq) NOTUM, palmitoleoyl-protein carboxylesterase
ENSCHIG00000021967	20359.3	30941.4	9777.29	0.315994	-1.66203	2.93241e-11	1.68985e-09	CAVIN1	(RefSeq) polymerase I and transcript release factor
ENSCHIG00000015274	1404.42	2255.39	553.449	0.24539	-2.02685	3.13466e-11	1.78382e-09	STARD8	(RefSeq) StAR related lipid transfer domain containing 8
ENSCHIG00000025288	1896.2	2997.47	794.936	0.265202	-1.91484	3.34788e-11	1.89332e-09	RAB15	(RefSeq) RAB15, member RAS oncogene family
ENSCHIG00000015971	515.882	779.805	251.958	0.323104	-1.62993	3.40021e-11	1.91104e-09	PMAIP1	(RefSeq) phorbol-12-myristate-13-acetate-induced protein 1-like
ENSCHIG00000013831	2381.13	3787.97	974.291	0.257206	-1.959	3.57498e-11	1.99695e-09	DTNA	(RefSeq) dystrobrevin alpha
ENSCHIG00000023813	800.154	1182.88	417.431	0.352895	-1.50269	3.93029e-11	2.1887e-09	OLFML2A	(RefSeq) olfactomedin like 2A
ENSCHIG00000012362	16579.5	25242.9	7916.18	0.3136	-1.673	3.94732e-11	2.19148e-09	TSC22D1	(RefSeq) TSC22 domain family member 1
ENSCHIG00000025038	703.395	1047.54	359.247	0.342943	-1.54396	4.29925e-11	2.36523e-09	GATA3	(RefSeq) GATA binding protein 3
ENSCHIG00000024710	27430.6	38990.1	15871	0.407051	-1.29672	4.48577e-11	2.46042e-09	C1QA	(RefSeq) complement C1q A chain
ENSCHIG00000013785	1119.58	1662.96	576.206	0.346494	-1.5291	4.54241e-11	2.484e-09	TRPV4	(RefSeq) transient receptor potential cation channel subfamily V member 4
ENSCHIG00000023193	9514.07	14273	4755.15	0.333157	-1.58573	4.6369e-11	2.52808e-09	NEBL	(RefSeq) nebulette
ENSCHIG00000010063	121.566	208.421	34.7105	0.166541	-2.58605	5.12309e-11	2.78482e-09	ACTN2	(RefSeq) actinin alpha 2
ENSCHIG00000015537	4165.16	5961.39	2368.92	0.397378	-1.33142	5.36484e-11	2.90755e-09	CD82	(RefSeq) CD82 molecule
ENSCHIG00000025204	312.809	496.162	129.456	0.260914	-1.93835	6.4949e-11	3.50956e-09	PDLIM3	(RefSeq) PDZ and LIM domain 3
ENSCHIG00000026610	330.368	522.191	138.545	0.265316	-1.91422	6.51569e-11	3.51038e-09	KANK4	(RefSeq) KN motif and ankyrin repeat domains 4
ENSCHIG00000021515	752.565	1194.84	310.29	0.259691	-1.94513	6.62484e-11	3.55865e-09	HEY1	(RefSeq) hes related family bHLH transcription factor with YRPW motif 1
ENSCHIG00000025687	62.9626	114.743	11.1817	0.0974495	-3.3592	7.2682e-11	3.88134e-09	PDZRN4	(RefSeq) PDZ domain containing ring finger 4
ENSCHIG00000021668	806.649	1212.19	401.11	0.330898	-1.59554	7.40329e-11	3.94193e-09	SPOCK1	(RefSeq) SPARC/osteonectin, cwcv and kazal like domains proteoglycan 1
ENSCHIG00000016348	4534.37	6484.5	2584.23	0.398523	-1.32726	8.17317e-11	4.31401e-09	ITPKB	(RefSeq) inositol-trisphosphate 3-kinase B
ENSCHIG00000024508	10339.7	16905.9	3773.47	0.223204	-2.16356	8.22002e-11	4.3262e-09	CLDN18	(RefSeq) claudin 18
ENSCHIG00000007401	317.754	523.613	111.896	0.2137	-2.22634	8.60712e-11	4.51688e-09	LOC108636059	(RefSeq) natural killer cells antigen CD94-like
ENSCHIG00000023568	847.062	1361.13	332.995	0.244646	-2.03123	9.20174e-11	4.80125e-09	PER2	(RefSeq) period circadian clock 2
ENSCHIG00000011317	442.276	671.829	212.724	0.316634	-1.65911	9.58059e-11	4.97044e-09	CCDC68	(RefSeq) coiled-coil domain containing 68
ENSCHIG00000003897	2585.35	3705.02	1465.69	0.395595	-1.3379	9.73504e-11	5.03622e-09	GRK5	(RefSeq) G protein-coupled receptor kinase 5
ENSCHIG00000022663	458.384	692.493	224.274	0.323865	-1.62654	1.07329e-10	5.53671e-09	ITPRID1	(RefSeq) coiled-coil domain containing 129
ENSCHIG00000008078	4505.39	6408.9	2601.87	0.405977	-1.30053	1.10344e-10	5.67616e-09	KIF27	(RefSeq) kinesin family member 27
ENSCHIG00000013439	38840.3	55853.2	21827.3	0.390798	-1.35551	1.21779e-10	6.21177e-09	AOX1	(RefSeq) aldehyde oxidase 1
ENSCHIG00000017452	457.007	725.666	188.348	0.259552	-1.9459	1.25457e-10	6.36371e-09	LAYN	(RefSeq) layilin
ENSCHIG00000022660	1280.87	1855.1	706.646	0.380921	-1.39244	1.26216e-10	6.38441e-09	TGFB2	(RefSeq) transforming growth factor beta 2
ENSCHIG00000009120	807.42	1186.46	428.379	0.361056	-1.46971	1.34183e-10	6.74991e-09	TTC39C	(RefSeq) tetratricopeptide repeat domain 39C
ENSCHIG00000014496	7669.1	10867.9	4470.31	0.411332	-1.28163	1.54874e-10	7.68464e-09	SOD1	(RefSeq) superoxide dismutase 1
ENSCHIG00000020693	380.247	619.754	140.739	0.227089	-2.13867	1.58027e-10	7.81975e-09	EPHA7	(RefSeq) EPH receptor A7
ENSCHIG00000015401	72.1773	129.74	14.6145	0.112644	-3.15016	1.7166e-10	8.44847e-09	FGF12	(RefSeq) fibroblast growth factor 12
ENSCHIG00000014863	5587.26	8475.53	2699	0.318446	-1.65088	1.7876e-10	8.77419e-09	GUCY1A1	(RefSeq) guanylate cyclase 1 soluble subunit alpha
ENSCHIG00000016318	197.947	317.283	78.6116	0.247765	-2.01296	2.01424e-10	9.82599e-09	RAMP1	(RefSeq) receptor activity modifying protein 1
ENSCHIG00000007281	4171.28	5912.79	2429.76	0.410933	-1.28303	2.02347e-10	9.82599e-09	KLF13	(RefSeq) Kruppel like factor 13
ENSCHIG00000001591	593.235	930.969	255.501	0.274446	-1.86541	2.04868e-10	9.92192e-09	ARHGEF25	(RefSeq) Rho guanine nucleotide exchange factor 25
ENSCHIG00000009039	84.7458	148.076	21.4155	0.144625	-2.78961	2.10897e-10	1.01868e-08	GPR75	(RefSeq) G protein-coupled receptor 75
ENSCHIG00000012699	3398.54	4837.61	1959.47	0.40505	-1.30383	2.15564e-10	1.03847e-08	JADE2	(RefSeq) jade family PHD finger 2
ENSCHIG00000005568	916.192	1341.85	490.537	0.365569	-1.45178	2.16776e-10	1.04115e-08	CTSW	(RefSeq) cathepsin W
ENSCHIG00000011764	1493.19	2168.66	817.721	0.377063	-1.40712	2.17264e-10	1.04115e-08	ERG	(RefSeq) ERG, ETS transcription factor
ENSCHIG00000020775	3216.06	5562.25	869.874	0.156389	-2.67679	2.22713e-10	1.06446e-08	HSD17B13	(RefSeq) hydroxysteroid 17-beta dehydrogenase 13
ENSCHIG00000012128	52.7522	97.3922	8.11232	0.0832955	-3.58562	2.24603e-10	1.07069e-08	LOC106503930	(RefSeq) interferon alpha-inducible protein 27, mitochondrial
ENSCHIG00000011781	20691	29136.7	12245.3	0.420272	-1.25061	2.25572e-10	1.0725e-08	EMP2	(RefSeq) epithelial membrane protein 2
ENSCHIG00000016770	421.332	675.214	167.45	0.247995	-2.01162	2.30878e-10	1.09487e-08	CCDC85A	(RefSeq) coiled-coil domain containing 85A
ENSCHIG00000012723	2296.48	3283.09	1309.87	0.398975	-1.32563	2.55914e-10	1.19799e-08	MAGI1	(RefSeq) membrane associated guanylate kinase, WW and PDZ domain containing 1
ENSCHIG00000019519	437.677	658.733	216.621	0.328845	-1.60452	3.00464e-10	1.39578e-08	TENT5B	(RefSeq) family with sequence similarity 46 member B
ENSCHIG00000022481	1178.77	1759.32	598.218	0.340027	-1.55628	3.07823e-10	1.4227e-08	TMTC1	(RefSeq) transmembrane and tetratricopeptide repeat containing 1
ENSCHIG00000003148	10095.9	14214.2	5977.47	0.420526	-1.24973	3.11298e-10	1.43512e-08	ALAS1	(RefSeq) 5'-aminolevulinate synthase 1
ENSCHIG00000015344	6444.15	9306.53	3581.77	0.384866	-1.37757	3.20516e-10	1.47389e-08	CPT1A	(RefSeq) carnitine palmitoyltransferase 1A
ENSCHIG00000026532	11379.1	20440.9	2317.24	0.113363	-3.14098	3.42336e-10	1.57026e-08	LOC108633257	(RefSeq) cytochrome P450 2B4-like
ENSCHIG00000009324	118.268	198.373	38.1641	0.192386	-2.37792	3.64998e-10	1.66165e-08	-	-
ENSCHIG00000010706	625.403	924.925	325.881	0.352332	-1.50499	3.65913e-10	1.66166e-08	SCML4	(RefSeq) sex comb on midleg-like 4 (Drosophila)
ENSCHIG00000017771	179.838	288.487	71.1878	0.246762	-2.01881	4.08755e-10	1.8516e-08	LOC102180663	(RefSeq) adhesion G protein-coupled receptor E2
ENSCHIG00000017967	582.982	862.819	303.146	0.351344	-1.50905	4.25058e-10	1.92067e-08	JPH1	(RefSeq) junctophilin 1
ENSCHIG00000021500	1062.16	1653.53	470.78	0.284712	-1.81243	4.687e-10	2.10741e-08	SCNN1B	(RefSeq) sodium channel epithelial 1 beta subunit
ENSCHIG00000014117	204.823	355.101	54.5455	0.153606	-2.7027	5.07957e-10	2.2727e-08	ABCC8	(RefSeq) ATP binding cassette subfamily C member 8
ENSCHIG00000023621	2414.71	3496.07	1333.34	0.381381	-1.3907	5.1553e-10	2.30093e-08	CRY2	(RefSeq) cryptochrome circadian clock 2
ENSCHIG00000018362	902.59	1358.04	447.141	0.329255	-1.60272	5.30611e-10	2.36245e-08	WSCD1	(RefSeq) WSC domain containing 1
ENSCHIG00000007099	4579.39	6448.14	2710.63	0.420373	-1.25026	5.38645e-10	2.39237e-08	CRIP2	(RefSeq) cysteine-rich protein 2
ENSCHIG00000017909	5198.13	8655.31	1740.94	0.201141	-2.31372	5.81818e-10	2.57784e-08	ECM2	(RefSeq) extracellular matrix protein 2
ENSCHIG00000020981	53.2991	97.7776	8.82057	0.0902105	-3.47056	6.05888e-10	2.65861e-08	NR1H4	(RefSeq) nuclear receptor subfamily 1 group H member 4
ENSCHIG00000000324	2113.97	3138.11	1089.82	0.347286	-1.5258	6.38433e-10	2.78798e-08	MTR	(RefSeq) 5-methyltetrahydrofolate-homocysteine methyltransferase
ENSCHIG00000011702	2010.76	2846.63	1174.89	0.41273	-1.27673	6.61502e-10	2.88181e-08	DUSP16	(RefSeq) dual specificity phosphatase 16
ENSCHIG00000011730	15128.6	23016.4	7240.89	0.314597	-1.66842	7.256e-10	3.13852e-08	AKAP2	(RefSeq) A-kinase anchoring protein 2
ENSCHIG00000026096	1895.02	2691.4	1098.64	0.408204	-1.29264	7.6118e-10	3.28462e-08	FITM2	(RefSeq) fat storage inducing transmembrane protein 2
ENSCHIG00000021548	1779.58	2535.61	1023.55	0.403668	-1.30876	7.66799e-10	3.30104e-08	TMTC2	(RefSeq) transmembrane and tetratricopeptide repeat containing 2
ENSCHIG00000011770	6800.3	9935.39	3665.21	0.368905	-1.43868	7.99727e-10	3.41909e-08	PPL	(RefSeq) periplakin
ENSCHIG00000017070	600.033	883.555	316.512	0.358225	-1.48106	7.99853e-10	3.41909e-08	CYP26B1	(RefSeq) cytochrome P450 26B1
ENSCHIG00000016874	256.757	397.258	116.255	0.292643	-1.77279	8.16775e-10	3.48325e-08	NUGGC	(RefSeq) nuclear GTPase, germinal center associated
ENSCHIG00000008943	2035.59	2889.17	1182.02	0.409122	-1.2894	8.97885e-10	3.78483e-08	ZBTB4	(RefSeq) zinc finger and BTB domain containing 4
ENSCHIG00000011759	186.293	296.835	75.7508	0.255195	-1.97033	9.37755e-10	3.94377e-08	PLN	(RefSeq) phospholamban
ENSCHIG00000026432	29370.8	40996.9	17744.8	0.432832	-1.20812	9.91668e-10	4.14181e-08	APP	(RefSeq) amyloid beta precursor protein
ENSCHIG00000026906	892.481	1470.72	314.242	0.213665	-2.22658	1.00734e-09	4.19765e-08	ABCA9	(RefSeq) ATP-binding cassette sub-family A member 9
ENSCHIG00000013434	378.004	568.85	187.157	0.329009	-1.6038	1.01974e-09	4.23958e-08	HEYL	(RefSeq) hes related family bHLH transcription factor with YRPW motif-like
ENSCHIG00000020791	4868.86	7043.49	2694.24	0.382514	-1.38641	1.06643e-09	4.42364e-08	RBMS2	(RefSeq) RNA binding motif single stranded interacting protein 2
ENSCHIG00000000381	10605.9	14782.2	6429.63	0.434958	-1.20105	1.17006e-09	4.83149e-08	PGRMC1	(RefSeq) progesterone receptor membrane component 1
ENSCHIG00000012140	420.779	628.219	213.339	0.339593	-1.55812	1.18674e-09	4.88925e-08	THSD4	(RefSeq) thrombospondin type 1 domain containing 4
ENSCHIG00000009242	6843.23	9811.04	3875.42	0.395006	-1.34005	1.2124e-09	4.98372e-08	VEGFA	(RefSeq) vascular endothelial growth factor A
ENSCHIG00000020187	12593.6	18962.4	6224.74	0.328267	-1.60706	1.32931e-09	5.43973e-08	BCAM	(RefSeq) basal cell adhesion molecule (Lutheran blood group)
ENSCHIG00000011645	162.437	261.3	63.5744	0.2433	-2.03919	1.44308e-09	5.85266e-08	ENHO	(RefSeq) energy homeostasis associated
ENSCHIG00000023944	4048.98	5657.5	2440.45	0.431366	-1.21302	1.50565e-09	6.09287e-08	TUT4	(RefSeq) zinc finger CCHC-type containing 11
ENSCHIG00000015794	1076.67	1541.15	612.181	0.397222	-1.33198	1.53025e-09	6.17869e-08	JAG2	(RefSeq) jagged 2
ENSCHIG00000013221	354.589	534.477	174.701	0.326863	-1.61324	1.55812e-09	6.2773e-08	TEKT3	(RefSeq) tektin 3
ENSCHIG00000022458	226.246	352.875	99.6179	0.282304	-1.82468	1.56321e-09	6.28388e-08	INSYN1	(RefSeq) chromosome 10 C15orf59 homolog
ENSCHIG00000003508	8728.84	15327.9	2129.74	0.138945	-2.84742	1.5699e-09	6.2969e-08	SEC14L3	(RefSeq) SEC14 like lipid binding 3
ENSCHIG00000007595	5744.17	8040.48	3447.87	0.428814	-1.22158	1.57423e-09	6.30037e-08	DYSF	(RefSeq) dysferlin
ENSCHIG00000009891	136.177	222.744	49.6099	0.222722	-2.16669	1.92699e-09	7.62838e-08	GLS2	(RefSeq) glutaminase 2
ENSCHIG00000015689	502.888	750.058	255.718	0.34093	-1.55245	2.29639e-09	8.95446e-08	-	-
ENSCHIG00000015227	6022.1	8363.47	3680.72	0.440094	-1.18412	2.32077e-09	9.03016e-08	ITGA3	(RefSeq) integrin subunit alpha 3
ENSCHIG00000014114	577.733	861.363	294.103	0.341439	-1.5503	2.4994e-09	9.67275e-08	ZFP57	(RefSeq) ZFP57 zinc finger protein
ENSCHIG00000012868	2500.09	3957.78	1042.39	0.263378	-1.92479	2.61305e-09	1.00028e-07	HECW2	(RefSeq) HECT, C2 and WW domain containing E3 ubiquitin protein ligase 2
ENSCHIG00000017957	81.58	140.846	22.3138	0.158426	-2.65811	2.61469e-09	1.00028e-07	GABRG1	(RefSeq) gamma-aminobutyric acid type A receptor gamma1 subunit
ENSCHIG00000026148	897.731	1289.05	506.413	0.392857	-1.34792	2.9734e-09	1.13275e-07	PDE7B	(RefSeq) phosphodiesterase 7B
ENSCHIG00000011378	1084.03	1597.91	570.137	0.356801	-1.48681	3.12008e-09	1.18615e-07	DKK3	(RefSeq) dickkopf WNT signaling pathway inhibitor 3
ENSCHIG00000021646	2149.35	3016.18	1282.53	0.425217	-1.23373	3.17462e-09	1.20437e-07	EPHB4	(RefSeq) EPH receptor B4
ENSCHIG00000021305	24619.9	34076.9	15162.8	0.44496	-1.16825	3.19066e-09	1.20794e-07	GSN	(RefSeq) gelsolin
ENSCHIG00000009216	378.227	561.702	194.752	0.346717	-1.52817	3.44117e-09	1.29204e-07	HPSE	(RefSeq) heparanase
ENSCHIG00000018145	11968.7	18848	5089.39	0.270022	-1.88885	3.52578e-09	1.32108e-07	PTPRB	(RefSeq) protein tyrosine phosphatase, receptor type B
ENSCHIG00000013863	283.729	431.443	136.015	0.315256	-1.6654	3.59925e-09	1.34584e-07	LOC102188629	(RefSeq) CMRF35-like molecule 4
ENSCHIG00000012568	1277.26	1809.48	745.027	0.411735	-1.28021	3.74526e-09	1.39186e-07	SEMA6D	(RefSeq) semaphorin 6D
ENSCHIG00000020694	1023.91	1805.26	242.552	0.134359	-2.89584	3.77681e-09	1.40073e-07	FMO3	(RefSeq) dimethylaniline monooxygenase [N-oxide-forming] 3
ENSCHIG00000021775	259.333	395.987	122.678	0.309803	-1.69058	4.30653e-09	1.58428e-07	ST8SIA5	(RefSeq) ST8 alpha-N-acetyl-neuraminide alpha-2,8-sialyltransferase 5
ENSCHIG00000013858	223.547	345.78	101.315	0.293002	-1.77102	4.32014e-09	1.58608e-07	ZNF385C	(RefSeq) zinc finger protein 385C
ENSCHIG00000008522	3858.51	5374.52	2342.5	0.435852	-1.19809	4.65864e-09	1.69804e-07	KIF13A	(RefSeq) kinesin family member 13A
ENSCHIG00000016159	80.0376	137.692	22.3832	0.16256	-2.62095	4.8521e-09	1.76361e-07	WNT3A	(RefSeq) Wnt family member 3A
ENSCHIG00000024858	244.469	427.671	61.2678	0.143259	-2.8033	4.93872e-09	1.79152e-07	GABRB2	(RefSeq) gamma-aminobutyric acid type A receptor beta2 subunit
ENSCHIG00000022441	582.235	843.637	320.833	0.380297	-1.3948	5.31247e-09	1.91186e-07	TLCD2	(RefSeq) TLC domain containing 2
ENSCHIG00000021089	1817.9	3342.59	293.206	0.0877181	-3.51098	5.48046e-09	1.96842e-07	LOC102188073	(RefSeq) liver carboxylesterase
ENSCHIG00000017289	5248.07	7273.46	3222.68	0.443073	-1.17438	5.51039e-09	1.97528e-07	NDST1	(RefSeq) N-deacetylase and N-sulfotransferase 1
ENSCHIG00000011497	4628.53	6431.23	2825.84	0.439394	-1.18641	5.62045e-09	2.01077e-07	ZHX1	(RefSeq) zinc fingers and homeoboxes 1
ENSCHIG00000019015	2975.56	4139.77	1811.36	0.437551	-1.19248	6.35095e-09	2.25001e-07	ANKRD50	(RefSeq) ankyrin repeat domain 50
ENSCHIG00000025956	10853.6	14964.8	6742.32	0.450544	-1.15026	6.3948e-09	2.26115e-07	EMP1	(RefSeq) epithelial membrane protein 1
ENSCHIG00000017512	4169.36	6281.3	2057.42	0.327547	-1.61023	6.55939e-09	2.31485e-07	ITGA8	(RefSeq) integrin subunit alpha 8
ENSCHIG00000026777	287.413	432.957	141.869	0.327674	-1.60967	7.11047e-09	2.49483e-07	IL12RB2	(RefSeq) interleukin 12 receptor subunit beta 2
ENSCHIG00000018702	417.753	614.92	220.587	0.358724	-1.47905	7.87662e-09	2.75833e-07	CALHM5	(RefSeq) family with sequence similarity 26 member E
ENSCHIG00000015682	926.915	1317.5	536.33	0.407081	-1.29661	8.43958e-09	2.94415e-07	LHFPL6	-
ENSCHIG00000018750	10353.9	14784.3	5923.48	0.40066	-1.31955	8.90095e-09	3.08736e-07	ADGRL2	(RefSeq) adhesion G protein-coupled receptor L2
ENSCHIG00000014093	9820.63	13501.4	6139.82	0.454753	-1.13684	9.07585e-09	3.14204e-07	ARAP2	(RefSeq) ArfGAP with RhoGAP domain, ankyrin repeat and PH domain 2
ENSCHIG00000020378	61.369	108.436	14.3018	0.131892	-2.92257	1.02165e-08	3.51024e-07	SYNDIG1	(RefSeq) synapse differentiation inducing 1
ENSCHIG00000010998	4707.53	7230.11	2184.94	0.3022	-1.72642	1.02452e-08	3.51348e-07	CXCL12	(RefSeq) C-X-C motif chemokine ligand 12
ENSCHIG00000006461	117.908	191.914	43.9014	0.228755	-2.12812	1.0401e-08	3.55637e-07	ADCYAP1R1	(RefSeq) ADCYAP receptor type I
ENSCHIG00000007139	15092.9	22573.4	7612.4	0.337228	-1.5682	1.04094e-08	3.55637e-07	SPARCL1	(RefSeq) SPARC like 1
ENSCHIG00000009335	1277.19	2458.89	95.4901	0.0388347	-4.68651	1.04543e-08	3.56503e-07	PCSK1	(RefSeq) proprotein convertase subtilisin/kexin type 1
ENSCHIG00000022816	2733.23	4954.81	511.649	0.103263	-3.2756	1.07544e-08	3.66053e-07	LOC102190288	(RefSeq) UDP-glucuronosyltransferase 1-1
ENSCHIG00000025886	2127.91	2956.38	1299.44	0.439538	-1.18594	1.14743e-08	3.88378e-07	CFAP54	(RefSeq) cilia and flagella associated protein 54
ENSCHIG00000022612	661.165	956.655	365.675	0.382243	-1.38744	1.16247e-08	3.92738e-07	DNAH12	(RefSeq) dynein axonemal heavy chain 12
ENSCHIG00000015573	843.369	1235.9	450.838	0.364785	-1.45488	1.27044e-08	4.2763e-07	SDC2	(RefSeq) syndecan 2
ENSCHIG00000012713	8703.95	11959	5448.91	0.455633	-1.13405	1.29737e-08	4.35888e-07	RHOB	(RefSeq) ras homolog family member B
ENSCHIG00000010211	10929.9	15237	6622.71	0.434647	-1.20208	1.31172e-08	4.39088e-07	EPB41L2	(RefSeq) erythrocyte membrane protein band 4.1 like 2
ENSCHIG00000000346	171.396	286.358	56.4334	0.197073	-2.3432	1.34558e-08	4.48008e-07	ADIRF	(RefSeq) adipogenesis regulatory factor
ENSCHIG00000026830	72.4491	127.921	16.9777	0.132721	-2.91353	1.34575e-08	4.48008e-07	CDH20	(RefSeq) cadherin 20
ENSCHIG00000024439	470.377	686.466	254.289	0.370432	-1.43272	1.37671e-08	4.56645e-07	RBPMS2	(RefSeq) RNA binding protein with multiple splicing 2
ENSCHIG00000026760	5706.7	7832.67	3580.72	0.457153	-1.12925	1.42997e-08	4.73452e-07	MKNK2	(RefSeq) MAP kinase interacting serine/threonine kinase 2
ENSCHIG00000023233	2386.08	3750.14	1022.03	0.272531	-1.87551	1.4964e-08	4.94545e-07	NPR1	(RefSeq) natriuretic peptide receptor 1
ENSCHIG00000012887	2459.58	3404.23	1514.93	0.445015	-1.16808	1.51394e-08	4.99437e-07	TACSTD2	(RefSeq) tumor-associated calcium signal transducer 2
ENSCHIG00000022585	3718.91	5132.45	2305.37	0.449176	-1.15465	1.57694e-08	5.1834e-07	CGN	(RefSeq) cingulin
ENSCHIG00000009057	4376.53	6920.16	1832.9	0.264864	-1.91668	1.58232e-08	5.19174e-07	LOC102171351	(RefSeq) short palate, lung and nasal epithelium carcinoma-associated protein 2B
ENSCHIG00000013762	1935.63	2707.16	1164.1	0.430008	-1.21756	1.58906e-08	5.20445e-07	EHBP1	(RefSeq) EH domain binding protein 1
ENSCHIG00000013189	918.703	1317.48	519.926	0.394636	-1.3414	1.6036e-08	5.24264e-07	CAMK2N1	(RefSeq) calcium/calmodulin dependent protein kinase II inhibitor 1
ENSCHIG00000021150	180.136	283.987	76.2847	0.26862	-1.89636	1.60802e-08	5.24768e-07	TSPAN33	(RefSeq) tetraspanin 33
ENSCHIG00000022421	2045.12	2835.39	1254.84	0.442563	-1.17604	1.66098e-08	5.4108e-07	RGMB	(RefSeq) repulsive guidance molecule family member b
ENSCHIG00000026764	1070.59	1505.16	636.011	0.422553	-1.24279	1.66507e-08	5.41445e-07	NTN4	(RefSeq) netrin 4
ENSCHIG00000017995	814.067	1351.62	276.512	0.204578	-2.28928	1.70476e-08	5.52378e-07	TIMP4	(RefSeq) TIMP metallopeptidase inhibitor 4
ENSCHIG00000023222	6981.46	9551.31	4411.61	0.461885	-1.11439	1.81374e-08	5.86647e-07	PDE5A	(RefSeq) phosphodiesterase 5A
ENSCHIG00000009617	68.8436	119.304	18.3835	0.15409	-2.69816	1.82393e-08	5.87856e-07	KCNJ11	(RefSeq) potassium voltage-gated channel subfamily J member 11
ENSCHIG00000020526	9633.52	14612	4655.08	0.31858	-1.65027	1.90245e-08	6.11e-07	MMP19	(RefSeq) matrix metallopeptidase 19
ENSCHIG00000011930	300.928	448.591	153.266	0.341661	-1.54936	2.09425e-08	6.69058e-07	CAMK4	(RefSeq) calcium/calmodulin dependent protein kinase IV
ENSCHIG00000020358	126.625	217.881	35.369	0.162331	-2.62299	2.12734e-08	6.77254e-07	ANGPTL5	(RefSeq) angiopoietin like 5
ENSCHIG00000018347	712.654	1014.15	411.159	0.405422	-1.3025	2.23028e-08	7.08784e-07	STXBP1	(RefSeq) syntaxin binding protein 1
ENSCHIG00000015154	503.002	846.059	159.944	0.189046	-2.40319	2.32368e-08	7.359e-07	MAMDC2	(RefSeq) MAM domain containing 2
ENSCHIG00000007539	3834.5	5261.54	2407.46	0.457558	-1.12797	2.43756e-08	7.67202e-07	AMOTL1	(RefSeq) angiomotin like 1
ENSCHIG00000019266	114.677	186.411	42.9421	0.230362	-2.11802	2.4392e-08	7.67202e-07	LDOC1	(RefSeq) leucine zipper down-regulated in cancer 1
ENSCHIG00000020737	732.055	1054.18	409.931	0.388863	-1.36267	2.48452e-08	7.80052e-07	TOX2	(RefSeq) TOX high mobility group box family member 2
ENSCHIG00000016034	1123.53	1574.29	672.763	0.427343	-1.22653	2.53351e-08	7.94066e-07	TXNDC16	(RefSeq) thioredoxin domain containing 16
ENSCHIG00000018639	93.7775	155.551	32.0043	0.205749	-2.28105	2.57255e-08	8.04916e-07	HECW1	(RefSeq) HECT, C2 and WW domain containing E3 ubiquitin protein ligase 1
ENSCHIG00000025145	2862.39	3937.48	1787.3	0.45392	-1.13949	2.61033e-08	8.15337e-07	AKT3	(RefSeq) AKT serine/threonine kinase 3
ENSCHIG00000010101	2671.95	4170.52	1173.39	0.281352	-1.82955	2.74569e-08	8.56148e-07	MYZAP	(RefSeq) myocardial zonula adherens protein
ENSCHIG00000003036	1964.47	2719.29	1209.66	0.444843	-1.16863	2.88011e-08	8.96526e-07	MYRF	(RefSeq) myelin regulatory factor
ENSCHIG00000000921	7131.95	10076.8	4187.1	0.415519	-1.26702	2.94777e-08	9.16022e-07	NBEAL1	(RefSeq) neurobeachin like 1
ENSCHIG00000019293	959.741	1342.37	577.112	0.429921	-1.21786	3.05164e-08	9.46684e-07	MTMR1	(RefSeq) myotubularin related protein 1
ENSCHIG00000018326	3655.08	4997.61	2312.56	0.462732	-1.11175	3.09886e-08	9.59698e-07	FRY	(RefSeq) FRY microtubule binding protein
ENSCHIG00000004512	229.972	349.782	110.161	0.314941	-1.66685	3.20362e-08	9.88263e-07	-	-
ENSCHIG00000014360	5234.52	7841.95	2627.09	0.335004	-1.57775	3.2114e-08	9.88263e-07	CLIC5	(RefSeq) chloride intracellular channel 5
ENSCHIG00000016855	401.786	629.887	173.685	0.27574	-1.85862	3.2128e-08	9.88263e-07	FST	(RefSeq) follistatin
ENSCHIG00000026956	2528.93	3481.52	1576.33	0.452771	-1.14315	3.28569e-08	1.00728e-06	FADS3	(RefSeq) fatty acid desaturase 3
ENSCHIG00000006743	1160.91	1895.76	426.068	0.224749	-2.15362	3.32188e-08	1.01666e-06	PGM5	(RefSeq) phosphoglucomutase 5
ENSCHIG00000009403	1572.58	2180.72	964.446	0.442261	-1.17703	3.54312e-08	1.08074e-06	RTL5	(RefSeq) retrotransposon gag domain containing 4
ENSCHIG00000012951	408.522	593.358	223.686	0.376983	-1.40743	3.78359e-08	1.14589e-06	BMP2	(RefSeq) bone morphogenetic protein 2
ENSCHIG00000025748	1227.27	1719.28	735.264	0.427658	-1.22547	3.78816e-08	1.14589e-06	ZBTB47	-
ENSCHIG00000021130	1995.73	2781.65	1209.8	0.434922	-1.20117	4.07869e-08	1.22968e-06	SHROOM3	(RefSeq) shroom family member 3
ENSCHIG00000024372	8712.85	11865	5560.72	0.468666	-1.09337	4.22474e-08	1.26951e-06	TACC1	(RefSeq) transforming acidic coiled-coil containing protein 1
ENSCHIG00000012755	3852.5	5272.86	2432.15	0.461258	-1.11635	4.30751e-08	1.29225e-06	TSPAN12	(RefSeq) tetraspanin 12
ENSCHIG00000004217	71.6292	125.593	17.6656	0.140658	-2.82974	4.6514e-08	1.39312e-06	-	-
ENSCHIG00000015637	3332.25	4775.41	1889.1	0.395589	-1.33792	4.67892e-08	1.39907e-06	GAS6	(RefSeq) growth arrest specific 6
ENSCHIG00000008585	20145.3	37059.4	3231.13	0.0871877	-3.51973	4.86105e-08	1.44404e-06	LOC102173702	(RefSeq) glutathione S-transferase A2
ENSCHIG00000023014	2199.93	3198.98	1200.88	0.375396	-1.41351	4.99232e-08	1.47582e-06	DENND2A	(RefSeq) DENN domain containing 2A
ENSCHIG00000007485	2437.01	3341.61	1532.4	0.45858	-1.12476	5.15099e-08	1.52025e-06	PLCB2	(RefSeq) phospholipase C beta 2
ENSCHIG00000006200	2002.21	3027.17	977.254	0.322827	-1.63116	5.34632e-08	1.57535e-06	DGKH	(RefSeq) diacylglycerol kinase eta
ENSCHIG00000022040	171.198	264.243	78.1526	0.29576	-1.7575	5.60285e-08	1.64289e-06	C9orf135	(RefSeq) chromosome 8 C9orf135 homolog
ENSCHIG00000016711	3880.71	5388.17	2373.26	0.440457	-1.18293	5.61162e-08	1.64289e-06	SYNM	(RefSeq) synemin
ENSCHIG00000015992	2497.68	3930.21	1065.15	0.271016	-1.88355	5.97627e-08	1.74125e-06	SLC16A2	(RefSeq) solute carrier family 16 member 2
ENSCHIG00000010534	6698.81	9683.81	3713.8	0.383506	-1.38268	6.67377e-08	1.92598e-06	CCND1	(RefSeq) cyclin D1
ENSCHIG00000011108	2714.21	4336.88	1091.55	0.25169	-1.99028	6.93548e-08	1.99056e-06	RTKN2	(RefSeq) rhotekin 2
ENSCHIG00000022396	893.127	1245.8	540.448	0.433814	-1.20485	6.95671e-08	1.99056e-06	ZC2HC1A	(RefSeq) zinc finger C2HC-type containing 1A
ENSCHIG00000021868	214.299	324.409	104.189	0.321167	-1.6386	7.0095e-08	2.00067e-06	SGPP2	(RefSeq) sphingosine-1-phosphate phosphatase 2
ENSCHIG00000017113	21788.1	33082	10494.3	0.31722	-1.65645	7.1383e-08	2.03425e-06	LIMCH1	(RefSeq) LIM and calponin homology domains 1
ENSCHIG00000006732	1285.96	1776.39	795.528	0.447835	-1.15896	7.30257e-08	2.07781e-06	LRMP	(RefSeq) lymphoid restricted membrane protein
ENSCHIG00000025211	5280.07	7349.82	3210.31	0.436787	-1.195	7.82743e-08	2.21331e-06	KITLG	(RefSeq) KIT ligand
ENSCHIG00000023052	556.892	901.711	212.074	0.23519	-2.0881	8.1644e-08	2.30145e-06	RFX2	(RefSeq) regulatory factor X2
ENSCHIG00000000066	1296.03	1793.26	798.789	0.445439	-1.1667	8.31843e-08	2.33101e-06	MCF2L	(RefSeq) MCF.2 cell line derived transforming sequence like
ENSCHIG00000001759	381.035	558.777	203.293	0.363818	-1.45871	8.56963e-08	2.39713e-06	FAM107A	(RefSeq) family with sequence similarity 107 member A
ENSCHIG00000024827	5956.7	9377.93	2535.48	0.270366	-1.88701	9.09762e-08	2.53702e-06	GPR155	(RefSeq) G protein-coupled receptor 155
ENSCHIG00000008154	75987.2	102483	49491	0.482917	-1.05015	9.13121e-08	2.54018e-06	MACF1	(RefSeq) microtubule-actin cross-linking factor 1
ENSCHIG00000026638	516.095	734.708	297.481	0.404898	-1.30437	9.13685e-08	2.54018e-06	LGALSL	(RefSeq) galectin like
ENSCHIG00000020403	154.557	240.048	69.0669	0.287721	-1.79726	9.30394e-08	2.58269e-06	WISP2	(RefSeq) WNT1 inducible signaling pathway protein 2
ENSCHIG00000018377	613.152	941.181	285.123	0.302942	-1.72289	9.33146e-08	2.58639e-06	SEMA3D	(RefSeq) semaphorin 3D
ENSCHIG00000016920	690.903	970.501	411.304	0.423805	-1.23853	9.67335e-08	2.66897e-06	CREBL2	-
ENSCHIG00000008637	1150.61	1797.98	503.235	0.27989	-1.83707	1.00824e-07	2.77341e-06	CLEC14A	(RefSeq) C-type lectin domain family 14 member A
ENSCHIG00000001357	65.0704	119.964	10.1767	0.0848313	-3.55926	1.0129e-07	2.77919e-06	OTOGL	(RefSeq) otogelin like
ENSCHIG00000011937	1909.87	2605.52	1214.22	0.466017	-1.10155	1.03443e-07	2.81743e-06	CTNNAL1	(RefSeq) catenin alpha like 1
ENSCHIG00000023473	170.735	263.458	78.011	0.296104	-1.75582	1.05633e-07	2.86672e-06	GJB7	-
ENSCHIG00000001933	671.901	941.057	402.744	0.42797	-1.22442	1.09604e-07	2.95688e-06	DRC1	(RefSeq) dynein regulatory complex subunit 1
ENSCHIG00000015393	198.622	311.031	86.2133	0.277186	-1.85108	1.14806e-07	3.08351e-06	KLRF1	(RefSeq) killer cell lectin like receptor F1
ENSCHIG00000012757	1147.7	1774.58	520.808	0.293482	-1.76866	1.15824e-07	3.10627e-06	PON1	(RefSeq) paraoxonase 1
ENSCHIG00000013355	1963.73	2683.46	1243.99	0.463578	-1.10912	1.28718e-07	3.41187e-06	ABLIM1	(RefSeq) actin binding LIM protein 1
ENSCHIG00000014950	123711	173554	73869.2	0.425627	-1.23234	1.30214e-07	3.44651e-06	SPTBN1	(RefSeq) spectrin beta, non-erythrocytic 1
ENSCHIG00000020336	2988.5	4226.26	1750.75	0.414255	-1.27141	1.31089e-07	3.46464e-06	RASEF	(RefSeq) RAS and EF-hand domain containing
ENSCHIG00000023295	856.592	1194.85	518.337	0.433811	-1.20486	1.39008e-07	3.66329e-06	SCRN1	(RefSeq) secernin 1
ENSCHIG00000005289	4189.34	5672.98	2705.71	0.476946	-1.0681	1.46297e-07	3.84426e-06	PLEKHA1	(RefSeq) pleckstrin homology domain containing A1
ENSCHIG00000023195	4155.13	5623.34	2686.93	0.477817	-1.06547	1.47481e-07	3.86422e-06	CC2D1B	(RefSeq) coiled-coil and C2 domain containing 1B
ENSCHIG00000020167	4077.96	6041.63	2114.29	0.349954	-1.51476	1.49622e-07	3.90346e-06	SNRK	(RefSeq) SNF related kinase
ENSCHIG00000000486	1791.85	2445.89	1137.82	0.465195	-1.10409	1.51606e-07	3.93853e-06	C1orf198	(RefSeq) chromosome 28 C1orf198 homolog
ENSCHIG00000023205	861.45	1195.76	527.144	0.440846	-1.18165	1.51831e-07	3.93853e-06	MTCL1	(RefSeq) microtubule crosslinking factor 1
ENSCHIG00000016752	575.744	838.33	313.158	0.37355	-1.42063	1.53037e-07	3.96416e-06	ALS2CL	(RefSeq) ALS2 C-terminal like
ENSCHIG00000017919	23724.1	34522.7	12925.5	0.374406	-1.41733	1.61081e-07	4.16069e-06	EPHX1	(RefSeq) epoxide hydrolase 1
ENSCHIG00000013346	81.0246	134.219	27.8298	0.207345	-2.26989	1.66081e-07	4.2782e-06	LINGO2	(RefSeq) leucine rich repeat and Ig domain containing 2
ENSCHIG00000017929	977.132	1420.43	533.84	0.375831	-1.41184	1.66101e-07	4.2782e-06	HES1	(RefSeq) hes family bHLH transcription factor 1
ENSCHIG00000016283	340.586	492.449	188.722	0.383231	-1.38371	1.67937e-07	4.31329e-06	SYTL3	(RefSeq) synaptotagmin like 3
ENSCHIG00000022338	368.949	532.093	205.805	0.386784	-1.3704	1.73091e-07	4.43317e-06	MATN2	(RefSeq) matrilin 2
ENSCHIG00000014870	1675.64	2905.44	445.843	0.153451	-2.70415	1.73716e-07	4.44292e-06	COLGALT2	(RefSeq) collagen beta(1-O)galactosyltransferase 2
ENSCHIG00000010603	8078.37	13000.7	3156.07	0.242762	-2.04239	1.74514e-07	4.45709e-06	MYH11	(RefSeq) myosin heavy chain 11
ENSCHIG00000024003	6418.29	9374.72	3461.85	0.369275	-1.43723	1.78114e-07	4.52996e-06	SYNPO	(RefSeq) synaptopodin
ENSCHIG00000011683	93.2389	153.13	33.3476	0.217773	-2.1991	1.78556e-07	4.53487e-06	ESR2	(RefSeq) estrogen receptor 2
ENSCHIG00000026730	103.137	166.133	40.1408	0.241618	-2.0492	1.80853e-07	4.58043e-06	KCNK3	(RefSeq) potassium two pore domain channel subfamily K member 3
ENSCHIG00000009037	5921.17	7964.69	3877.65	0.486855	-1.03843	1.8762e-07	4.74521e-06	TP53INP1	(RefSeq) tumor protein p53 inducible nuclear protein 1
ENSCHIG00000012179	973.202	1345.51	600.892	0.44659	-1.16298	1.95174e-07	4.90901e-06	ETV1	(RefSeq) ETS variant 1
ENSCHIG00000014132	1805.75	2456.72	1154.78	0.470049	-1.08912	1.95849e-07	4.91918e-06	TSPAN9	(RefSeq) tetraspanin 9
ENSCHIG00000014515	173.541	265.046	82.0356	0.309515	-1.69192	2.03601e-07	5.08583e-06	-	-
ENSCHIG00000017052	1706.59	2383.57	1029.61	0.431961	-1.21103	2.0526e-07	5.11325e-06	ADGRA2	(RefSeq) adhesion G protein-coupled receptor A2
ENSCHIG00000008888	90.2418	155.316	25.168	0.162044	-2.62554	2.08653e-07	5.19066e-06	GRIK4	(RefSeq) glutamate ionotropic receptor kainate type subunit 4
ENSCHIG00000025863	9968.16	13516.8	6419.54	0.474931	-1.07421	2.10562e-07	5.22388e-06	SMARCA2	(RefSeq) SWI/SNF related, matrix associated, actin dependent regulator of chromatin, subfamily a, member 2
ENSCHIG00000015080	642.995	904.128	381.862	0.422353	-1.24348	2.11119e-07	5.23059e-06	VASH1	(RefSeq) vasohibin 1
ENSCHIG00000008664	1288.02	1763.45	812.593	0.460798	-1.11779	2.34143e-07	5.74628e-06	CUEDC1	(RefSeq) CUE domain containing 1
ENSCHIG00000018229	7637.42	10254.7	5020.18	0.48955	-1.03047	2.41122e-07	5.90165e-06	CAPN2	(RefSeq) calpain 2
ENSCHIG00000027230	3311.42	4466.45	2156.39	0.482798	-1.05051	2.44898e-07	5.978e-06	ITPKC	(RefSeq) inositol-trisphosphate 3-kinase C
ENSCHIG00000003954	23383.6	31671.8	15095.5	0.476623	-1.06908	2.55781e-07	6.19385e-06	UTRN	(RefSeq) utrophin
ENSCHIG00000025286	870.552	1375.06	366.041	0.266199	-1.90942	2.67651e-07	6.46408e-06	LOC102170691	(RefSeq) apolipoprotein L3-like
ENSCHIG00000025722	655.118	978.024	332.213	0.339678	-1.55776	2.73031e-07	6.58529e-06	NQO1	(RefSeq) NAD(P)H quinone dehydrogenase 1
ENSCHIG00000012104	38377.5	51205.2	25549.8	0.498969	-1.00298	2.78309e-07	6.70371e-06	WNK1	(RefSeq) WNK lysine deficient protein kinase 1
ENSCHIG00000025775	3389.18	4568.23	2210.13	0.483803	-1.04751	2.81517e-07	6.76704e-06	RORA	(RefSeq) RAR related orphan receptor A
ENSCHIG00000016975	8168.42	11197.1	5139.73	0.459024	-1.12336	2.81681e-07	6.76704e-06	PHLDB2	(RefSeq) pleckstrin homology like domain family B member 2
ENSCHIG00000009258	572.404	804.798	340.011	0.422479	-1.24305	2.9321e-07	7.02546e-06	MXRA7	(RefSeq) matrix remodeling associated 7
ENSCHIG00000019393	614.8	859.852	369.748	0.430013	-1.21755	2.97509e-07	7.1191e-06	CCNJL	(RefSeq) cyclin J like
ENSCHIG00000010684	221.866	330.282	113.451	0.343497	-1.54163	3.01535e-07	7.20597e-06	SLC24A3	(RefSeq) solute carrier family 24 member 3
ENSCHIG00000022691	1395.03	1901.68	888.382	0.467155	-1.09803	3.03593e-07	7.24565e-06	PKIG	(RefSeq) cAMP-dependent protein kinase inhibitor gamma
ENSCHIG00000023480	2537.62	3422.92	1652.31	0.48272	-1.05074	3.34693e-07	7.92556e-06	NOX5	(RefSeq) NADPH oxidase 5
ENSCHIG00000018191	3861.68	5164.25	2559.12	0.495545	-1.01291	3.4626e-07	8.1676e-06	FOXO1	(RefSeq) forkhead box O1
ENSCHIG00000013231	32.0545	59.3827	4.72621	0.079589	-3.65129	3.51811e-07	8.2771e-06	LAMP5	(RefSeq) lysosomal associated membrane protein family member 5
ENSCHIG00000027015	420.808	652.103	189.513	0.290618	-1.7828	3.55466e-07	8.34154e-06	RYR2	(RefSeq) ryanodine receptor 2
ENSCHIG00000011562	2106.72	2895.09	1318.36	0.455377	-1.13487	3.60657e-07	8.45247e-06	OLR1	(RefSeq) oxidized low density lipoprotein receptor 1
ENSCHIG00000014188	1068.64	1466.38	670.895	0.457518	-1.1281	3.73643e-07	8.72313e-06	SNX33	(RefSeq) sorting nexin 33
ENSCHIG00000012091	774.506	1078.51	470.502	0.436253	-1.19676	3.85213e-07	8.97023e-06	KIAA0040	(RefSeq) KIAA0040 ortholog
ENSCHIG00000016385	2939.16	3979.05	1899.28	0.47732	-1.06697	3.96032e-07	9.21041e-06	ZEB1	(RefSeq) zinc finger E-box binding homeobox 1
ENSCHIG00000012505	2900.82	3914.38	1887.26	0.482135	-1.05249	4.00676e-07	9.29466e-06	MSRB3	(RefSeq) methionine sulfoxide reductase B3
ENSCHIG00000022604	45.0218	79.5353	10.5083	0.132122	-2.92006	4.13862e-07	9.57909e-06	ABCC6	(RefSeq) ATP binding cassette subfamily C member 6
ENSCHIG00000026300	129.056	201.305	56.8076	0.282196	-1.82523	4.35447e-07	1.0012e-05	HTR2B	(RefSeq) 5-hydroxytryptamine receptor 2B
ENSCHIG00000011019	331.967	475.533	188.401	0.396188	-1.33574	4.80794e-07	1.10129e-05	C1orf158	(RefSeq) chromosome 16 C1orf158 homolog
ENSCHIG00000020930	130.58	202.375	58.7845	0.290473	-1.78353	5.07138e-07	1.16017e-05	-	-
ENSCHIG00000010166	1437.69	2036.2	839.181	0.41213	-1.27883	5.1984e-07	1.18774e-05	RASGRP1	(RefSeq) RAS guanyl releasing protein 1
ENSCHIG00000026479	1038.86	1560.22	517.498	0.331682	-1.59213	5.43489e-07	1.23712e-05	HSPA12B	(RefSeq) heat shock protein family A (Hsp70) member 12B
ENSCHIG00000025711	64.3785	108.377	20.3804	0.188052	-2.4108	5.47245e-07	1.24256e-05	-	-
ENSCHIG00000013597	6343.87	10375.9	2311.8	0.222803	-2.16616	5.84307e-07	1.31686e-05	JCAD	(RefSeq) KIAA1462 ortholog
ENSCHIG00000018338	929.294	1315.58	543.004	0.412748	-1.27667	5.94316e-07	1.33446e-05	DEUP1	(RefSeq) deuterosome assembly protein 1
ENSCHIG00000026536	5233.26	6994.76	3471.75	0.496335	-1.01061	6.00491e-07	1.34667e-05	PTGR1	(RefSeq) prostaglandin reductase 1
ENSCHIG00000011327	910.418	1390.55	430.291	0.30944	-1.69227	6.04059e-07	1.35171e-05	ATOH8	(RefSeq) atonal bHLH transcription factor 8
ENSCHIG00000016916	180.596	270.815	90.3765	0.33372	-1.58329	6.04224e-07	1.35171e-05	LOC102185494	(RefSeq) phospholipase A2 inhibitor and Ly6/PLAUR domain-containing protein
ENSCHIG00000021047	196.985	293.645	100.325	0.341653	-1.5494	6.10813e-07	1.36477e-05	NR3C2	(RefSeq) nuclear receptor subfamily 3 group C member 2
ENSCHIG00000016103	2137.09	2879.87	1394.31	0.484157	-1.04645	6.21317e-07	1.38654e-05	RAB12	(RefSeq) RAB12, member RAS oncogene family
ENSCHIG00000020436	29.2704	54.4712	4.06956	0.0747103	-3.74255	6.22407e-07	1.38727e-05	PLIN5	(RefSeq) perilipin 5
ENSCHIG00000019397	79.0107	129.457	28.5646	0.22065	-2.18017	6.25301e-07	1.39202e-05	NPAS3	-
ENSCHIG00000007654	1437.17	2004.46	869.875	0.43397	-1.20433	6.32045e-07	1.4036e-05	SH3BP5	(RefSeq) SH3 domain binding protein 5
ENSCHIG00000006685	1278.73	1898.95	658.506	0.346774	-1.52793	6.37882e-07	1.41484e-05	FIBIN	(RefSeq) fin bud initiation factor homolog (zebrafish)
ENSCHIG00000008614	58.6192	99.8638	17.3747	0.173984	-2.52297	6.48292e-07	1.43269e-05	LOC102171583	(RefSeq) zinc finger CCHC domain-containing protein 12
ENSCHIG00000023541	4517.72	6025.73	3009.7	0.499475	-1.00151	6.52061e-07	1.43753e-05	-	-
ENSCHIG00000025823	123.95	196.188	51.7112	0.26358	-1.92369	6.65963e-07	1.46287e-05	ADAMTS13	(RefSeq) ADAM metallopeptidase with thrombospondin type 1 motif 13
ENSCHIG00000016953	1184.96	1609.89	760.029	0.4721	-1.08284	6.89032e-07	1.50809e-05	EML1	(RefSeq) echinoderm microtubule associated protein like 1
ENSCHIG00000012852	512.415	715.739	309.091	0.431848	-1.2114	6.91182e-07	1.51098e-05	CCDC181	(RefSeq) coiled-coil domain containing 181
ENSCHIG00000013642	3596.5	4811.36	2381.65	0.495006	-1.01448	6.97841e-07	1.5228e-05	USP53	(RefSeq) ubiquitin specific peptidase 53
ENSCHIG00000024575	489.892	683.618	296.165	0.433233	-1.20679	6.98264e-07	1.5228e-05	NBL1	(RefSeq) neuroblastoma suppressor of tumorigenicity 1
ENSCHIG00000016330	11746.1	18648.9	4843.35	0.259712	-1.94501	7.67364e-07	1.66156e-05	OGN	(RefSeq) osteoglycin
ENSCHIG00000025265	40.9551	72.7132	9.19687	0.126481	-2.983	7.82017e-07	1.68527e-05	C2orf40	(RefSeq) chromosome 11 C2orf40 homolog
ENSCHIG00000027174	192.628	302.117	83.14	0.275191	-1.86149	7.92231e-07	1.70526e-05	SYT1	(RefSeq) synaptotagmin 1
ENSCHIG00000017025	10442.4	16071.1	4813.73	0.299527	-1.73924	8.55205e-07	1.83431e-05	SELENBP1	(RefSeq) selenium binding protein 1
ENSCHIG00000015129	545.75	785.217	306.282	0.390061	-1.35823	8.80822e-07	1.87819e-05	LURAP1L	(RefSeq) leucine rich adaptor protein 1 like
ENSCHIG00000000772	8372.97	12973.5	3772.44	0.29078	-1.782	8.93041e-07	1.9005e-05	KIF1C	(RefSeq) kinesin family member 1C
ENSCHIG00000012395	7042.57	10303.3	3781.88	0.367056	-1.44593	8.96399e-07	1.90472e-05	CGNL1	(RefSeq) cingulin like 1
ENSCHIG00000003528	2661.65	3552.84	1770.45	0.498321	-1.00485	9.15863e-07	1.94381e-05	TOB2	(RefSeq) transducer of ERBB2, 2
ENSCHIG00000020360	348.367	517.16	179.573	0.34723	-1.52604	9.33974e-07	1.97994e-05	RSPO2	(RefSeq) R-spondin 2
ENSCHIG00000026589	21.5509	41.3954	1.70629	0.0412194	-4.60053	9.45254e-07	1.99919e-05	KRT4	(RefSeq) keratin 4
ENSCHIG00000018225	1659.64	2414.73	904.545	0.374595	-1.4166	9.73461e-07	2.05408e-05	PRKCE	(RefSeq) protein kinase C epsilon
ENSCHIG00000019774	8648.76	13696.9	3600.59	0.262875	-1.92755	9.83975e-07	2.07386e-05	CAVIN2	-
ENSCHIG00000016244	418.231	587.723	248.739	0.423225	-1.2405	9.89906e-07	2.08164e-05	ANKRD6	(RefSeq) ankyrin repeat domain 6
ENSCHIG00000021204	709.937	973.349	446.526	0.458752	-1.12421	9.89949e-07	2.08164e-05	OBSL1	(RefSeq) obscurin like 1
ENSCHIG00000021812	1220.71	1745.77	695.653	0.398479	-1.32742	1.00573e-06	2.10994e-05	ABLIM3	(RefSeq) actin binding LIM protein family member 3
ENSCHIG00000023379	122.139	209.324	34.9537	0.166983	-2.58222	1.02153e-06	2.13816e-05	LOC106503208	(RefSeq) carbonyl reductase [NADPH] 2
ENSCHIG00000006081	27.3932	51.0483	3.73809	0.0732265	-3.77149	1.03012e-06	2.1512e-05	LRRC4	(RefSeq) leucine rich repeat containing 4
ENSCHIG00000025629	1843.17	2676.17	1010.16	0.377464	-1.40559	1.0439e-06	2.17003e-05	COL4A4	-
ENSCHIG00000007336	437.351	613.551	261.151	0.425638	-1.2323	1.06498e-06	2.21133e-05	-	-
ENSCHIG00000016067	346.265	492.066	200.463	0.407391	-1.29551	1.08112e-06	2.23973e-05	ARHGEF9	(RefSeq) rho guanine nucleotide exchange factor 9
ENSCHIG00000018073	640.51	1076.12	204.896	0.190402	-2.39288	1.08855e-06	2.25055e-05	-	-
ENSCHIG00000020344	285.898	427.112	144.684	0.338749	-1.56171	1.08882e-06	2.25055e-05	CD8B	(RefSeq) CD8b molecule
ENSCHIG00000026628	10781.3	15126.5	6436.05	0.425482	-1.23283	1.13769e-06	2.34359e-05	TRAK2	(RefSeq) trafficking kinesin protein 2
ENSCHIG00000018077	500.371	696.571	304.171	0.43667	-1.19539	1.14676e-06	2.3586e-05	CNTN4	(RefSeq) contactin 4
ENSCHIG00000005426	90.0875	144.447	35.7281	0.247344	-2.01541	1.14757e-06	2.3586e-05	FAM181B	(RefSeq) family with sequence similarity 181 member B
ENSCHIG00000007723	2647.94	3534.87	1761	0.498181	-1.00526	1.20385e-06	2.45489e-05	PARD3B	(RefSeq) par-3 family cell polarity regulator beta
ENSCHIG00000019392	1387.96	1925.93	849.995	0.441343	-1.18003	1.21405e-06	2.47292e-05	CFAP43	(RefSeq) cilia and flagella associated protein 43
ENSCHIG00000015349	48.0657	83.227	12.9044	0.15505	-2.68919	1.21921e-06	2.48065e-05	-	-
ENSCHIG00000010547	269.998	389.854	150.142	0.385125	-1.3766	1.25455e-06	2.54971e-05	NOVA2	(RefSeq) NOVA alternative splicing regulator 2
ENSCHIG00000023267	1467.04	1963.48	970.602	0.494329	-1.01646	1.2983e-06	2.62401e-05	MYO1G	(RefSeq) myosin IG
ENSCHIG00000009416	445.71	623.761	267.658	0.429104	-1.2206	1.29918e-06	2.62401e-05	FAM84B	(RefSeq) family with sequence similarity 84 member B
ENSCHIG00000016091	2295.34	3228.39	1362.28	0.421969	-1.24479	1.29976e-06	2.62401e-05	SAMD4A	(RefSeq) sterile alpha motif domain containing 4A
ENSCHIG00000011594	8966.31	13757.4	4175.27	0.303494	-1.72026	1.30869e-06	2.63912e-05	SH3D19	(RefSeq) SH3 domain containing 19
ENSCHIG00000016652	419.027	692.827	145.228	0.209616	-2.25418	1.33708e-06	2.68745e-05	CRISPLD1	(RefSeq) cysteine rich secretory protein LCCL domain containing 1
ENSCHIG00000014628	25304	36116.3	14491.7	0.401252	-1.31742	1.34516e-06	2.69773e-05	TNS1	(RefSeq) tensin 1
ENSCHIG00000021113	13256.8	19723.5	6790.12	0.344265	-1.53841	1.34885e-06	2.70216e-05	LOC102168424	(RefSeq) methyltransferase-like protein 7A
ENSCHIG00000018016	1278.64	1717.58	839.699	0.488885	-1.03243	1.37133e-06	2.74116e-05	ST6GALNAC2	(RefSeq) ST6 N-acetylgalactosaminide alpha-2,6-sialyltransferase 2
ENSCHIG00000021114	13806.7	19756.5	7856.92	0.397688	-1.33029	1.41305e-06	2.81527e-05	NEDD9	(RefSeq) neural precursor cell expressed, developmentally down-regulated 9
ENSCHIG00000006689	898.74	1220.77	576.712	0.472417	-1.08187	1.4211e-06	2.82822e-05	DYNC2LI1	(RefSeq) dynein cytoplasmic 2 light intermediate chain 1
ENSCHIG00000014072	333.586	492.638	174.534	0.354285	-1.49702	1.4582e-06	2.88943e-05	MYOC	(RefSeq) myocilin
ENSCHIG00000004827	1625.85	2172.69	1079.01	0.496622	-1.00978	1.47891e-06	2.92628e-05	LOC108633281	(RefSeq) carbonyl reductase [NADPH] 1
ENSCHIG00000024112	473.656	657.377	289.934	0.441046	-1.181	1.49775e-06	2.95494e-05	CABLES1	(RefSeq) Cdk5 and Abl enzyme substrate 1
ENSCHIG00000017089	1269.43	1946.07	592.792	0.30461	-1.71496	1.5221e-06	2.99972e-05	LIMS2	(RefSeq) LIM zinc finger domain containing 2
ENSCHIG00000019178	5352.85	8515.81	2189.88	0.257155	-1.95929	1.53153e-06	3.01504e-05	CDC42BPG	(RefSeq) CDC42 binding protein kinase gamma
ENSCHIG00000006250	1306.93	2107.66	506.209	0.240176	-2.05784	1.54725e-06	3.04269e-05	KL	(RefSeq) klotho
ENSCHIG00000011896	6137.28	8516.54	3758.02	0.441261	-1.18029	1.55384e-06	3.04908e-05	EHD2	(RefSeq) EH domain containing 2
ENSCHIG00000011413	762.811	1038.12	487.506	0.469607	-1.09047	1.59017e-06	3.11351e-05	FHDC1	(RefSeq) FH2 domain containing 1
ENSCHIG00000026462	258.069	423.901	92.2366	0.21759	-2.20032	1.59099e-06	3.11351e-05	CD72	(RefSeq) CD72 molecule
ENSCHIG00000026965	148.117	223.476	72.7583	0.325576	-1.61893	1.5918e-06	3.11351e-05	HEY2	(RefSeq) hes related family bHLH transcription factor with YRPW motif 2
ENSCHIG00000018292	555.097	766.025	344.168	0.449291	-1.15428	1.62308e-06	3.16788e-05	EML5	(RefSeq) echinoderm microtubule associated protein like 5
ENSCHIG00000008984	19.4679	37.5854	1.35035	0.0359274	-4.79877	1.69156e-06	3.27695e-05	GPR20	(RefSeq) G protein-coupled receptor 20
ENSCHIG00000011581	10875.4	14888	6862.79	0.46096	-1.11729	1.77672e-06	3.43462e-05	MYO9A	(RefSeq) myosin IXA
ENSCHIG00000022301	745.625	1252.84	238.408	0.190294	-2.3937	1.78035e-06	3.43797e-05	-	-
ENSCHIG00000022836	1380.93	1849.57	912.297	0.493248	-1.01962	1.80264e-06	3.47371e-05	ME1	(RefSeq) malic enzyme 1
ENSCHIG00000011100	1131.46	1524	738.922	0.484856	-1.04437	1.80267e-06	3.47371e-05	AKTIP	(RefSeq) AKT interacting protein
ENSCHIG00000007606	1378.42	2143.7	613.139	0.286019	-1.80582	1.83656e-06	3.53155e-05	ARRDC2	(RefSeq) arrestin domain containing 2
ENSCHIG00000018583	107.641	168.217	47.0651	0.279788	-1.83759	1.90313e-06	3.64034e-05	MAPK11	(RefSeq) mitogen-activated protein kinase 11
ENSCHIG00000024041	244.973	370.107	119.839	0.323796	-1.62684	1.92704e-06	3.67834e-05	PDE1A	-
ENSCHIG00000018514	909.807	1229.84	589.77	0.479548	-1.06025	1.9427e-06	3.70048e-05	FAM214B	(RefSeq) family with sequence similarity 214 member B
ENSCHIG00000015416	1232.69	1656.7	808.683	0.48813	-1.03466	2.03011e-06	3.8589e-05	JADE1	(RefSeq) jade family PHD finger 1
ENSCHIG00000016008	860.302	1245.14	475.467	0.38186	-1.38889	2.07633e-06	3.93854e-05	TEF	(RefSeq) TEF, PAR bZIP transcription factor
ENSCHIG00000022623	2428.11	3754.17	1102.04	0.293551	-1.76832	2.14735e-06	4.06056e-05	RGS5	(RefSeq) regulator of G-protein signaling 5
ENSCHIG00000022266	3026.98	4815.68	1238.28	0.257134	-1.95941	2.18024e-06	4.11421e-05	SYNPO2	(RefSeq) synaptopodin 2
ENSCHIG00000000200	481.303	759.41	203.196	0.267571	-1.90201	2.19972e-06	4.1435e-05	LOC102188472	(RefSeq) synaptotagmin-15
ENSCHIG00000023417	29940.8	50941	8940.71	0.175511	-2.51037	2.20031e-06	4.1435e-05	-	-
ENSCHIG00000009207	647.19	942.462	351.918	0.373402	-1.4212	2.21536e-06	4.16623e-05	THSD7A	(RefSeq) thrombospondin type 1 domain containing 7A
ENSCHIG00000023880	1292.59	1754.31	830.881	0.473624	-1.07819	2.24133e-06	4.2077e-05	DCP1A	(RefSeq) decapping mRNA 1A
ENSCHIG00000026221	984.867	1328.76	640.973	0.482384	-1.05174	2.3017e-06	4.29886e-05	MAPT	(RefSeq) microtubule associated protein tau
ENSCHIG00000019488	366.597	561.351	171.844	0.306125	-1.70781	2.34029e-06	4.36199e-05	CACNA1D	(RefSeq) calcium voltage-gated channel subunit alpha1 D
ENSCHIG00000007841	1367.39	1827.67	907.121	0.496327	-1.01064	2.3513e-06	4.371e-05	LAPTM4B	(RefSeq) lysosomal protein transmembrane 4 beta
ENSCHIG00000020188	1264.03	1693.43	834.631	0.492864	-1.02074	2.44909e-06	4.53232e-05	SHROOM2	(RefSeq) shroom family member 2
ENSCHIG00000012793	241.487	348.223	134.75	0.386966	-1.36972	2.49957e-06	4.60234e-05	-	-
ENSCHIG00000026464	2931.98	4032.78	1831.17	0.454072	-1.13901	2.58153e-06	4.72458e-05	ESAM	(RefSeq) endothelial cell adhesion molecule
ENSCHIG00000023253	837.988	1133.9	542.075	0.478062	-1.06473	2.60957e-06	4.76155e-05	CORO2B	(RefSeq) coronin 2B
ENSCHIG00000025745	170.818	252.529	89.1067	0.352858	-1.50284	2.6898e-06	4.88834e-05	LAMC3	(RefSeq) laminin subunit gamma 3
ENSCHIG00000027069	206.864	300.755	112.974	0.375634	-1.4126	2.77021e-06	5.01945e-05	SAMD11	(RefSeq) sterile alpha motif domain containing 11
ENSCHIG00000015452	1234.56	1925.42	543.708	0.282384	-1.82427	2.79152e-06	5.05303e-05	CDH6	(RefSeq) cadherin 6
ENSCHIG00000025766	20.0868	38.4856	1.68793	0.0438588	-4.51099	2.81565e-06	5.09165e-05	LOC102180520	(RefSeq) proteoglycan 3-like
ENSCHIG00000013856	95.703	156.887	34.5191	0.220026	-2.18426	2.95462e-06	5.31131e-05	C1QL1	(RefSeq) complement C1q like 1
ENSCHIG00000020735	490.752	679.447	302.058	0.444564	-1.16954	2.96807e-06	5.33023e-05	ADCY4	(RefSeq) adenylate cyclase 4
ENSCHIG00000018989	58.1105	97.2608	18.9602	0.194942	-2.35888	3.00592e-06	5.38757e-05	-	-
ENSCHIG00000022435	1281.91	1711.35	852.465	0.498125	-1.00542	3.03424e-06	5.42553e-05	CSPG4	(RefSeq) chondroitin sulfate proteoglycan 4
ENSCHIG00000010160	1153.51	1548.48	758.554	0.489872	-1.02952	3.03951e-06	5.42642e-05	JAM3	-
ENSCHIG00000008109	485.876	668.002	303.75	0.454715	-1.13697	3.08978e-06	5.49999e-05	LRRN2	(RefSeq) leucine rich repeat neuronal 2
ENSCHIG00000015133	360.138	532.817	187.46	0.351828	-1.50706	3.09287e-06	5.50011e-05	LOC106501899	(RefSeq) tumor necrosis factor alpha-induced protein 2
ENSCHIG00000020448	292.696	432.216	153.176	0.354397	-1.49656	3.11508e-06	5.5342e-05	NOV	(RefSeq) nephroblastoma overexpressed
ENSCHIG00000017260	666.466	902.592	430.34	0.476782	-1.0686	3.1594e-06	5.59657e-05	TRPM4	(RefSeq) transient receptor potential cation channel subfamily M member 4
ENSCHIG00000021818	135.95	205.592	66.3068	0.322516	-1.63256	3.19866e-06	5.64963e-05	DACT3	(RefSeq) dishevelled binding antagonist of beta catenin 3
ENSCHIG00000025982	289.283	431.936	146.631	0.339474	-1.55863	3.35937e-06	5.90096e-05	ZC2HC1C	(RefSeq) zinc finger C2HC-type containing 1C
ENSCHIG00000026690	152.142	235.927	68.3581	0.289743	-1.78715	3.38003e-06	5.92971e-05	ATP1A2	(RefSeq) sodium/potassium-transporting ATPase subunit alpha-2
ENSCHIG00000013478	172.789	254.189	91.3884	0.359529	-1.47582	3.38824e-06	5.93839e-05	-	-
ENSCHIG00000021029	1494.98	2550.24	439.725	0.172425	-2.53596	3.45878e-06	6.03878e-05	UCP3	(RefSeq) uncoupling protein 3
ENSCHIG00000004273	658.963	894.213	423.712	0.473838	-1.07753	3.46694e-06	6.04721e-05	GRAP	(RefSeq) GRB2-related adaptor protein
ENSCHIG00000015413	281.485	405.504	157.466	0.388321	-1.36468	3.49094e-06	6.06856e-05	PELI2	-
ENSCHIG00000019555	934.304	1541.86	326.749	0.211919	-2.23841	3.49308e-06	6.06856e-05	MYLK3	(RefSeq) myosin light chain kinase 3
ENSCHIG00000019787	471.074	649.207	292.941	0.451228	-1.14807	3.51374e-06	6.08803e-05	-	-
ENSCHIG00000025154	307.62	468.488	146.753	0.313247	-1.67463	3.59982e-06	6.22533e-05	PRDM6	(RefSeq) PR/SET domain 6
ENSCHIG00000023375	154.637	230.183	79.0909	0.3436	-1.5412	3.63825e-06	6.27987e-05	PCDHB7	(RefSeq) protocadherin beta 7
ENSCHIG00000020332	43.0055	81.5673	4.4437	0.054479	-4.19816	3.71468e-06	6.39965e-05	LOC102176598	(RefSeq) mast cell protease 3
ENSCHIG00000016224	236.923	341.137	132.71	0.389022	-1.36208	3.72056e-06	6.40373e-05	IL20RA	(RefSeq) interleukin 20 receptor subunit alpha
ENSCHIG00000020695	1199.85	1601.9	797.8	0.498033	-1.00569	3.87125e-06	6.62552e-05	VSTM4	(RefSeq) V-set and transmembrane domain containing 4
ENSCHIG00000012914	335.226	473.711	196.741	0.415318	-1.26771	3.92701e-06	6.70834e-05	LOC102169002	(RefSeq) cytochrome P450 2D14
ENSCHIG00000003501	1015.72	1414.51	616.942	0.436153	-1.19709	3.93101e-06	6.70888e-05	ARMCX1	(RefSeq) armadillo repeat containing, X-linked 1
ENSCHIG00000011298	397.312	551.99	242.633	0.439561	-1.18586	3.9408e-06	6.71928e-05	P3H2	(RefSeq) prolyl 3-hydroxylase 2
ENSCHIG00000024280	1301.35	1735.33	867.36	0.499824	-1.00051	4.09079e-06	6.94252e-05	LRRC32	(RefSeq) leucine rich repeat containing 32
ENSCHIG00000025818	431.522	595.891	267.152	0.448324	-1.15739	4.16222e-06	7.0506e-05	SGCB	(RefSeq) sarcoglycan beta
ENSCHIG00000022772	2075.05	3201.68	948.426	0.296227	-1.75522	4.16619e-06	7.05077e-05	ANOS1	(RefSeq) anosmin 1
ENSCHIG00000001274	43.6748	76.794	10.5556	0.137454	-2.86298	4.18477e-06	7.07564e-05	-	-
ENSCHIG00000017371	93.7564	146.624	40.8884	0.278865	-1.84236	4.24089e-06	7.15724e-05	B3GAT1	(RefSeq) beta-1,3-glucuronyltransferase 1
ENSCHIG00000021782	165.627	271.122	60.1322	0.22179	-2.17273	4.25745e-06	7.17853e-05	WNT11	(RefSeq) Wnt family member 11
ENSCHIG00000015932	4097.19	5721.54	2472.85	0.4322	-1.21023	4.41477e-06	7.41632e-05	FAT4	(RefSeq) FAT atypical cadherin 4
ENSCHIG00000025253	4644.85	6454.87	2834.84	0.439178	-1.18712	4.47732e-06	7.50754e-05	TP53BP2	(RefSeq) tumor protein p53 binding protein 2
ENSCHIG00000020690	676.359	943.447	409.27	0.433803	-1.20489	4.81292e-06	8.01859e-05	TRPC1	(RefSeq) transient receptor potential cation channel subfamily C member 1
ENSCHIG00000015394	664.032	898.089	429.976	0.478767	-1.0626	4.84535e-06	8.06525e-05	PPP4R4	(RefSeq) protein phosphatase 4 regulatory subunit 4
ENSCHIG00000010627	213.74	307.811	119.669	0.388775	-1.36299	4.90425e-06	8.14096e-05	MFSD4A	(RefSeq) major facilitator superfamily domain containing 4A
ENSCHIG00000006767	448.454	725.231	171.677	0.23672	-2.07875	4.97084e-06	8.24399e-05	LOC102184244	(RefSeq) interferon-inducible GTPase 1
ENSCHIG00000017121	1582.15	2177.27	987.027	0.453333	-1.14136	5.18831e-06	8.57342e-05	PEG3	(RefSeq) paternally expressed 3
ENSCHIG00000024211	3450.63	5329.77	1571.5	0.294853	-1.76193	5.589e-06	9.15249e-05	NPR3	(RefSeq) natriuretic peptide receptor 3
ENSCHIG00000020106	946.941	1265.07	628.811	0.497056	-1.00852	5.61568e-06	9.18792e-05	DAGLA	(RefSeq) diacylglycerol lipase alpha
ENSCHIG00000022627	39.5186	68.848	10.1893	0.147997	-2.75636	5.69826e-06	9.28964e-05	MYBPHL	(RefSeq) myosin binding protein H like
ENSCHIG00000022270	290.847	407.974	173.721	0.425814	-1.23171	5.81804e-06	9.45108e-05	-	-
ENSCHIG00000023431	44.2838	79.0164	9.55115	0.120875	-3.04841	5.99998e-06	9.73794e-05	10-Mar	(RefSeq) membrane associated ring-CH-type finger 10
ENSCHIG00000019758	1063.51	1787.3	339.728	0.190079	-2.39533	6.15964e-06	9.96155e-05	CNN1	(RefSeq) calponin 1
ENSCHIG00000014351	35.36	62.5503	8.16972	0.13061	-2.93666	6.19831e-06	0.000100152	-	-
ENSCHIG00000019622	115.652	198.968	32.3365	0.162521	-2.6213	6.21867e-06	0.000100303	PRRT4	(RefSeq) proline rich transmembrane protein 4
ENSCHIG00000026808	2256.92	3771.36	742.489	0.196876	-2.34464	6.46673e-06	0.000103661	PRX	(RefSeq) periaxin
ENSCHIG00000012354	57.0719	94.7946	19.3493	0.204118	-2.29253	6.66331e-06	0.000106438	TRPC5	(RefSeq) transient receptor potential cation channel subfamily C member 5
ENSCHIG00000019259	807.514	1083.56	531.471	0.490488	-1.02771	6.73643e-06	0.000107229	-	-
ENSCHIG00000023152	791.611	1169.29	413.934	0.354006	-1.49816	6.84314e-06	0.000108643	PDE8B	(RefSeq) phosphodiesterase 8B
ENSCHIG00000008800	599.797	832.62	366.974	0.440746	-1.18198	6.89671e-06	0.000109303	GJC1	(RefSeq) gap junction protein gamma 1
ENSCHIG00000007211	599.22	902.791	295.649	0.327483	-1.61051	6.98049e-06	0.000110247	LMOD1	(RefSeq) leiomodin 1
ENSCHIG00000024917	961.699	1366.03	557.369	0.408022	-1.29328	7.02494e-06	0.000110661	SMARCD3	(RefSeq) SWI/SNF related, matrix associated, actin dependent regulator of chromatin, subfamily d, member 3
ENSCHIG00000012485	1476.86	2046.42	907.294	0.443357	-1.17346	7.1864e-06	0.000112911	RILPL1	(RefSeq) Rab interacting lysosomal protein like 1
ENSCHIG00000026101	2510.35	3904.35	1116.34	0.285922	-1.80631	7.21634e-06	0.000113284	NCKAP5	(RefSeq) NCK associated protein 5
ENSCHIG00000011059	1475.98	2456.08	495.891	0.201904	-2.30826	7.29013e-06	0.000114147	FMO1	(RefSeq) flavin containing monooxygenase 1
ENSCHIG00000009485	749.332	1241.17	257.495	0.207462	-2.26908	7.57032e-06	0.000118331	CADM3	(RefSeq) cell adhesion molecule 3
ENSCHIG00000021570	36.4371	64.023	8.85117	0.13825	-2.85465	7.72472e-06	0.000120537	RFX6	(RefSeq) regulatory factor X6
ENSCHIG00000024734	2888.67	4353.89	1423.45	0.326937	-1.61292	8.10031e-06	0.000125542	MFAP4	(RefSeq) microfibrillar associated protein 4
ENSCHIG00000011090	581.22	786.944	375.497	0.477158	-1.06746	8.16184e-06	0.000126276	MGLL	(RefSeq) monoglyceride lipase
ENSCHIG00000021971	1805.75	2625.9	985.601	0.375338	-1.41374	8.17882e-06	0.000126431	PHACTR1	(RefSeq) phosphatase and actin regulator 1
ENSCHIG00000009205	394.057	603.506	184.607	0.305891	-1.70891	8.37913e-06	0.000129308	DOC2B	(RefSeq) double C2 domain beta
ENSCHIG00000009250	23.4447	43.5012	3.38827	0.0778891	-3.68243	8.44026e-06	0.000130031	PRIMA1	(RefSeq) proline rich membrane anchor 1
ENSCHIG00000023055	2223.65	3305.27	1142.04	0.34552	-1.53316	8.75654e-06	0.000134449	CLEC1A	(RefSeq) C-type lectin domain family 1 member A
ENSCHIG00000011604	1078.51	1450.06	706.958	0.487538	-1.03641	8.86735e-06	0.000135807	CDK6	(RefSeq) cyclin dependent kinase 6
ENSCHIG00000025570	369.345	554.449	184.241	0.332295	-1.58946	8.92328e-06	0.000136501	FAM212B	(RefSeq) family with sequence similarity 212 member B
ENSCHIG00000014106	164.206	239.461	88.9502	0.371461	-1.42872	9.29433e-06	0.000141988	IL17D	-
ENSCHIG00000012138	1223.83	1774.29	673.374	0.379517	-1.39776	9.35753e-06	0.000142834	CD180	(RefSeq) CD180 molecule
ENSCHIG00000016206	5388.79	7579.7	3197.88	0.421901	-1.24502	9.6517e-06	0.000146832	MEF2C	(RefSeq) myocyte enhancer factor 2C
ENSCHIG00000011428	11296.2	15595.2	6997.31	0.448685	-1.15622	9.80537e-06	0.00014884	ARHGAP29	(RefSeq) Rho GTPase activating protein 29
ENSCHIG00000007901	79.264	125.139	33.3893	0.266818	-1.90607	9.81003e-06	0.00014884	MAGEE2	(RefSeq) MAGE family member E2
ENSCHIG00000003476	611.702	826.633	396.772	0.479986	-1.05894	9.81638e-06	0.00014884	DACH1	(RefSeq) dachshund family transcription factor 1
ENSCHIG00000008973	51.2839	85.9376	16.6302	0.193515	-2.36948	9.87965e-06	0.000149536	TRPM1	(RefSeq) transient receptor potential cation channel subfamily M member 1
ENSCHIG00000024787	886.36	1288.17	484.55	0.376154	-1.4106	9.99886e-06	0.000150728	FRAS1	(RefSeq) Fraser extracellular matrix complex subunit 1
ENSCHIG00000020787	738.351	987.285	489.417	0.49572	-1.0124	1.01064e-05	0.00015194	DLL1	(RefSeq) delta like canonical Notch ligand 1
ENSCHIG00000019473	374.639	536.632	212.645	0.396258	-1.33549	1.01807e-05	0.000152501	PAQR6	(RefSeq) progestin and adipoQ receptor family member 6
ENSCHIG00000018188	141.598	233.355	49.8409	0.213584	-2.22713	1.01835e-05	0.000152501	-	-
ENSCHIG00000021199	118.979	179.162	58.7967	0.328177	-1.60745	1.02403e-05	0.0001531	CACNA1E	(RefSeq) voltage-dependent R-type calcium channel subunit alpha-1E
ENSCHIG00000015799	2934.38	4670.88	1197.88	0.256457	-1.96321	1.03316e-05	0.000154338	LZTS3	(RefSeq) leucine zipper tumor suppressor family member 3
ENSCHIG00000019961	49.4044	82.8419	15.967	0.19274	-2.37527	1.06567e-05	0.000158675	AKAP7	(RefSeq) A-kinase anchoring protein 7
ENSCHIG00000026624	5828.04	7966.75	3689.32	0.463089	-1.11064	1.11999e-05	0.000165813	AQP1	(RefSeq) aquaporin 1 (Colton blood group)
ENSCHIG00000011223	2230.28	3120.66	1339.9	0.429364	-1.21973	1.1399e-05	0.000168487	THRA	(RefSeq) thyroid hormone receptor, alpha
ENSCHIG00000016518	1566.71	2386.96	746.455	0.312722	-1.67705	1.14887e-05	0.000169675	SLC9A3R2	(RefSeq) SLC9A3 regulator 2
ENSCHIG00000018998	6530.45	9230.99	3829.91	0.414897	-1.26917	1.1783e-05	0.00017374	PLXNA2	(RefSeq) plexin A2
ENSCHIG00000015900	28.2308	51.0131	5.44852	0.106806	-3.22693	1.20671e-05	0.000177621	MYO3A	(RefSeq) myosin IIIA
ENSCHIG00000022144	1081.86	1581.76	581.963	0.367921	-1.44253	1.23777e-05	0.000181479	NKD1	(RefSeq) naked cuticle homolog 1
ENSCHIG00000021125	3990.58	6760.09	1221.08	0.180631	-2.46888	1.25307e-05	0.00018328	RGCC	(RefSeq) regulator of cell cycle
ENSCHIG00000014229	1568.75	2185.66	951.841	0.435493	-1.19928	1.29838e-05	0.000189299	BCAS1	(RefSeq) breast carcinoma amplified sequence 1
ENSCHIG00000020232	2375.45	3862.23	888.676	0.230094	-2.1197	1.31459e-05	0.000191204	TMCC3	(RefSeq) transmembrane and coiled-coil domain family 3
ENSCHIG00000026653	1607	2241.62	972.388	0.433789	-1.20494	1.40472e-05	0.000203824	AFF3	(RefSeq) AF4/FMR2 family member 3
ENSCHIG00000014095	483.485	653.975	312.995	0.478603	-1.0631	1.41818e-05	0.000205287	FRMPD1	(RefSeq) FERM and PDZ domain containing 1
ENSCHIG00000016113	57.4885	104.1	10.8767	0.104483	-3.25866	1.42982e-05	0.000206495	COL25A1	(RefSeq) collagen type XXV alpha 1 chain
ENSCHIG00000015025	514.54	710.054	319.026	0.449299	-1.15425	1.48379e-05	0.000213415	CLDN10	(RefSeq) claudin 10
ENSCHIG00000015565	166.997	252.019	81.9742	0.325269	-1.62029	1.54349e-05	0.000220264	LOC102179296	(RefSeq) cytochrome c oxidase subunit 4 isoform 2, mitochondrial
ENSCHIG00000022370	275.429	384.815	166.043	0.431488	-1.21261	1.56473e-05	0.000222433	BACH2	(RefSeq) BTB domain and CNC homolog 2
ENSCHIG00000025461	2476.15	3485.29	1467.01	0.420916	-1.2484	1.58103e-05	0.000224576	CYYR1	-
ENSCHIG00000017583	205.387	293.395	117.378	0.400069	-1.32168	1.5898e-05	0.000225154	HECTD2	(RefSeq) HECT domain E3 ubiquitin protein ligase 2
ENSCHIG00000024893	688.224	959.868	416.58	0.433997	-1.20424	1.66278e-05	0.000234337	CSGALNACT1	(RefSeq) chondroitin sulfate N-acetylgalactosaminyltransferase 1
ENSCHIG00000023789	84.5848	131.734	37.436	0.28418	-1.81512	1.66391e-05	0.000234337	RYR3	(RefSeq) ryanodine receptor 3
ENSCHIG00000012493	160.967	233.951	87.982	0.37607	-1.41093	1.70548e-05	0.000239267	RPS6KA6	(RefSeq) ribosomal protein S6 kinase A6
ENSCHIG00000018269	501.725	674.954	328.495	0.486693	-1.03892	1.72563e-05	0.000241721	FGF2	-
ENSCHIG00000005655	386.662	528.937	244.387	0.462034	-1.11393	1.72814e-05	0.000241886	GPR4	(RefSeq) G protein-coupled receptor 4
ENSCHIG00000010731	84.5521	142.285	26.8192	0.188489	-2.40745	1.75079e-05	0.00024468	SLC32A1	(RefSeq) solute carrier family 32 member 1
ENSCHIG00000021870	69.2294	109.921	28.5377	0.25962	-1.94553	1.75443e-05	0.000245001	TMEM35A	(RefSeq) transmembrane protein 35A
ENSCHIG00000017819	3193.09	4675.9	1710.27	0.365763	-1.45102	1.75947e-05	0.000245517	MGP	(RefSeq) matrix Gla protein
ENSCHIG00000024601	485.263	716.263	254.263	0.354986	-1.49417	1.76084e-05	0.000245519	HIGD1B	(RefSeq) HIG1 hypoxia inducible domain family member 1B
ENSCHIG00000023776	409.484	681.89	137.077	0.201025	-2.31455	1.7675e-05	0.00024626	VEGFD	(RefSeq) vascular endothelial growth factor D
ENSCHIG00000010425	17477.8	24206	10749.7	0.444093	-1.17107	1.83932e-05	0.000254901	ADGRE5	(RefSeq) adhesion G protein-coupled receptor E5
ENSCHIG00000013382	151.48	228.933	74.0273	0.323357	-1.6288	1.86424e-05	0.000257766	LOC102182222	(RefSeq) protocadherin beta-18-like
ENSCHIG00000016906	56.4574	92.2132	20.7016	0.224497	-2.15523	1.88343e-05	0.000259828	OTUD7A	(RefSeq) OTU deubiquitinase 7A
ENSCHIG00000013760	46.3752	77.7839	14.9664	0.19241	-2.37774	1.90129e-05	0.000261575	DYNC1I1	(RefSeq) dynein cytoplasmic 1 intermediate chain 1
ENSCHIG00000011873	838.738	1503.52	173.957	0.1157	-3.11154	1.91661e-05	0.000263209	PI16	(RefSeq) peptidase inhibitor 16
ENSCHIG00000024740	3450.41	4774.73	2126.09	0.445279	-1.16722	1.93754e-05	0.000265483	FBXO30	(RefSeq) F-box protein 30
ENSCHIG00000001510	1114.55	1547.23	681.868	0.440702	-1.18212	1.94476e-05	0.000266271	ATG16L2	(RefSeq) autophagy related 16 like 2
ENSCHIG00000010364	570.104	832.023	308.185	0.370404	-1.43283	1.99851e-05	0.00027281	DNM3	(RefSeq) dynamin 3
ENSCHIG00000009281	195.801	278.957	112.644	0.403804	-1.30827	2.01254e-05	0.000274315	MISP3	-
ENSCHIG00000011780	3652.18	4897.08	2407.28	0.491575	-1.02452	2.02018e-05	0.000275033	HSD17B11	(RefSeq) hydroxysteroid 17-beta dehydrogenase 11
ENSCHIG00000025018	26.741	48.3975	5.08447	0.105056	-3.25077	2.05326e-05	0.000278821	SLC4A5	(RefSeq) solute carrier family 4 member 5
ENSCHIG00000020326	2719.82	3866.19	1573.45	0.406977	-1.29698	2.08833e-05	0.000282739	PHLDB1	(RefSeq) pleckstrin homology like domain family B member 1
ENSCHIG00000021647	18860.7	28112.3	9609.14	0.341813	-1.54872	2.13474e-05	0.000288166	ADGRE1	-
ENSCHIG00000025783	323.897	445.797	201.996	0.453113	-1.14206	2.16655e-05	0.000292027	ADGRV1	(RefSeq) adhesion G protein-coupled receptor V1
ENSCHIG00000012490	124.847	185.568	64.1263	0.345567	-1.53296	2.17362e-05	0.000292501	VOPP1	(RefSeq) vesicular, overexpressed in cancer, prosurvival protein 1
ENSCHIG00000017491	434.711	590.41	279.013	0.472575	-1.08138	2.17489e-05	0.000292501	VSIG10	(RefSeq) V-set and immunoglobulin domain containing 10
ENSCHIG00000021569	312.818	515.794	109.843	0.212959	-2.23136	2.23897e-05	0.000299571	CCDC9B	(RefSeq) chromosome 10 C15orf52 homolog
ENSCHIG00000013417	1111.82	1536.24	687.395	0.447452	-1.1602	2.25234e-05	0.000300918	SFMBT2	(RefSeq) Scm-like with four mbt domains 2
ENSCHIG00000025064	2682.56	3813.38	1551.73	0.406918	-1.29719	2.38652e-05	0.000317216	CLEC4G	(RefSeq) C-type lectin domain family 4 member G
ENSCHIG00000009711	22.922	42.114	3.72999	0.0885689	-3.49706	2.48435e-05	0.00032854	CPA1	(RefSeq) carboxypeptidase A1
ENSCHIG00000018318	5040.2	6957.64	3122.75	0.448823	-1.15578	2.50132e-05	0.000330305	ITPR1	(RefSeq) inositol 1,4,5-trisphosphate receptor type 1
ENSCHIG00000010579	172.48	248.174	96.7852	0.389989	-1.3585	2.64229e-05	0.000346177	-	-
ENSCHIG00000019071	661.917	903.19	420.643	0.46573	-1.10243	2.70325e-05	0.000352698	ANKH	(RefSeq) ANKH inorganic pyrophosphate transport regulator
ENSCHIG00000019326	237.13	331.076	143.184	0.432482	-1.20929	2.70382e-05	0.000352698	PRTFDC1	(RefSeq) phosphoribosyl transferase domain containing 1
ENSCHIG00000014613	57.3648	93.3383	21.3913	0.22918	-2.12544	2.74022e-05	0.00035693	KCNQ4	(RefSeq) potassium voltage-gated channel subfamily Q member 4
ENSCHIG00000026752	706.208	990.592	421.823	0.425829	-1.23165	2.74215e-05	0.00035693	DDAH2	(RefSeq) dimethylarginine dimethylaminohydrolase 2
ENSCHIG00000006644	4716.21	6781.02	2651.41	0.391004	-1.35474	2.74429e-05	0.000356953	LOC102168295	(RefSeq) membrane primary amine oxidase
ENSCHIG00000026728	1084.4	1455.12	713.685	0.490465	-1.02778	2.86537e-05	0.000371376	LOC102178567	(RefSeq) intercellular adhesion molecule 2
ENSCHIG00000027084	844.848	1167.35	522.348	0.447466	-1.16015	2.88661e-05	0.000373332	-	-
ENSCHIG00000023140	21.519	42.0192	1.01888	0.0242479	-5.36599	2.91052e-05	0.000376158	MEGF11	(RefSeq) multiple EGF like domains 11
ENSCHIG00000014071	390.749	527.849	253.649	0.480532	-1.05729	2.99159e-05	0.000385813	HEPH	(RefSeq) hephaestin
ENSCHIG00000009906	40.7226	68.8658	12.5793	0.182664	-2.45273	3.0309e-05	0.00039033	LOC102182573	(RefSeq) NKG2-A/NKG2-B type II integral membrane protein
ENSCHIG00000010763	355.566	549.873	161.26	0.293268	-1.76971	3.08682e-05	0.000396411	PRSS12	(RefSeq) protease, serine 12
ENSCHIG00000018646	87.1486	133.037	41.2601	0.31014	-1.68901	3.09799e-05	0.000397564	IL20RB	(RefSeq) interleukin 20 receptor subunit beta
ENSCHIG00000011725	104.04	155.564	52.5172	0.337593	-1.56664	3.24124e-05	0.00041246	PCYT1B	(RefSeq) phosphate cytidylyltransferase 1, choline, beta
ENSCHIG00000010514	487.023	687.615	286.431	0.416557	-1.26341	3.39723e-05	0.000429608	CNTFR	(RefSeq) ciliary neurotrophic factor receptor
ENSCHIG00000025003	345.875	471.974	219.775	0.465651	-1.10268	3.41751e-05	0.000431873	GCA	(RefSeq) grancalcin
ENSCHIG00000000607	442.297	592.2	292.393	0.493741	-1.01817	3.43685e-05	0.000433715	-	-
ENSCHIG00000011584	388.91	526.073	251.746	0.478539	-1.06329	3.53492e-05	0.000443306	-	-
ENSCHIG00000012747	187.412	266.585	108.239	0.406018	-1.30038	3.65121e-05	0.000455713	TBXA2R	(RefSeq) thromboxane A2 receptor
ENSCHIG00000011054	115.619	171.375	59.8626	0.349307	-1.51743	3.65725e-05	0.000456154	WNT2	(RefSeq) Wnt family member 2
ENSCHIG00000027179	123.537	233.211	13.8635	0.0594462	-4.07227	3.66793e-05	0.000457174	MYOZ3	(RefSeq) myozenin 3
ENSCHIG00000005464	139.024	203.433	74.6154	0.366781	-1.44701	3.82595e-05	0.000475567	TMEM200B	(RefSeq) transmembrane protein 200B
ENSCHIG00000011267	535.885	716.065	355.705	0.496749	-1.00941	3.83315e-05	0.000476137	LRRC36	(RefSeq) leucine rich repeat containing 36
ENSCHIG00000014883	316.227	449.408	183.046	0.407304	-1.29582	3.84143e-05	0.00047684	C12orf56	(RefSeq) chromosome 5 C12orf56 homolog
ENSCHIG00000012373	20.9018	41.4618	0.34172	0.00824182	-6.92282	3.879e-05	0.000480195	ABCB5	(RefSeq) ATP binding cassette subfamily B member 5
ENSCHIG00000026067	120.753	197.093	44.4125	0.225338	-2.14984	3.95358e-05	0.0004881	RTN4RL1	(RefSeq) reticulon 4 receptor like 1
ENSCHIG00000013033	937.41	1250.2	624.618	0.499614	-1.00111	3.96728e-05	0.000489459	CNTLN	(RefSeq) centlein
ENSCHIG00000009567	198.856	280.341	117.371	0.418674	-1.2561	4.03677e-05	0.000496687	SCN8A	(RefSeq) sodium voltage-gated channel alpha subunit 8
ENSCHIG00000018319	1097.8	1712.08	483.525	0.28242	-1.82408	4.11549e-05	0.000504667	PAMR1	(RefSeq) peptidase domain containing associated with muscle regeneration 1
ENSCHIG00000012195	263.042	363.276	162.809	0.448169	-1.15789	4.15115e-05	0.000508014	PRKG1	(RefSeq) protein kinase, cGMP-dependent, type I
ENSCHIG00000020325	3236.55	4352.97	2120.12	0.487053	-1.03785	4.16088e-05	0.000508862	EFNB2	(RefSeq) ephrin B2
ENSCHIG00000014318	130.573	199.966	61.18	0.305952	-1.70862	4.16571e-05	0.000509112	ARPP21	(RefSeq) cAMP regulated phosphoprotein 21
ENSCHIG00000000205	1237.46	1759.16	715.75	0.406869	-1.29736	4.1988e-05	0.000512812	PALD1	(RefSeq) phosphatase domain containing, paladin 1
ENSCHIG00000016952	4508.17	6121.07	2895.28	0.473002	-1.08008	4.24173e-05	0.000516668	NOTCH3	(RefSeq) notch 3
ENSCHIG00000008022	57.7953	92.8636	22.7269	0.244735	-2.03071	4.40868e-05	0.00053557	PLLP	(RefSeq) plasmolipin
ENSCHIG00000021467	1365.44	1884.56	846.322	0.449081	-1.15495	4.41279e-05	0.000535713	RUSC2	(RefSeq) RUN and SH3 domain containing 2
ENSCHIG00000026092	10.1568	20.3136	0	0	-Inf	4.46011e-05	0.000540017	MYH2	(RefSeq) myosin-2
[truncated: 675 more rows]
