# Supplementary material for: Genome-Wide Differential Expression Profiling of Pulmonary circRNAs Associated With Immune Reaction to Pasteurella multocida in Goats
Source: Front Vet Sci. 2021 Jun 21;8:615405. doi: 10.3389/fvets.2021.615405 (PMC8256745; doi:10.3389/fvets.2021.615405)
Supplement: Supplementary Table 4 — KEGG pathways enriched among source genes of differentially-expressed circRNA transcripts in goat lung tissue samples. [file Table_4.XLSX]

## Sheet: Sheet1
Table S4 KEGG pathways enriched by source genes of differentially expressed circRNAs in goat lung.
PathwayID	Pathway	Level1	Level2	list_number	total_number	Pvalue	FDR	Gene	URL
chi03410	Base excision repair	Genetic Information Processing	Replication and repair	1	31	0.19478	0.483949	ENSCHIG00000009157	http://www.kegg.jp/kegg-bin/show_pathway?map03410/K10569%09%23FFFFFF,red/
chi00051	Fructose and mannose metabolism	Metabolism	Carbohydrate metabolism	1	32	0.200394	0.483949	ENSCHIG00000023423	http://www.kegg.jp/kegg-bin/show_pathway?map00051/K01103%09%23FFFFFF,red/
chi00500	Starch and sucrose metabolism	Metabolism	Carbohydrate metabolism	1	32	0.200394	0.483949	ENSCHIG00000021810	http://www.kegg.jp/kegg-bin/show_pathway?map00500/K00963%09%23FFFFFF,red/
chi03440	Homologous recombination	Genetic Information Processing	Replication and repair	1	37	0.227892	0.483949	ENSCHIG00000011173	http://www.kegg.jp/kegg-bin/show_pathway?map03440/K10867%09%23FFFFFF,red/
chi00520	Amino sugar and nucleotide sugar metabolism	Metabolism	Carbohydrate metabolism	1	50	0.295086	0.483949	ENSCHIG00000021810	http://www.kegg.jp/kegg-bin/show_pathway?map00520/K00963%09%23FFFFFF,red/
chi02010	ABC transporters	Environmental Information Processing	Membrane transport	1	58	0.333527	0.483949	ENSCHIG00000024104	http://www.kegg.jp/kegg-bin/show_pathway?map02010/K05641%09%23FFFFFF,red/
chi00561	Glycerolipid metabolism	Metabolism	Lipid metabolism	1	62	0.351963	0.483949	ENSCHIG00000006200	http://www.kegg.jp/kegg-bin/show_pathway?map00561/K00901%09%23FFFFFF,red/
chi00310	Lysine degradation	Metabolism	Amino acid metabolism	1	62	0.351963	0.483949	ENSCHIG00000025585	http://www.kegg.jp/kegg-bin/show_pathway?map00310/K11429%09%23FFFFFF,red/
chi00564	Glycerophospholipid metabolism	Metabolism	Lipid metabolism	1	100	0.503781	0.606706	ENSCHIG00000006200	http://www.kegg.jp/kegg-bin/show_pathway?map00564/K00901%09%23FFFFFF,red/
chi00230	Purine metabolism	Metabolism	Nucleotide metabolism	1	128	0.592591	0.606706	ENSCHIG00000023222	http://www.kegg.jp/kegg-bin/show_pathway?map00230/K13762%09%23FFFFFF,red/
chi00190	Oxidative phosphorylation	Metabolism	Energy metabolism	1	133	0.606706	0.606706	ENSCHIG00000000032	http://www.kegg.jp/kegg-bin/show_pathway?map00190/K03883%09%23FFFFFF,red/
