# Supplementary material for: Genome-Wide Differential Expression Profiling of Pulmonary circRNAs Associated With Immune Reaction to Pasteurella multocida in Goats
Source: Front Vet Sci. 2021 Jun 21;8:615405. doi: 10.3389/fvets.2021.615405 (PMC8256745; doi:10.3389/fvets.2021.615405)
Supplement: Supplementary Table 5 — Gene ontology terms enriched among source genes of differentially-expressed circRNA transcripts in goat lung tissue samples. [file Table_5.XLSX]

## Sheet: Sheet1
Table S5 Gene ontology terms enriched among source genes of differentially-expressed circRNA transcripts in goat lung tissue samples.
Category	GO.ID	Term	list	Total	percent	Pvalue	FDR	Gene
BP	GO:0006955	immune response	13	641	0.0202808	0.00404	0.29762	ENSCHIG00000000114,ENSCHIG00000007945,ENSCHIG00000011173,ENSCHIG00000012390,ENSCHIG00000012651,ENSCHIG00000013024,ENSCHIG00000017135,ENSCHIG00000017707,ENSCHIG00000022693,ENSCHIG00000025614,ENSCHIG00000026144,ENSCHIG00000026432,ENSCHIG00000027049
BP	GO:0016570	histone modification	8	291	0.0274914	0.00419	0.29762	ENSCHIG00000003903,ENSCHIG00000008734,ENSCHIG00000012598,ENSCHIG00000017115,ENSCHIG00000017135,ENSCHIG00000019181,ENSCHIG00000020937,ENSCHIG00000025585
BP	GO:0016569	covalent chromatin modification	8	299	0.0267559	0.00493	0.29762	ENSCHIG00000003903,ENSCHIG00000008734,ENSCHIG00000012598,ENSCHIG00000017115,ENSCHIG00000017135,ENSCHIG00000019181,ENSCHIG00000020937,ENSCHIG00000025585
BP	GO:0001503	ossification	7	242	0.0289256	0.00559	0.29762	ENSCHIG00000011281,ENSCHIG00000012651,ENSCHIG00000013312,ENSCHIG00000015613,ENSCHIG00000017622,ENSCHIG00000024420,ENSCHIG00000025614
BP	GO:0009719	response to endogenous stimulus	14	760	0.0184211	0.00664	0.29762	ENSCHIG00000003903,ENSCHIG00000007945,ENSCHIG00000011004,ENSCHIG00000011281,ENSCHIG00000012651,ENSCHIG00000013312,ENSCHIG00000017115,ENSCHIG00000018446,ENSCHIG00000019181,ENSCHIG00000019614,ENSCHIG00000020937,ENSCHIG00000023818,ENSCHIG00000024104,ENSCHIG00000026432
BP	GO:0045597	positive regulation of cell differentiation	12	603	0.0199005	0.00668	0.29762	ENSCHIG00000011281,ENSCHIG00000012898,ENSCHIG00000013312,ENSCHIG00000015613,ENSCHIG00000017707,ENSCHIG00000017918,ENSCHIG00000019181,ENSCHIG00000019578,ENSCHIG00000020348,ENSCHIG00000021866,ENSCHIG00000023797,ENSCHIG00000026432
BP	GO:0019221	cytokine-mediated signaling pathway	6	193	0.0310881	0.00727	0.29762	ENSCHIG00000003903,ENSCHIG00000013024,ENSCHIG00000019181,ENSCHIG00000021866,ENSCHIG00000025614,ENSCHIG00000027049
BP	GO:0048738	cardiac muscle tissue development	5	140	0.0357143	0.00802	0.29762	ENSCHIG00000011281,ENSCHIG00000017707,ENSCHIG00000017918,ENSCHIG00000019181,ENSCHIG00000023751
BP	GO:0030278	regulation of ossification	5	143	0.034965	0.00875	0.29762	ENSCHIG00000011281,ENSCHIG00000012651,ENSCHIG00000013312,ENSCHIG00000015613,ENSCHIG00000017622
BP	GO:0071559	response to transforming growth factor beta	5	147	0.0340136	0.00979	0.29762	ENSCHIG00000012651,ENSCHIG00000013312,ENSCHIG00000017115,ENSCHIG00000018446,ENSCHIG00000019181
BP	GO:0002263	cell activation involved in immune response	5	148	0.0337838	0.01006	0.29762	ENSCHIG00000011173,ENSCHIG00000012390,ENSCHIG00000017135,ENSCHIG00000017707,ENSCHIG00000026432
BP	GO:0001701	in utero embryonic development	7	291	0.024055	0.01461	0.29762	ENSCHIG00000011173,ENSCHIG00000015613,ENSCHIG00000017707,ENSCHIG00000019181,ENSCHIG00000020348,ENSCHIG00000023797,ENSCHIG00000024420
BP	GO:0007507	heart development	8	364	0.021978	0.01523	0.29762	ENSCHIG00000011281,ENSCHIG00000012651,ENSCHIG00000015613,ENSCHIG00000017707,ENSCHIG00000017918,ENSCHIG00000019181,ENSCHIG00000023751,ENSCHIG00000025334
BP	GO:0016197	endosomal transport	5	165	0.030303	0.01554	0.29762	ENSCHIG00000000114,ENSCHIG00000010645,ENSCHIG00000012919,ENSCHIG00000021856,ENSCHIG00000024104
BP	GO:0010720	positive regulation of cell development	7	296	0.0236486	0.01591	0.29762	ENSCHIG00000012898,ENSCHIG00000015613,ENSCHIG00000019578,ENSCHIG00000020348,ENSCHIG00000021866,ENSCHIG00000023797,ENSCHIG00000026432
BP	GO:0006325	chromatin organization	8	385	0.0207792	0.02064	0.304128	ENSCHIG00000003903,ENSCHIG00000008734,ENSCHIG00000012598,ENSCHIG00000017115,ENSCHIG00000017135,ENSCHIG00000019181,ENSCHIG00000020937,ENSCHIG00000025585
BP	GO:0002252	immune effector process	8	392	0.0204082	0.02271	0.304128	ENSCHIG00000000114,ENSCHIG00000011173,ENSCHIG00000012390,ENSCHIG00000013024,ENSCHIG00000017135,ENSCHIG00000017707,ENSCHIG00000026432,ENSCHIG00000027049
BP	GO:0090287	regulation of cellular response to growth factor stimulus	5	191	0.026178	0.02729	0.310509	ENSCHIG00000012651,ENSCHIG00000013312,ENSCHIG00000015613,ENSCHIG00000017115,ENSCHIG00000019181
BP	GO:0050769	positive regulation of neurogenesis	6	259	0.023166	0.02738	0.310509	ENSCHIG00000012898,ENSCHIG00000015613,ENSCHIG00000019578,ENSCHIG00000020348,ENSCHIG00000021866,ENSCHIG00000026432
BP	GO:0030099	myeloid cell differentiation	6	263	0.0228137	0.02923	0.311156	ENSCHIG00000015613,ENSCHIG00000017135,ENSCHIG00000023797,ENSCHIG00000024420,ENSCHIG00000025614,ENSCHIG00000026432
BP	GO:0040007	growth	10	585	0.017094	0.0338	0.311156	ENSCHIG00000011004,ENSCHIG00000011173,ENSCHIG00000011281,ENSCHIG00000012898,ENSCHIG00000015613,ENSCHIG00000017707,ENSCHIG00000019181,ENSCHIG00000021351,ENSCHIG00000023797,ENSCHIG00000026432
BP	GO:0045595	regulation of cell differentiation	16	1124	0.0142349	0.03687	0.313084	ENSCHIG00000011281,ENSCHIG00000012651,ENSCHIG00000012898,ENSCHIG00000013312,ENSCHIG00000015613,ENSCHIG00000017707,ENSCHIG00000017918,ENSCHIG00000017920,ENSCHIG00000019181,ENSCHIG00000019578,ENSCHIG00000019614,ENSCHIG00000020348,ENSCHIG00000021866,ENSCHIG00000023797,ENSCHIG00000023818,ENSCHIG00000026432
BP	GO:0006954	inflammatory response	6	285	0.0210526	0.04083	0.313084	ENSCHIG00000003903,ENSCHIG00000011281,ENSCHIG00000013024,ENSCHIG00000015613,ENSCHIG00000019614,ENSCHIG00000025614
BP	GO:1901615	organic hydroxy compound metabolic process	5	215	0.0232558	0.04217	0.313084	ENSCHIG00000007945,ENSCHIG00000015613,ENSCHIG00000019614,ENSCHIG00000024104,ENSCHIG00000026432
BP	GO:0048608	reproductive structure development	6	291	0.0206186	0.04444	0.317736	ENSCHIG00000012545,ENSCHIG00000015613,ENSCHIG00000019181,ENSCHIG00000020348,ENSCHIG00000024420,ENSCHIG00000026144
BP	GO:0061458	reproductive system development	6	294	0.0204082	0.04632	0.325283	ENSCHIG00000012545,ENSCHIG00000015613,ENSCHIG00000019181,ENSCHIG00000020348,ENSCHIG00000024420,ENSCHIG00000026144
BP	GO:0072359	circulatory system development	11	706	0.0155807	0.04704	0.325283	ENSCHIG00000011281,ENSCHIG00000012651,ENSCHIG00000015613,ENSCHIG00000017707,ENSCHIG00000017918,ENSCHIG00000019181,ENSCHIG00000019560,ENSCHIG00000020348,ENSCHIG00000023751,ENSCHIG00000025145,ENSCHIG00000025334
BP	GO:0010639	negative regulation of organelle organization	5	222	0.0225225	0.04728	0.325283	ENSCHIG00000011173,ENSCHIG00000017115,ENSCHIG00000019181,ENSCHIG00000020937,ENSCHIG00000023797
MF	GO:0000978	RNA polymerase II core promoter proximal region sequence-specific DNA binding	8	367	0.0217984	0.0122	0.29762	ENSCHIG00000011281,ENSCHIG00000011640,ENSCHIG00000012651,ENSCHIG00000017135,ENSCHIG00000017707,ENSCHIG00000018446,ENSCHIG00000019181,ENSCHIG00000024420
MF	GO:0000987	core promoter proximal region sequence-specific DNA binding	8	380	0.0210526	0.0148	0.29762	ENSCHIG00000011281,ENSCHIG00000011640,ENSCHIG00000012651,ENSCHIG00000017135,ENSCHIG00000017707,ENSCHIG00000018446,ENSCHIG00000019181,ENSCHIG00000024420
MF	GO:0001159	core promoter proximal region DNA binding	8	380	0.0210526	0.0148	0.29762	ENSCHIG00000011281,ENSCHIG00000011640,ENSCHIG00000012651,ENSCHIG00000017135,ENSCHIG00000017707,ENSCHIG00000018446,ENSCHIG00000019181,ENSCHIG00000024420
MF	GO:0051020	GTPase binding	6	240	0.025	0.016	0.29762	ENSCHIG00000011652,ENSCHIG00000012762,ENSCHIG00000017920,ENSCHIG00000021856,ENSCHIG00000024104,ENSCHIG00000026144
MF	GO:1901363	heterocyclic compound binding	22	1666	0.0132053	0.0168	0.29762	ENSCHIG00000003903,ENSCHIG00000009157,ENSCHIG00000011004,ENSCHIG00000011173,ENSCHIG00000011281,ENSCHIG00000011640,ENSCHIG00000011652,ENSCHIG00000012545,ENSCHIG00000012651,ENSCHIG00000013816,ENSCHIG00000015613,ENSCHIG00000017135,ENSCHIG00000017707,ENSCHIG00000018446,ENSCHIG00000018604,ENSCHIG00000019181,ENSCHIG00000024104,ENSCHIG00000024420,ENSCHIG00000025145,ENSCHIG00000026144,ENSCHIG00000026432,…
MF	GO:0031267	small GTPase binding	5	187	0.026738	0.0212	0.304128	ENSCHIG00000011652,ENSCHIG00000012762,ENSCHIG00000017920,ENSCHIG00000021856,ENSCHIG00000024104
MF	GO:0097159	organic cyclic compound binding	22	1708	0.0128806	0.0222	0.304128	ENSCHIG00000003903,ENSCHIG00000009157,ENSCHIG00000011004,ENSCHIG00000011173,ENSCHIG00000011281,ENSCHIG00000011640,ENSCHIG00000011652,ENSCHIG00000012545,ENSCHIG00000012651,ENSCHIG00000013816,ENSCHIG00000015613,ENSCHIG00000017135,ENSCHIG00000017707,ENSCHIG00000018446,ENSCHIG00000018604,ENSCHIG00000019181,ENSCHIG00000024104,ENSCHIG00000024420,ENSCHIG00000025145,ENSCHIG00000026144,ENSCHIG00000026432,…
MF	GO:0000166	nucleotide binding	7	353	0.01983	0.0298	0.311156	ENSCHIG00000011004,ENSCHIG00000011652,ENSCHIG00000013816,ENSCHIG00000018604,ENSCHIG00000024104,ENSCHIG00000025145,ENSCHIG00000027049
MF	GO:1901265	nucleoside phosphate binding	7	353	0.01983	0.0298	0.311156	ENSCHIG00000011004,ENSCHIG00000011652,ENSCHIG00000013816,ENSCHIG00000018604,ENSCHIG00000024104,ENSCHIG00000025145,ENSCHIG00000027049
MF	GO:0017076	purine nucleotide binding	6	284	0.0211268	0.0333	0.311156	ENSCHIG00000011004,ENSCHIG00000011652,ENSCHIG00000018604,ENSCHIG00000024104,ENSCHIG00000025145,ENSCHIG00000027049
MF	GO:0003677	DNA binding	14	989	0.0141557	0.0363	0.313084	ENSCHIG00000009157,ENSCHIG00000011173,ENSCHIG00000011281,ENSCHIG00000011640,ENSCHIG00000012545,ENSCHIG00000012651,ENSCHIG00000015613,ENSCHIG00000017135,ENSCHIG00000017707,ENSCHIG00000018446,ENSCHIG00000019181,ENSCHIG00000024420,ENSCHIG00000026432,ENSCHIG00000027049
CC	GO:0098552	side of membrane	7	243	0.0288066	0.0082	0.29762	ENSCHIG00000006743,ENSCHIG00000013024,ENSCHIG00000015726,ENSCHIG00000017920,ENSCHIG00000019614,ENSCHIG00000024104,ENSCHIG00000025614
CC	GO:0005856	cytoskeleton	18	1124	0.0160142	0.0173	0.29762	ENSCHIG00000000114,ENSCHIG00000006743,ENSCHIG00000011317,ENSCHIG00000011652,ENSCHIG00000012898,ENSCHIG00000015630,ENSCHIG00000018341,ENSCHIG00000019181,ENSCHIG00000019578,ENSCHIG00000022693,ENSCHIG00000023751,ENSCHIG00000023797,ENSCHIG00000023818,ENSCHIG00000025605,ENSCHIG00000026357,ENSCHIG00000026432,ENSCHIG00000026900,ENSCHIG00000027102
CC	GO:0009897	external side of plasma membrane	5	160	0.03125	0.0179	0.299507	ENSCHIG00000013024,ENSCHIG00000015726,ENSCHIG00000019614,ENSCHIG00000024104,ENSCHIG00000025614
CC	GO:0043234	protein complex	22	1491	0.0147552	0.0204	0.304128	ENSCHIG00000000032,ENSCHIG00000000423,ENSCHIG00000006743,ENSCHIG00000010645,ENSCHIG00000011173,ENSCHIG00000011281,ENSCHIG00000011317,ENSCHIG00000012390,ENSCHIG00000012545,ENSCHIG00000012919,ENSCHIG00000015613,ENSCHIG00000016510,ENSCHIG00000016536,ENSCHIG00000018446,ENSCHIG00000019181,ENSCHIG00000019614,ENSCHIG00000020348,ENSCHIG00000021605,ENSCHIG00000021856,ENSCHIG00000023797,ENSCHIG00000023818,…
CC	GO:0044430	cytoskeletal part	15	904	0.0165929	0.0224	0.304128	ENSCHIG00000006743,ENSCHIG00000011317,ENSCHIG00000011652,ENSCHIG00000012898,ENSCHIG00000015630,ENSCHIG00000019181,ENSCHIG00000019578,ENSCHIG00000023751,ENSCHIG00000023797,ENSCHIG00000023818,ENSCHIG00000025605,ENSCHIG00000026357,ENSCHIG00000026432,ENSCHIG00000026900,ENSCHIG00000027102
CC	GO:0016604	nuclear body	10	537	0.018622	0.0304	0.311156	ENSCHIG00000007723,ENSCHIG00000011173,ENSCHIG00000012651,ENSCHIG00000013417,ENSCHIG00000015613,ENSCHIG00000017622,ENSCHIG00000018446,ENSCHIG00000023797,ENSCHIG00000023818,ENSCHIG00000025605
CC	GO:0015629	actin cytoskeleton	6	265	0.0226415	0.0399	0.313084	ENSCHIG00000006743,ENSCHIG00000011652,ENSCHIG00000018341,ENSCHIG00000023751,ENSCHIG00000023797,ENSCHIG00000027102
