# Supplementary material for: Genome-Wide Differential Expression Profiling of Pulmonary circRNAs Associated With Immune Reaction to Pasteurella multocida in Goats
Source: Front Vet Sci. 2021 Jun 21;8:615405. doi: 10.3389/fvets.2021.615405 (PMC8256745; doi:10.3389/fvets.2021.615405)
Supplement: Supplementary Table 6 — Gene ontology terms enriched of differentially-expressed mRNA transcripts in goat lung tissue samples. [file Table_6.XLSX]

## Sheet: Sheet2
Table S6 Gene ontology terms enriched of differentially-expressed mRNA transcripts in goat lung tissue samples.
Category	GO.ID	Term	Up	Down	DEG	Total	Pvalue	FDR	Up_Gene	Down_Gene
CC	GO:0005615	extracellular space	103	63	166	499	3.3e-26	1.21528e-22	ENSCHIG00000000483,ENSCHIG00000000579,ENSCHIG00000003384,ENSCHIG00000004685,ENSCHIG00000007838,ENSCHIG00000008075,ENSCHIG00000008320,ENSCHIG00000008358,ENSCHIG00000008470,ENSCHIG00000009558,ENSCHIG00000009696,ENSCHIG00000009898,ENSCHIG00000009991,ENSCHIG00000010055,ENSCHIG00000010667,ENSCHIG00000010953,ENSCHIG00000011010,ENSCHIG00000011209,ENSCHIG00000011256,ENSCHIG00000011423,ENSCHIG00000011574,…	ENSCHIG00000000413,ENSCHIG00000001972,ENSCHIG00000009335,ENSCHIG00000009711,ENSCHIG00000009736,ENSCHIG00000010160,ENSCHIG00000010514,ENSCHIG00000011796,ENSCHIG00000012043,ENSCHIG00000012330,ENSCHIG00000012757,ENSCHIG00000012951,ENSCHIG00000013333,ENSCHIG00000013387,ENSCHIG00000014072,ENSCHIG00000014106,ENSCHIG00000014496,ENSCHIG00000014847,ENSCHIG00000015080,ENSCHIG00000015249,ENSCHIG00000015403,…
CC	GO:0005886	plasma membrane	194	254	448	2182	3.5e-16	9.667e-13	ENSCHIG00000000443,ENSCHIG00000000508,ENSCHIG00000000579,ENSCHIG00000001027,ENSCHIG00000003957,ENSCHIG00000005194,ENSCHIG00000005567,ENSCHIG00000005671,ENSCHIG00000006038,ENSCHIG00000006398,ENSCHIG00000006751,ENSCHIG00000007205,ENSCHIG00000007220,ENSCHIG00000007241,ENSCHIG00000007626,ENSCHIG00000007947,ENSCHIG00000008094,ENSCHIG00000008525,ENSCHIG00000008918,ENSCHIG00000009044,ENSCHIG00000009050,…	ENSCHIG00000000292,ENSCHIG00000000423,ENSCHIG00000001759,ENSCHIG00000001846,ENSCHIG00000003163,ENSCHIG00000003452,ENSCHIG00000003509,ENSCHIG00000003897,ENSCHIG00000003900,ENSCHIG00000003954,ENSCHIG00000005156,ENSCHIG00000005238,ENSCHIG00000005289,ENSCHIG00000005349,ENSCHIG00000005882,ENSCHIG00000005944,ENSCHIG00000006081,ENSCHIG00000006477,ENSCHIG00000006743,ENSCHIG00000007401,ENSCHIG00000007509,…
CC	GO:0071944	cell periphery	199	261	460	2267	1.1e-15	2.43056e-12	ENSCHIG00000000443,ENSCHIG00000000508,ENSCHIG00000000579,ENSCHIG00000001027,ENSCHIG00000003957,ENSCHIG00000005194,ENSCHIG00000005567,ENSCHIG00000005671,ENSCHIG00000006038,ENSCHIG00000006398,ENSCHIG00000006751,ENSCHIG00000007205,ENSCHIG00000007220,ENSCHIG00000007241,ENSCHIG00000007626,ENSCHIG00000007947,ENSCHIG00000008094,ENSCHIG00000008525,ENSCHIG00000008918,ENSCHIG00000009044,ENSCHIG00000009050,…	ENSCHIG00000000292,ENSCHIG00000000423,ENSCHIG00000000474,ENSCHIG00000001759,ENSCHIG00000001846,ENSCHIG00000003163,ENSCHIG00000003452,ENSCHIG00000003509,ENSCHIG00000003897,ENSCHIG00000003900,ENSCHIG00000003954,ENSCHIG00000005156,ENSCHIG00000005238,ENSCHIG00000005289,ENSCHIG00000005349,ENSCHIG00000005882,ENSCHIG00000005944,ENSCHIG00000006081,ENSCHIG00000006477,ENSCHIG00000006743,ENSCHIG00000007401,…
BP	GO:0001568	blood vessel development	53	86	139	461	3.3e-15	5.524e-12	ENSCHIG00000003384,ENSCHIG00000004685,ENSCHIG00000005194,ENSCHIG00000008320,ENSCHIG00000008489,ENSCHIG00000008753,ENSCHIG00000010202,ENSCHIG00000010463,ENSCHIG00000010667,ENSCHIG00000011208,ENSCHIG00000011256,ENSCHIG00000011281,ENSCHIG00000011290,ENSCHIG00000011552,ENSCHIG00000011863,ENSCHIG00000012382,ENSCHIG00000012393,ENSCHIG00000013682,ENSCHIG00000015358,ENSCHIG00000015613,ENSCHIG00000015975,…	ENSCHIG00000000413,ENSCHIG00000005156,ENSCHIG00000005534,ENSCHIG00000005655,ENSCHIG00000006477,ENSCHIG00000007595,ENSCHIG00000007611,ENSCHIG00000008637,ENSCHIG00000008675,ENSCHIG00000008724,ENSCHIG00000008795,ENSCHIG00000008800,ENSCHIG00000009216,ENSCHIG00000009603,ENSCHIG00000010069,ENSCHIG00000010160,ENSCHIG00000010714,ENSCHIG00000011054,ENSCHIG00000011101,ENSCHIG00000011781,ENSCHIG00000012190,…
BP	GO:0001944	vasculature development	55	89	144	484	3.5e-15	5.524e-12	ENSCHIG00000003384,ENSCHIG00000004685,ENSCHIG00000005194,ENSCHIG00000008320,ENSCHIG00000008489,ENSCHIG00000008753,ENSCHIG00000010202,ENSCHIG00000010463,ENSCHIG00000010667,ENSCHIG00000011208,ENSCHIG00000011256,ENSCHIG00000011281,ENSCHIG00000011290,ENSCHIG00000011552,ENSCHIG00000011863,ENSCHIG00000012382,ENSCHIG00000012393,ENSCHIG00000013682,ENSCHIG00000014176,ENSCHIG00000015358,ENSCHIG00000015613,…	ENSCHIG00000000413,ENSCHIG00000005156,ENSCHIG00000005534,ENSCHIG00000005655,ENSCHIG00000006477,ENSCHIG00000007595,ENSCHIG00000007611,ENSCHIG00000008637,ENSCHIG00000008675,ENSCHIG00000008724,ENSCHIG00000008739,ENSCHIG00000008795,ENSCHIG00000008800,ENSCHIG00000009216,ENSCHIG00000009603,ENSCHIG00000010069,ENSCHIG00000010160,ENSCHIG00000010714,ENSCHIG00000011054,ENSCHIG00000011101,ENSCHIG00000011160,…
BP	GO:0072358	cardiovascular system development	55	90	145	492	6.6e-15	8.71564e-12	ENSCHIG00000003384,ENSCHIG00000004685,ENSCHIG00000005194,ENSCHIG00000008320,ENSCHIG00000008489,ENSCHIG00000008753,ENSCHIG00000010202,ENSCHIG00000010463,ENSCHIG00000010667,ENSCHIG00000011208,ENSCHIG00000011256,ENSCHIG00000011281,ENSCHIG00000011290,ENSCHIG00000011552,ENSCHIG00000011863,ENSCHIG00000012382,ENSCHIG00000012393,ENSCHIG00000013682,ENSCHIG00000014176,ENSCHIG00000015358,ENSCHIG00000015613,…	ENSCHIG00000000413,ENSCHIG00000005156,ENSCHIG00000005534,ENSCHIG00000005655,ENSCHIG00000006477,ENSCHIG00000007595,ENSCHIG00000007611,ENSCHIG00000008637,ENSCHIG00000008675,ENSCHIG00000008724,ENSCHIG00000008739,ENSCHIG00000008795,ENSCHIG00000008800,ENSCHIG00000009216,ENSCHIG00000009603,ENSCHIG00000010069,ENSCHIG00000010160,ENSCHIG00000010714,ENSCHIG00000011054,ENSCHIG00000011101,ENSCHIG00000011160,…
BP	GO:0048514	blood vessel morphogenesis	46	77	123	393	7.1e-15	8.71564e-12	ENSCHIG00000003384,ENSCHIG00000004685,ENSCHIG00000005194,ENSCHIG00000008320,ENSCHIG00000008489,ENSCHIG00000008753,ENSCHIG00000010202,ENSCHIG00000010667,ENSCHIG00000011208,ENSCHIG00000011256,ENSCHIG00000011281,ENSCHIG00000011552,ENSCHIG00000011863,ENSCHIG00000012382,ENSCHIG00000012393,ENSCHIG00000013682,ENSCHIG00000015358,ENSCHIG00000015613,ENSCHIG00000015975,ENSCHIG00000016056,ENSCHIG00000016627,…	ENSCHIG00000000413,ENSCHIG00000005156,ENSCHIG00000005534,ENSCHIG00000005655,ENSCHIG00000006477,ENSCHIG00000007595,ENSCHIG00000007611,ENSCHIG00000008637,ENSCHIG00000008675,ENSCHIG00000008724,ENSCHIG00000008795,ENSCHIG00000008800,ENSCHIG00000009216,ENSCHIG00000009603,ENSCHIG00000010069,ENSCHIG00000010160,ENSCHIG00000010714,ENSCHIG00000011101,ENSCHIG00000011781,ENSCHIG00000012190,ENSCHIG00000012713,…
BP	GO:0072359	circulatory system development	65	119	184	706	5.4e-13	5.96592e-10	ENSCHIG00000003384,ENSCHIG00000004685,ENSCHIG00000005194,ENSCHIG00000008320,ENSCHIG00000008489,ENSCHIG00000008595,ENSCHIG00000008753,ENSCHIG00000010202,ENSCHIG00000010463,ENSCHIG00000010667,ENSCHIG00000011208,ENSCHIG00000011256,ENSCHIG00000011281,ENSCHIG00000011290,ENSCHIG00000011552,ENSCHIG00000011863,ENSCHIG00000012382,ENSCHIG00000012393,ENSCHIG00000013682,ENSCHIG00000014094,ENSCHIG00000014176,…	ENSCHIG00000000413,ENSCHIG00000005156,ENSCHIG00000005534,ENSCHIG00000005655,ENSCHIG00000006477,ENSCHIG00000007287,ENSCHIG00000007595,ENSCHIG00000007611,ENSCHIG00000008637,ENSCHIG00000008675,ENSCHIG00000008724,ENSCHIG00000008739,ENSCHIG00000008795,ENSCHIG00000008800,ENSCHIG00000009216,ENSCHIG00000009574,ENSCHIG00000009603,ENSCHIG00000010063,ENSCHIG00000010069,ENSCHIG00000010160,ENSCHIG00000010603,…
BP	GO:0001525	angiogenesis	41	60	101	317	6.2e-13	6.22705e-10	ENSCHIG00000003384,ENSCHIG00000004685,ENSCHIG00000005194,ENSCHIG00000008320,ENSCHIG00000008489,ENSCHIG00000008753,ENSCHIG00000010667,ENSCHIG00000011208,ENSCHIG00000011256,ENSCHIG00000011281,ENSCHIG00000011552,ENSCHIG00000011863,ENSCHIG00000012382,ENSCHIG00000012393,ENSCHIG00000013682,ENSCHIG00000015358,ENSCHIG00000015613,ENSCHIG00000015975,ENSCHIG00000016056,ENSCHIG00000016627,ENSCHIG00000017641,…	ENSCHIG00000000413,ENSCHIG00000005156,ENSCHIG00000005534,ENSCHIG00000005655,ENSCHIG00000006477,ENSCHIG00000007595,ENSCHIG00000007611,ENSCHIG00000008637,ENSCHIG00000008675,ENSCHIG00000008795,ENSCHIG00000009216,ENSCHIG00000009603,ENSCHIG00000010069,ENSCHIG00000010160,ENSCHIG00000010714,ENSCHIG00000011101,ENSCHIG00000011781,ENSCHIG00000012190,ENSCHIG00000012713,ENSCHIG00000012730,ENSCHIG00000012747,…
BP	GO:0044236	multicellular organism metabolic process	18	14	32	55	1e-12	8.8384e-10	ENSCHIG00000000989,ENSCHIG00000002757,ENSCHIG00000008470,ENSCHIG00000008753,ENSCHIG00000010966,ENSCHIG00000011010,ENSCHIG00000011574,ENSCHIG00000014597,ENSCHIG00000015613,ENSCHIG00000016293,ENSCHIG00000020225,ENSCHIG00000020875,ENSCHIG00000021039,ENSCHIG00000021319,ENSCHIG00000022372,ENSCHIG00000024148,ENSCHIG00000025426,ENSCHIG00000026227	ENSCHIG00000007509,ENSCHIG00000011101,ENSCHIG00000011298,ENSCHIG00000013290,ENSCHIG00000013742,ENSCHIG00000013785,ENSCHIG00000013874,ENSCHIG00000014360,ENSCHIG00000016970,ENSCHIG00000017158,ENSCHIG00000021125,ENSCHIG00000022474,ENSCHIG00000024734,ENSCHIG00000026576
BP	GO:0032501	multicellular organismal process	356	422	778	4099	1.1e-12	8.8384e-10	ENSCHIG00000000483,ENSCHIG00000000579,ENSCHIG00000000989,ENSCHIG00000001027,ENSCHIG00000001148,ENSCHIG00000001349,ENSCHIG00000001939,ENSCHIG00000002331,ENSCHIG00000002757,ENSCHIG00000003141,ENSCHIG00000003188,ENSCHIG00000003384,ENSCHIG00000003444,ENSCHIG00000003612,ENSCHIG00000004358,ENSCHIG00000004685,ENSCHIG00000005194,ENSCHIG00000005361,ENSCHIG00000005567,ENSCHIG00000006398,ENSCHIG00000006719,…	ENSCHIG00000000292,ENSCHIG00000000313,ENSCHIG00000000377,ENSCHIG00000000413,ENSCHIG00000000474,ENSCHIG00000000510,ENSCHIG00000001722,ENSCHIG00000001759,ENSCHIG00000001846,ENSCHIG00000001972,ENSCHIG00000002020,ENSCHIG00000003036,ENSCHIG00000003163,ENSCHIG00000003476,ENSCHIG00000003528,ENSCHIG00000003900,ENSCHIG00000004157,ENSCHIG00000005156,ENSCHIG00000005238,ENSCHIG00000005289,ENSCHIG00000005349,…
BP	GO:0022610	biological adhesion	68	112	180	692	1.2e-12	8.8384e-10	ENSCHIG00000000579,ENSCHIG00000003612,ENSCHIG00000004685,ENSCHIG00000005194,ENSCHIG00000006751,ENSCHIG00000007308,ENSCHIG00000007626,ENSCHIG00000008233,ENSCHIG00000008374,ENSCHIG00000009696,ENSCHIG00000011081,ENSCHIG00000011567,ENSCHIG00000011890,ENSCHIG00000011929,ENSCHIG00000012382,ENSCHIG00000012602,ENSCHIG00000012620,ENSCHIG00000012983,ENSCHIG00000013972,ENSCHIG00000014288,ENSCHIG00000014588,…	ENSCHIG00000000253,ENSCHIG00000001759,ENSCHIG00000003900,ENSCHIG00000003954,ENSCHIG00000005156,ENSCHIG00000005882,ENSCHIG00000006477,ENSCHIG00000007595,ENSCHIG00000008154,ENSCHIG00000008305,ENSCHIG00000008675,ENSCHIG00000008779,ENSCHIG00000008990,ENSCHIG00000009216,ENSCHIG00000009485,ENSCHIG00000009914,ENSCHIG00000010063,ENSCHIG00000010069,ENSCHIG00000010166,ENSCHIG00000010851,ENSCHIG00000010998,…
CC	GO:0031012	extracellular matrix	24	30	54	136	1.2e-12	8.8384e-10	ENSCHIG00000004685,ENSCHIG00000006814,ENSCHIG00000007308,ENSCHIG00000010055,ENSCHIG00000010567,ENSCHIG00000012120,ENSCHIG00000012434,ENSCHIG00000012523,ENSCHIG00000016627,ENSCHIG00000017030,ENSCHIG00000017641,ENSCHIG00000017918,ENSCHIG00000018670,ENSCHIG00000020131,ENSCHIG00000020225,ENSCHIG00000020364,ENSCHIG00000020972,ENSCHIG00000021319,ENSCHIG00000021438,ENSCHIG00000024115,ENSCHIG00000025197,…	ENSCHIG00000000413,ENSCHIG00000007017,ENSCHIG00000007305,ENSCHIG00000010630,ENSCHIG00000011298,ENSCHIG00000012140,ENSCHIG00000012820,ENSCHIG00000013633,ENSCHIG00000017486,ENSCHIG00000017909,ENSCHIG00000018120,ENSCHIG00000019067,ENSCHIG00000019677,ENSCHIG00000020940,ENSCHIG00000021120,ENSCHIG00000021782,ENSCHIG00000022176,ENSCHIG00000022338,ENSCHIG00000022544,ENSCHIG00000023131,ENSCHIG00000023555,…
BP	GO:0007155	cell adhesion	66	112	178	686	2.1e-12	1.45005e-09	ENSCHIG00000000579,ENSCHIG00000003612,ENSCHIG00000004685,ENSCHIG00000005194,ENSCHIG00000006751,ENSCHIG00000007308,ENSCHIG00000007626,ENSCHIG00000008233,ENSCHIG00000008374,ENSCHIG00000009696,ENSCHIG00000011081,ENSCHIG00000011567,ENSCHIG00000011890,ENSCHIG00000011929,ENSCHIG00000012382,ENSCHIG00000012602,ENSCHIG00000012620,ENSCHIG00000012983,ENSCHIG00000013972,ENSCHIG00000014288,ENSCHIG00000014588,…	ENSCHIG00000000253,ENSCHIG00000001759,ENSCHIG00000003900,ENSCHIG00000003954,ENSCHIG00000005156,ENSCHIG00000005882,ENSCHIG00000006477,ENSCHIG00000007595,ENSCHIG00000008154,ENSCHIG00000008305,ENSCHIG00000008675,ENSCHIG00000008779,ENSCHIG00000008990,ENSCHIG00000009216,ENSCHIG00000009485,ENSCHIG00000009914,ENSCHIG00000010063,ENSCHIG00000010069,ENSCHIG00000010166,ENSCHIG00000010851,ENSCHIG00000010998,…
BP	GO:0051239	regulation of multicellular organismal process	183	229	412	1946	4e-12	2.59953e-09	ENSCHIG00000000483,ENSCHIG00000000579,ENSCHIG00000001027,ENSCHIG00000001148,ENSCHIG00000001349,ENSCHIG00000001939,ENSCHIG00000003384,ENSCHIG00000003444,ENSCHIG00000003612,ENSCHIG00000005194,ENSCHIG00000005361,ENSCHIG00000006398,ENSCHIG00000007274,ENSCHIG00000007626,ENSCHIG00000007879,ENSCHIG00000007920,ENSCHIG00000007979,ENSCHIG00000008320,ENSCHIG00000008358,ENSCHIG00000008374,ENSCHIG00000008489,…	ENSCHIG00000000413,ENSCHIG00000000510,ENSCHIG00000001846,ENSCHIG00000003036,ENSCHIG00000003163,ENSCHIG00000003528,ENSCHIG00000004157,ENSCHIG00000005534,ENSCHIG00000005655,ENSCHIG00000006250,ENSCHIG00000006477,ENSCHIG00000006553,ENSCHIG00000006804,ENSCHIG00000007281,ENSCHIG00000007287,ENSCHIG00000007401,ENSCHIG00000007509,ENSCHIG00000007539,ENSCHIG00000007611,ENSCHIG00000008049,ENSCHIG00000008154,…
BP	GO:0032963	collagen metabolic process	17	10	27	45	2.2e-11	1.27924e-08	ENSCHIG00000000989,ENSCHIG00000002757,ENSCHIG00000008470,ENSCHIG00000008753,ENSCHIG00000010966,ENSCHIG00000011010,ENSCHIG00000011574,ENSCHIG00000014597,ENSCHIG00000015613,ENSCHIG00000016293,ENSCHIG00000020225,ENSCHIG00000020875,ENSCHIG00000021039,ENSCHIG00000021319,ENSCHIG00000022372,ENSCHIG00000025426,ENSCHIG00000026227	ENSCHIG00000011101,ENSCHIG00000011298,ENSCHIG00000013290,ENSCHIG00000013742,ENSCHIG00000016970,ENSCHIG00000017158,ENSCHIG00000021125,ENSCHIG00000022474,ENSCHIG00000024734,ENSCHIG00000026576
BP	GO:0044259	multicellular organismal macromolecule metabolic process	17	10	27	45	2.2e-11	1.27924e-08	ENSCHIG00000000989,ENSCHIG00000002757,ENSCHIG00000008470,ENSCHIG00000008753,ENSCHIG00000010966,ENSCHIG00000011010,ENSCHIG00000011574,ENSCHIG00000014597,ENSCHIG00000015613,ENSCHIG00000016293,ENSCHIG00000020225,ENSCHIG00000020875,ENSCHIG00000021039,ENSCHIG00000021319,ENSCHIG00000022372,ENSCHIG00000025426,ENSCHIG00000026227	ENSCHIG00000011101,ENSCHIG00000011298,ENSCHIG00000013290,ENSCHIG00000013742,ENSCHIG00000016970,ENSCHIG00000017158,ENSCHIG00000021125,ENSCHIG00000022474,ENSCHIG00000024734,ENSCHIG00000026576
CC	GO:0044459	plasma membrane part	101	136	237	1081	4.1e-11	2.26484e-08	ENSCHIG00000000443,ENSCHIG00000000508,ENSCHIG00000000579,ENSCHIG00000001027,ENSCHIG00000005194,ENSCHIG00000005567,ENSCHIG00000007626,ENSCHIG00000007947,ENSCHIG00000008918,ENSCHIG00000009050,ENSCHIG00000009367,ENSCHIG00000009875,ENSCHIG00000010379,ENSCHIG00000011009,ENSCHIG00000011364,ENSCHIG00000011448,ENSCHIG00000011567,ENSCHIG00000011979,ENSCHIG00000012553,ENSCHIG00000012609,ENSCHIG00000012691,…	ENSCHIG00000000292,ENSCHIG00000000423,ENSCHIG00000001759,ENSCHIG00000001846,ENSCHIG00000003452,ENSCHIG00000003509,ENSCHIG00000003954,ENSCHIG00000005289,ENSCHIG00000006081,ENSCHIG00000006477,ENSCHIG00000006743,ENSCHIG00000007401,ENSCHIG00000007509,ENSCHIG00000007539,ENSCHIG00000007595,ENSCHIG00000008049,ENSCHIG00000008154,ENSCHIG00000008637,ENSCHIG00000008675,ENSCHIG00000008800,ENSCHIG00000008888,…
BP	GO:0050793	regulation of developmental process	154	201	355	1664	9e-11	4.73486e-08	ENSCHIG00000000483,ENSCHIG00000000579,ENSCHIG00000001027,ENSCHIG00000001148,ENSCHIG00000001635,ENSCHIG00000003384,ENSCHIG00000003444,ENSCHIG00000003612,ENSCHIG00000005194,ENSCHIG00000005361,ENSCHIG00000007274,ENSCHIG00000007626,ENSCHIG00000007879,ENSCHIG00000007920,ENSCHIG00000007979,ENSCHIG00000008225,ENSCHIG00000008320,ENSCHIG00000008489,ENSCHIG00000008753,ENSCHIG00000008918,ENSCHIG00000009044,…	ENSCHIG00000000346,ENSCHIG00000000413,ENSCHIG00000000510,ENSCHIG00000003036,ENSCHIG00000003163,ENSCHIG00000003528,ENSCHIG00000004157,ENSCHIG00000005534,ENSCHIG00000005655,ENSCHIG00000006250,ENSCHIG00000006477,ENSCHIG00000006553,ENSCHIG00000006804,ENSCHIG00000007281,ENSCHIG00000007287,ENSCHIG00000007305,ENSCHIG00000007509,ENSCHIG00000007611,ENSCHIG00000008154,ENSCHIG00000008305,ENSCHIG00000008354,…
MF	GO:0005125	cytokine activity	17	14	31	59	1.5e-10	7.20522e-08	ENSCHIG00000010055,ENSCHIG00000010667,ENSCHIG00000011256,ENSCHIG00000012602,ENSCHIG00000012968,ENSCHIG00000014176,ENSCHIG00000014962,ENSCHIG00000015014,ENSCHIG00000015458,ENSCHIG00000017180,ENSCHIG00000018403,ENSCHIG00000019805,ENSCHIG00000020142,ENSCHIG00000022239,ENSCHIG00000022871,ENSCHIG00000024469,ENSCHIG00000025561	ENSCHIG00000010998,ENSCHIG00000011054,ENSCHIG00000014106,ENSCHIG00000015403,ENSCHIG00000016979,ENSCHIG00000017407,ENSCHIG00000021546,ENSCHIG00000022383,ENSCHIG00000022754,ENSCHIG00000023486,ENSCHIG00000024482,ENSCHIG00000025211,ENSCHIG00000026192,ENSCHIG00000027124
BP	GO:2000026	regulation of multicellular organismal development	124	166	290	1311	1.5e-10	7.20522e-08	ENSCHIG00000000579,ENSCHIG00000001027,ENSCHIG00000001148,ENSCHIG00000003384,ENSCHIG00000003444,ENSCHIG00000003612,ENSCHIG00000007274,ENSCHIG00000007626,ENSCHIG00000007879,ENSCHIG00000007979,ENSCHIG00000008320,ENSCHIG00000008489,ENSCHIG00000008753,ENSCHIG00000009044,ENSCHIG00000009097,ENSCHIG00000009529,ENSCHIG00000009696,ENSCHIG00000009875,ENSCHIG00000009909,ENSCHIG00000009934,ENSCHIG00000010055,…	ENSCHIG00000000413,ENSCHIG00000000510,ENSCHIG00000003036,ENSCHIG00000003528,ENSCHIG00000004157,ENSCHIG00000005534,ENSCHIG00000005655,ENSCHIG00000006250,ENSCHIG00000006477,ENSCHIG00000006553,ENSCHIG00000006804,ENSCHIG00000007281,ENSCHIG00000007287,ENSCHIG00000007611,ENSCHIG00000008154,ENSCHIG00000008305,ENSCHIG00000008354,ENSCHIG00000008373,ENSCHIG00000008675,ENSCHIG00000008795,ENSCHIG00000008990,…
CC	GO:0031226	intrinsic component of plasma membrane	55	66	121	471	3e-10	1.381e-07	ENSCHIG00000000443,ENSCHIG00000000579,ENSCHIG00000005194,ENSCHIG00000005567,ENSCHIG00000007626,ENSCHIG00000007947,ENSCHIG00000008918,ENSCHIG00000009367,ENSCHIG00000011009,ENSCHIG00000011364,ENSCHIG00000012609,ENSCHIG00000012691,ENSCHIG00000012983,ENSCHIG00000013952,ENSCHIG00000013972,ENSCHIG00000014938,ENSCHIG00000015523,ENSCHIG00000016536,ENSCHIG00000017045,ENSCHIG00000017099,ENSCHIG00000018113,…	ENSCHIG00000000292,ENSCHIG00000000423,ENSCHIG00000001846,ENSCHIG00000003452,ENSCHIG00000006477,ENSCHIG00000007401,ENSCHIG00000007509,ENSCHIG00000008049,ENSCHIG00000008675,ENSCHIG00000008888,ENSCHIG00000008910,ENSCHIG00000008984,ENSCHIG00000009603,ENSCHIG00000009617,ENSCHIG00000010160,ENSCHIG00000010200,ENSCHIG00000010514,ENSCHIG00000010714,ENSCHIG00000010851,ENSCHIG00000011218,ENSCHIG00000011516,…
BP	GO:0007275	multicellular organism development	257	334	591	3057	4.7e-10	2.07702e-07	ENSCHIG00000000579,ENSCHIG00000001027,ENSCHIG00000001148,ENSCHIG00000002331,ENSCHIG00000002757,ENSCHIG00000003141,ENSCHIG00000003188,ENSCHIG00000003384,ENSCHIG00000003444,ENSCHIG00000003612,ENSCHIG00000004685,ENSCHIG00000005194,ENSCHIG00000005567,ENSCHIG00000006719,ENSCHIG00000007274,ENSCHIG00000007360,ENSCHIG00000007626,ENSCHIG00000007879,ENSCHIG00000007979,ENSCHIG00000008075,ENSCHIG00000008094,…	ENSCHIG00000000292,ENSCHIG00000000413,ENSCHIG00000000510,ENSCHIG00000001722,ENSCHIG00000001972,ENSCHIG00000002020,ENSCHIG00000003036,ENSCHIG00000003163,ENSCHIG00000003476,ENSCHIG00000003528,ENSCHIG00000003900,ENSCHIG00000004157,ENSCHIG00000005156,ENSCHIG00000005289,ENSCHIG00000005349,ENSCHIG00000005534,ENSCHIG00000005655,ENSCHIG00000005917,ENSCHIG00000006250,ENSCHIG00000006477,ENSCHIG00000006553,…
MF	GO:0030545	receptor regulator activity	25	37	62	176	5.3e-10	2.25209e-07	ENSCHIG00000009696,ENSCHIG00000010055,ENSCHIG00000010667,ENSCHIG00000011256,ENSCHIG00000011567,ENSCHIG00000011669,ENSCHIG00000012602,ENSCHIG00000012968,ENSCHIG00000014176,ENSCHIG00000014265,ENSCHIG00000014869,ENSCHIG00000014962,ENSCHIG00000015014,ENSCHIG00000015458,ENSCHIG00000017180,ENSCHIG00000018403,ENSCHIG00000018863,ENSCHIG00000019805,ENSCHIG00000020142,ENSCHIG00000022239,ENSCHIG00000022609,…	ENSCHIG00000005238,ENSCHIG00000009242,ENSCHIG00000010063,ENSCHIG00000010998,ENSCHIG00000011054,ENSCHIG00000011645,ENSCHIG00000012820,ENSCHIG00000014106,ENSCHIG00000014632,ENSCHIG00000014847,ENSCHIG00000015403,ENSCHIG00000015637,ENSCHIG00000015794,ENSCHIG00000016159,ENSCHIG00000016855,ENSCHIG00000016979,ENSCHIG00000017167,ENSCHIG00000017407,ENSCHIG00000018225,ENSCHIG00000018269,ENSCHIG00000019109,…
BP	GO:0030155	regulation of cell adhesion	46	79	125	466	5.8e-10	2.37327e-07	ENSCHIG00000000579,ENSCHIG00000003612,ENSCHIG00000007308,ENSCHIG00000008374,ENSCHIG00000009696,ENSCHIG00000011081,ENSCHIG00000011567,ENSCHIG00000011890,ENSCHIG00000011929,ENSCHIG00000012382,ENSCHIG00000012602,ENSCHIG00000012620,ENSCHIG00000014288,ENSCHIG00000014588,ENSCHIG00000015014,ENSCHIG00000016486,ENSCHIG00000017233,ENSCHIG00000017641,ENSCHIG00000017810,ENSCHIG00000018481,ENSCHIG00000018863,…	ENSCHIG00000001759,ENSCHIG00000003954,ENSCHIG00000005156,ENSCHIG00000005882,ENSCHIG00000006477,ENSCHIG00000007595,ENSCHIG00000008154,ENSCHIG00000008305,ENSCHIG00000008675,ENSCHIG00000008779,ENSCHIG00000009914,ENSCHIG00000010069,ENSCHIG00000010166,ENSCHIG00000010998,ENSCHIG00000011604,ENSCHIG00000011768,ENSCHIG00000011781,ENSCHIG00000012104,ENSCHIG00000012195,ENSCHIG00000012820,ENSCHIG00000012951,…
BP	GO:0051094	positive regulation of developmental process	99	112	211	903	6.6e-10	2.59057e-07	ENSCHIG00000000579,ENSCHIG00000001027,ENSCHIG00000001148,ENSCHIG00000001635,ENSCHIG00000003384,ENSCHIG00000007626,ENSCHIG00000007879,ENSCHIG00000008320,ENSCHIG00000008489,ENSCHIG00000009044,ENSCHIG00000009097,ENSCHIG00000009529,ENSCHIG00000009909,ENSCHIG00000010178,ENSCHIG00000010214,ENSCHIG00000011010,ENSCHIG00000011208,ENSCHIG00000011256,ENSCHIG00000011281,ENSCHIG00000011290,ENSCHIG00000011552,…	ENSCHIG00000000346,ENSCHIG00000003036,ENSCHIG00000004157,ENSCHIG00000005534,ENSCHIG00000006250,ENSCHIG00000006477,ENSCHIG00000006553,ENSCHIG00000006804,ENSCHIG00000007287,ENSCHIG00000007611,ENSCHIG00000008154,ENSCHIG00000008305,ENSCHIG00000008354,ENSCHIG00000008373,ENSCHIG00000008990,ENSCHIG00000009216,ENSCHIG00000009603,ENSCHIG00000009914,ENSCHIG00000010166,ENSCHIG00000010534,ENSCHIG00000011011,…
BP	GO:0048731	system development	238	319	557	2860	6.8e-10	2.59057e-07	ENSCHIG00000000579,ENSCHIG00000001027,ENSCHIG00000001148,ENSCHIG00000002331,ENSCHIG00000002757,ENSCHIG00000003384,ENSCHIG00000003444,ENSCHIG00000003612,ENSCHIG00000004685,ENSCHIG00000005194,ENSCHIG00000005567,ENSCHIG00000006719,ENSCHIG00000007274,ENSCHIG00000007360,ENSCHIG00000007626,ENSCHIG00000007879,ENSCHIG00000007979,ENSCHIG00000008075,ENSCHIG00000008094,ENSCHIG00000008320,ENSCHIG00000008489,…	ENSCHIG00000000292,ENSCHIG00000000413,ENSCHIG00000000510,ENSCHIG00000001722,ENSCHIG00000001972,ENSCHIG00000002020,ENSCHIG00000003036,ENSCHIG00000003163,ENSCHIG00000003528,ENSCHIG00000003900,ENSCHIG00000004157,ENSCHIG00000005156,ENSCHIG00000005289,ENSCHIG00000005349,ENSCHIG00000005534,ENSCHIG00000005655,ENSCHIG00000006250,ENSCHIG00000006477,ENSCHIG00000006553,ENSCHIG00000006804,ENSCHIG00000007281,…
BP	GO:0008283	cell proliferation	126	140	266	1209	1.9e-09	6.99707e-07	ENSCHIG00000000353,ENSCHIG00000000483,ENSCHIG00000000508,ENSCHIG00000000989,ENSCHIG00000001027,ENSCHIG00000001148,ENSCHIG00000001635,ENSCHIG00000002572,ENSCHIG00000003444,ENSCHIG00000003612,ENSCHIG00000005194,ENSCHIG00000005302,ENSCHIG00000007360,ENSCHIG00000007961,ENSCHIG00000008374,ENSCHIG00000008489,ENSCHIG00000008616,ENSCHIG00000009044,ENSCHIG00000009367,ENSCHIG00000009875,ENSCHIG00000009892,…	ENSCHIG00000003476,ENSCHIG00000003897,ENSCHIG00000005534,ENSCHIG00000006477,ENSCHIG00000006553,ENSCHIG00000007017,ENSCHIG00000007281,ENSCHIG00000007287,ENSCHIG00000007595,ENSCHIG00000008018,ENSCHIG00000008305,ENSCHIG00000008373,ENSCHIG00000008675,ENSCHIG00000008779,ENSCHIG00000009037,ENSCHIG00000009216,ENSCHIG00000010069,ENSCHIG00000010514,ENSCHIG00000010534,ENSCHIG00000011004,ENSCHIG00000011054,…
MF	GO:0048018	receptor ligand activity	24	30	54	150	2.9e-09	1.03352e-06	ENSCHIG00000010055,ENSCHIG00000010667,ENSCHIG00000011256,ENSCHIG00000011567,ENSCHIG00000011669,ENSCHIG00000012602,ENSCHIG00000012968,ENSCHIG00000014176,ENSCHIG00000014265,ENSCHIG00000014869,ENSCHIG00000014962,ENSCHIG00000015014,ENSCHIG00000015458,ENSCHIG00000017180,ENSCHIG00000018403,ENSCHIG00000018863,ENSCHIG00000019805,ENSCHIG00000020142,ENSCHIG00000022239,ENSCHIG00000022609,ENSCHIG00000022871,…	ENSCHIG00000009242,ENSCHIG00000010998,ENSCHIG00000011054,ENSCHIG00000011645,ENSCHIG00000012820,ENSCHIG00000014106,ENSCHIG00000014632,ENSCHIG00000015403,ENSCHIG00000015637,ENSCHIG00000015794,ENSCHIG00000016159,ENSCHIG00000016979,ENSCHIG00000017167,ENSCHIG00000017407,ENSCHIG00000018269,ENSCHIG00000020693,ENSCHIG00000020968,ENSCHIG00000021546,ENSCHIG00000022383,ENSCHIG00000022754,ENSCHIG00000023486,…
BP	GO:0051240	positive regulation of multicellular organismal process	112	130	242	1086	3.6e-09	1.2429e-06	ENSCHIG00000000483,ENSCHIG00000000579,ENSCHIG00000001027,ENSCHIG00000003384,ENSCHIG00000006398,ENSCHIG00000007626,ENSCHIG00000007879,ENSCHIG00000008320,ENSCHIG00000008358,ENSCHIG00000008374,ENSCHIG00000008489,ENSCHIG00000008753,ENSCHIG00000009044,ENSCHIG00000009097,ENSCHIG00000009529,ENSCHIG00000009909,ENSCHIG00000009991,ENSCHIG00000010214,ENSCHIG00000010381,ENSCHIG00000010463,ENSCHIG00000011010,…	ENSCHIG00000003036,ENSCHIG00000003528,ENSCHIG00000004157,ENSCHIG00000005534,ENSCHIG00000006250,ENSCHIG00000006477,ENSCHIG00000006553,ENSCHIG00000006804,ENSCHIG00000007287,ENSCHIG00000007401,ENSCHIG00000007509,ENSCHIG00000007539,ENSCHIG00000007611,ENSCHIG00000008049,ENSCHIG00000008154,ENSCHIG00000008305,ENSCHIG00000008354,ENSCHIG00000008373,ENSCHIG00000008990,ENSCHIG00000009216,ENSCHIG00000009603,…
BP	GO:0048646	anatomical structure formation involved in morphogenesis	72	107	179	757	6.2e-09	2.07568e-06	ENSCHIG00000003141,ENSCHIG00000003384,ENSCHIG00000004685,ENSCHIG00000005194,ENSCHIG00000007979,ENSCHIG00000008320,ENSCHIG00000008489,ENSCHIG00000008753,ENSCHIG00000010463,ENSCHIG00000010667,ENSCHIG00000011010,ENSCHIG00000011208,ENSCHIG00000011256,ENSCHIG00000011281,ENSCHIG00000011552,ENSCHIG00000011863,ENSCHIG00000012382,ENSCHIG00000012393,ENSCHIG00000012434,ENSCHIG00000012791,ENSCHIG00000013682,…	ENSCHIG00000000413,ENSCHIG00000001972,ENSCHIG00000005156,ENSCHIG00000005534,ENSCHIG00000005655,ENSCHIG00000006477,ENSCHIG00000007595,ENSCHIG00000007611,ENSCHIG00000008637,ENSCHIG00000008675,ENSCHIG00000008795,ENSCHIG00000008990,ENSCHIG00000009216,ENSCHIG00000009603,ENSCHIG00000010063,ENSCHIG00000010069,ENSCHIG00000010160,ENSCHIG00000010513,ENSCHIG00000010714,ENSCHIG00000010851,ENSCHIG00000011054,…
BP	GO:0030198	extracellular matrix organization	30	24	54	156	6.7e-09	2.09016e-06	ENSCHIG00000002757,ENSCHIG00000004685,ENSCHIG00000004836,ENSCHIG00000005194,ENSCHIG00000006814,ENSCHIG00000012382,ENSCHIG00000012434,ENSCHIG00000012523,ENSCHIG00000013475,ENSCHIG00000015358,ENSCHIG00000016100,ENSCHIG00000016262,ENSCHIG00000017030,ENSCHIG00000017285,ENSCHIG00000017918,ENSCHIG00000019312,ENSCHIG00000020225,ENSCHIG00000020364,ENSCHIG00000021039,ENSCHIG00000021319,ENSCHIG00000022372,…	ENSCHIG00000007017,ENSCHIG00000009603,ENSCHIG00000010603,ENSCHIG00000010630,ENSCHIG00000011768,ENSCHIG00000012140,ENSCHIG00000016159,ENSCHIG00000016970,ENSCHIG00000016975,ENSCHIG00000017158,ENSCHIG00000017486,ENSCHIG00000017512,ENSCHIG00000017909,ENSCHIG00000018868,ENSCHIG00000019067,ENSCHIG00000020326,ENSCHIG00000021125,ENSCHIG00000022660,ENSCHIG00000023813,ENSCHIG00000024734,ENSCHIG00000024893,…
BP	GO:0032502	developmental process	296	372	668	3568	6.8e-09	2.09016e-06	ENSCHIG00000000353,ENSCHIG00000000483,ENSCHIG00000000579,ENSCHIG00000001027,ENSCHIG00000001148,ENSCHIG00000001635,ENSCHIG00000002331,ENSCHIG00000002757,ENSCHIG00000003141,ENSCHIG00000003188,ENSCHIG00000003384,ENSCHIG00000003444,ENSCHIG00000003612,ENSCHIG00000004685,ENSCHIG00000004836,ENSCHIG00000005194,ENSCHIG00000005361,ENSCHIG00000005567,ENSCHIG00000006719,ENSCHIG00000007274,ENSCHIG00000007360,…	ENSCHIG00000000292,ENSCHIG00000000346,ENSCHIG00000000413,ENSCHIG00000000510,ENSCHIG00000001722,ENSCHIG00000001972,ENSCHIG00000002020,ENSCHIG00000003036,ENSCHIG00000003163,ENSCHIG00000003476,ENSCHIG00000003528,ENSCHIG00000003900,ENSCHIG00000004157,ENSCHIG00000005156,ENSCHIG00000005289,ENSCHIG00000005349,ENSCHIG00000005534,ENSCHIG00000005655,ENSCHIG00000005917,ENSCHIG00000006250,ENSCHIG00000006477,…
BP	GO:0048856	anatomical structure development	278	360	638	3386	7e-09	2.09016e-06	ENSCHIG00000000353,ENSCHIG00000000483,ENSCHIG00000000579,ENSCHIG00000001027,ENSCHIG00000001148,ENSCHIG00000002331,ENSCHIG00000002757,ENSCHIG00000003141,ENSCHIG00000003188,ENSCHIG00000003384,ENSCHIG00000003444,ENSCHIG00000003612,ENSCHIG00000004685,ENSCHIG00000005194,ENSCHIG00000005567,ENSCHIG00000006719,ENSCHIG00000007274,ENSCHIG00000007360,ENSCHIG00000007626,ENSCHIG00000007837,ENSCHIG00000007879,…	ENSCHIG00000000292,ENSCHIG00000000413,ENSCHIG00000000510,ENSCHIG00000001722,ENSCHIG00000001972,ENSCHIG00000002020,ENSCHIG00000003036,ENSCHIG00000003163,ENSCHIG00000003476,ENSCHIG00000003528,ENSCHIG00000003900,ENSCHIG00000004157,ENSCHIG00000005156,ENSCHIG00000005289,ENSCHIG00000005349,ENSCHIG00000005534,ENSCHIG00000005655,ENSCHIG00000005917,ENSCHIG00000006250,ENSCHIG00000006477,ENSCHIG00000006553,…
BP	GO:0009653	anatomical structure morphogenesis	136	219	355	1721	7e-09	2.09016e-06	ENSCHIG00000000579,ENSCHIG00000002331,ENSCHIG00000002757,ENSCHIG00000003141,ENSCHIG00000003384,ENSCHIG00000004685,ENSCHIG00000005194,ENSCHIG00000006719,ENSCHIG00000007626,ENSCHIG00000007979,ENSCHIG00000008320,ENSCHIG00000008489,ENSCHIG00000008753,ENSCHIG00000008918,ENSCHIG00000009044,ENSCHIG00000009097,ENSCHIG00000009529,ENSCHIG00000009696,ENSCHIG00000009809,ENSCHIG00000010202,ENSCHIG00000010210,…	ENSCHIG00000000413,ENSCHIG00000000510,ENSCHIG00000001972,ENSCHIG00000002020,ENSCHIG00000003163,ENSCHIG00000003900,ENSCHIG00000004157,ENSCHIG00000005156,ENSCHIG00000005289,ENSCHIG00000005534,ENSCHIG00000005655,ENSCHIG00000006477,ENSCHIG00000006804,ENSCHIG00000007287,ENSCHIG00000007305,ENSCHIG00000007595,ENSCHIG00000007611,ENSCHIG00000008049,ENSCHIG00000008154,ENSCHIG00000008305,ENSCHIG00000008637,…
BP	GO:0043062	extracellular structure organization	30	24	54	157	8.7e-09	2.52941e-06	ENSCHIG00000002757,ENSCHIG00000004685,ENSCHIG00000004836,ENSCHIG00000005194,ENSCHIG00000006814,ENSCHIG00000012382,ENSCHIG00000012434,ENSCHIG00000012523,ENSCHIG00000013475,ENSCHIG00000015358,ENSCHIG00000016100,ENSCHIG00000016262,ENSCHIG00000017030,ENSCHIG00000017285,ENSCHIG00000017918,ENSCHIG00000019312,ENSCHIG00000020225,ENSCHIG00000020364,ENSCHIG00000021039,ENSCHIG00000021319,ENSCHIG00000022372,…	ENSCHIG00000007017,ENSCHIG00000009603,ENSCHIG00000010603,ENSCHIG00000010630,ENSCHIG00000011768,ENSCHIG00000012140,ENSCHIG00000016159,ENSCHIG00000016970,ENSCHIG00000016975,ENSCHIG00000017158,ENSCHIG00000017486,ENSCHIG00000017512,ENSCHIG00000017909,ENSCHIG00000018868,ENSCHIG00000019067,ENSCHIG00000020326,ENSCHIG00000021125,ENSCHIG00000022660,ENSCHIG00000023813,ENSCHIG00000024734,ENSCHIG00000024893,…
BP	GO:0042127	regulation of cell proliferation	100	123	223	994	9.3e-09	2.63452e-06	ENSCHIG00000000483,ENSCHIG00000000508,ENSCHIG00000000989,ENSCHIG00000001027,ENSCHIG00000001148,ENSCHIG00000001635,ENSCHIG00000002572,ENSCHIG00000003612,ENSCHIG00000005194,ENSCHIG00000005302,ENSCHIG00000007961,ENSCHIG00000008374,ENSCHIG00000008489,ENSCHIG00000009367,ENSCHIG00000009909,ENSCHIG00000009991,ENSCHIG00000010055,ENSCHIG00000010202,ENSCHIG00000010214,ENSCHIG00000010463,ENSCHIG00000010667,…	ENSCHIG00000003476,ENSCHIG00000003897,ENSCHIG00000005534,ENSCHIG00000006477,ENSCHIG00000006553,ENSCHIG00000007017,ENSCHIG00000007281,ENSCHIG00000007287,ENSCHIG00000007595,ENSCHIG00000008018,ENSCHIG00000008305,ENSCHIG00000008373,ENSCHIG00000008675,ENSCHIG00000008779,ENSCHIG00000009037,ENSCHIG00000009216,ENSCHIG00000010069,ENSCHIG00000010514,ENSCHIG00000010534,ENSCHIG00000011004,ENSCHIG00000011054,…
BP	GO:0009605	response to external stimulus	135	130	265	1223	1e-08	2.762e-06	ENSCHIG00000000508,ENSCHIG00000003384,ENSCHIG00000003612,ENSCHIG00000005194,ENSCHIG00000006150,ENSCHIG00000007626,ENSCHIG00000007979,ENSCHIG00000008225,ENSCHIG00000008320,ENSCHIG00000008358,ENSCHIG00000008689,ENSCHIG00000009044,ENSCHIG00000009266,ENSCHIG00000009316,ENSCHIG00000010214,ENSCHIG00000010379,ENSCHIG00000010381,ENSCHIG00000010667,ENSCHIG00000010953,ENSCHIG00000011081,ENSCHIG00000011209,…	ENSCHIG00000000135,ENSCHIG00000000313,ENSCHIG00000001759,ENSCHIG00000002285,ENSCHIG00000003452,ENSCHIG00000006477,ENSCHIG00000007230,ENSCHIG00000007331,ENSCHIG00000007509,ENSCHIG00000007595,ENSCHIG00000007611,ENSCHIG00000008049,ENSCHIG00000008354,ENSCHIG00000008675,ENSCHIG00000009216,ENSCHIG00000009900,ENSCHIG00000010160,ENSCHIG00000010998,ENSCHIG00000011604,ENSCHIG00000011749,ENSCHIG00000011770,…
BP	GO:0022603	regulation of anatomical structure morphogenesis	60	94	154	635	1.4e-08	3.68267e-06	ENSCHIG00000000579,ENSCHIG00000003384,ENSCHIG00000007626,ENSCHIG00000008320,ENSCHIG00000008489,ENSCHIG00000008753,ENSCHIG00000008918,ENSCHIG00000009044,ENSCHIG00000009097,ENSCHIG00000009529,ENSCHIG00000009696,ENSCHIG00000011226,ENSCHIG00000011256,ENSCHIG00000011281,ENSCHIG00000011552,ENSCHIG00000011863,ENSCHIG00000012382,ENSCHIG00000012393,ENSCHIG00000012434,ENSCHIG00000012620,ENSCHIG00000012791,…	ENSCHIG00000000413,ENSCHIG00000000510,ENSCHIG00000004157,ENSCHIG00000005534,ENSCHIG00000005655,ENSCHIG00000006477,ENSCHIG00000006804,ENSCHIG00000007287,ENSCHIG00000007305,ENSCHIG00000007611,ENSCHIG00000008154,ENSCHIG00000008795,ENSCHIG00000009603,ENSCHIG00000010069,ENSCHIG00000011011,ENSCHIG00000011054,ENSCHIG00000011101,ENSCHIG00000011594,ENSCHIG00000011781,ENSCHIG00000011896,ENSCHIG00000012104,…
CC	GO:0009986	cell surface	54	60	114	463	1.4e-08	3.68267e-06	ENSCHIG00000000508,ENSCHIG00000001027,ENSCHIG00000005194,ENSCHIG00000006150,ENSCHIG00000009180,ENSCHIG00000009875,ENSCHIG00000009991,ENSCHIG00000011501,ENSCHIG00000011834,ENSCHIG00000013972,ENSCHIG00000014291,ENSCHIG00000015726,ENSCHIG00000015847,ENSCHIG00000015994,ENSCHIG00000015999,ENSCHIG00000017045,ENSCHIG00000017641,ENSCHIG00000017918,ENSCHIG00000018113,ENSCHIG00000018287,ENSCHIG00000018353,…	ENSCHIG00000000127,ENSCHIG00000000501,ENSCHIG00000001846,ENSCHIG00000007401,ENSCHIG00000008049,ENSCHIG00000008637,ENSCHIG00000008675,ENSCHIG00000008724,ENSCHIG00000008779,ENSCHIG00000009603,ENSCHIG00000011054,ENSCHIG00000011218,ENSCHIG00000011749,ENSCHIG00000011781,ENSCHIG00000011885,ENSCHIG00000012043,ENSCHIG00000012230,ENSCHIG00000012713,ENSCHIG00000012820,ENSCHIG00000012951,ENSCHIG00000013962,…
BP	GO:0051241	negative regulation of multicellular organismal process	74	101	175	745	1.6e-08	4.11088e-06	ENSCHIG00000000579,ENSCHIG00000001939,ENSCHIG00000003444,ENSCHIG00000005194,ENSCHIG00000005361,ENSCHIG00000007274,ENSCHIG00000007920,ENSCHIG00000007979,ENSCHIG00000008753,ENSCHIG00000009909,ENSCHIG00000009934,ENSCHIG00000010055,ENSCHIG00000010463,ENSCHIG00000010953,ENSCHIG00000011081,ENSCHIG00000011574,ENSCHIG00000011978,ENSCHIG00000012255,ENSCHIG00000012434,ENSCHIG00000012502,ENSCHIG00000012930,…	ENSCHIG00000000413,ENSCHIG00000000510,ENSCHIG00000003163,ENSCHIG00000003528,ENSCHIG00000005534,ENSCHIG00000005655,ENSCHIG00000007281,ENSCHIG00000007509,ENSCHIG00000008305,ENSCHIG00000008795,ENSCHIG00000010069,ENSCHIG00000010153,ENSCHIG00000011101,ENSCHIG00000011160,ENSCHIG00000011604,ENSCHIG00000011759,ENSCHIG00000011853,ENSCHIG00000011887,ENSCHIG00000012104,ENSCHIG00000012195,ENSCHIG00000012330,…
BP	GO:0051093	negative regulation of developmental process	56	96	152	628	2e-08	4.91022e-06	ENSCHIG00000000483,ENSCHIG00000000579,ENSCHIG00000003444,ENSCHIG00000005361,ENSCHIG00000007274,ENSCHIG00000007920,ENSCHIG00000008225,ENSCHIG00000008753,ENSCHIG00000009909,ENSCHIG00000009934,ENSCHIG00000010055,ENSCHIG00000010463,ENSCHIG00000011574,ENSCHIG00000011978,ENSCHIG00000012434,ENSCHIG00000012502,ENSCHIG00000014094,ENSCHIG00000014288,ENSCHIG00000014291,ENSCHIG00000014308,ENSCHIG00000015075,…	ENSCHIG00000000413,ENSCHIG00000000510,ENSCHIG00000003163,ENSCHIG00000003528,ENSCHIG00000005534,ENSCHIG00000005655,ENSCHIG00000007281,ENSCHIG00000007509,ENSCHIG00000008305,ENSCHIG00000008795,ENSCHIG00000009037,ENSCHIG00000010069,ENSCHIG00000010153,ENSCHIG00000010534,ENSCHIG00000011101,ENSCHIG00000011160,ENSCHIG00000011604,ENSCHIG00000011887,ENSCHIG00000012328,ENSCHIG00000012330,ENSCHIG00000012651,…
BP	GO:0006082	organic acid metabolic process	69	49	118	457	2e-08	4.91022e-06	ENSCHIG00000000075,ENSCHIG00000000397,ENSCHIG00000000443,ENSCHIG00000003139,ENSCHIG00000003271,ENSCHIG00000004836,ENSCHIG00000007800,ENSCHIG00000008851,ENSCHIG00000008890,ENSCHIG00000009050,ENSCHIG00000009097,ENSCHIG00000009229,ENSCHIG00000009640,ENSCHIG00000012382,ENSCHIG00000012774,ENSCHIG00000012775,ENSCHIG00000012869,ENSCHIG00000013438,ENSCHIG00000013475,ENSCHIG00000013476,ENSCHIG00000014068,…	ENSCHIG00000000324,ENSCHIG00000000527,ENSCHIG00000001722,ENSCHIG00000002685,ENSCHIG00000008049,ENSCHIG00000008373,ENSCHIG00000008696,ENSCHIG00000009216,ENSCHIG00000011059,ENSCHIG00000011482,ENSCHIG00000011768,ENSCHIG00000012757,ENSCHIG00000013153,ENSCHIG00000013432,ENSCHIG00000015344,ENSCHIG00000015819,ENSCHIG00000015901,ENSCHIG00000015989,ENSCHIG00000017070,ENSCHIG00000017289,ENSCHIG00000017486,…
BP	GO:0044281	small molecule metabolic process	118	75	193	844	2.4e-08	5.76417e-06	ENSCHIG00000000016,ENSCHIG00000000021,ENSCHIG00000000032,ENSCHIG00000000035,ENSCHIG00000000075,ENSCHIG00000000241,ENSCHIG00000000353,ENSCHIG00000000397,ENSCHIG00000000443,ENSCHIG00000000508,ENSCHIG00000003139,ENSCHIG00000003271,ENSCHIG00000004836,ENSCHIG00000005302,ENSCHIG00000006787,ENSCHIG00000007647,ENSCHIG00000007800,ENSCHIG00000008075,ENSCHIG00000008616,ENSCHIG00000008689,ENSCHIG00000008851,…	ENSCHIG00000000324,ENSCHIG00000000527,ENSCHIG00000001722,ENSCHIG00000002685,ENSCHIG00000007595,ENSCHIG00000008049,ENSCHIG00000008373,ENSCHIG00000008696,ENSCHIG00000009216,ENSCHIG00000009617,ENSCHIG00000011059,ENSCHIG00000011482,ENSCHIG00000011768,ENSCHIG00000012282,ENSCHIG00000012757,ENSCHIG00000012951,ENSCHIG00000013044,ENSCHIG00000013153,ENSCHIG00000013432,ENSCHIG00000014496,ENSCHIG00000014863,…
MF	GO:0060089	molecular transducer activity	58	69	127	495	2.8e-08	6.58179e-06	ENSCHIG00000000353,ENSCHIG00000000579,ENSCHIG00000001027,ENSCHIG00000005194,ENSCHIG00000005302,ENSCHIG00000006150,ENSCHIG00000006398,ENSCHIG00000008595,ENSCHIG00000008918,ENSCHIG00000009303,ENSCHIG00000009367,ENSCHIG00000009529,ENSCHIG00000010178,ENSCHIG00000010463,ENSCHIG00000010746,ENSCHIG00000011364,ENSCHIG00000012691,ENSCHIG00000012705,ENSCHIG00000012930,ENSCHIG00000013565,ENSCHIG00000014900,…	ENSCHIG00000000474,ENSCHIG00000003329,ENSCHIG00000003452,ENSCHIG00000005655,ENSCHIG00000006477,ENSCHIG00000007401,ENSCHIG00000007509,ENSCHIG00000007611,ENSCHIG00000008354,ENSCHIG00000008675,ENSCHIG00000008984,ENSCHIG00000009039,ENSCHIG00000009603,ENSCHIG00000010514,ENSCHIG00000011223,ENSCHIG00000011604,ENSCHIG00000011683,ENSCHIG00000011749,ENSCHIG00000011853,ENSCHIG00000012190,ENSCHIG00000012195,…
CC	GO:0005578	proteinaceous extracellular matrix	11	18	29	68	3.1e-08	7.13517e-06	ENSCHIG00000006814,ENSCHIG00000010055,ENSCHIG00000010567,ENSCHIG00000012434,ENSCHIG00000016627,ENSCHIG00000018670,ENSCHIG00000020364,ENSCHIG00000021319,ENSCHIG00000021438,ENSCHIG00000025647,ENSCHIG00000026704	ENSCHIG00000000413,ENSCHIG00000011298,ENSCHIG00000012820,ENSCHIG00000013633,ENSCHIG00000017909,ENSCHIG00000019067,ENSCHIG00000019677,ENSCHIG00000020940,ENSCHIG00000021120,ENSCHIG00000022176,ENSCHIG00000022338,ENSCHIG00000022544,ENSCHIG00000023131,ENSCHIG00000024787,ENSCHIG00000025629,ENSCHIG00000025745,ENSCHIG00000026018,ENSCHIG00000026764
BP	GO:0002685	regulation of leukocyte migration	21	23	44	122	4.2e-08	9.28032e-06	ENSCHIG00000011010,ENSCHIG00000011567,ENSCHIG00000011929,ENSCHIG00000012602,ENSCHIG00000014030,ENSCHIG00000015458,ENSCHIG00000016486,ENSCHIG00000016837,ENSCHIG00000018403,ENSCHIG00000019230,ENSCHIG00000019736,ENSCHIG00000020225,ENSCHIG00000020433,ENSCHIG00000020624,ENSCHIG00000020858,ENSCHIG00000022871,ENSCHIG00000023446,ENSCHIG00000023567,ENSCHIG00000024461,ENSCHIG00000024573,ENSCHIG00000027058	ENSCHIG00000000127,ENSCHIG00000002285,ENSCHIG00000007595,ENSCHIG00000007611,ENSCHIG00000010160,ENSCHIG00000010998,ENSCHIG00000011749,ENSCHIG00000012104,ENSCHIG00000013785,ENSCHIG00000013862,ENSCHIG00000015403,ENSCHIG00000015637,ENSCHIG00000017167,ENSCHIG00000020448,ENSCHIG00000021947,ENSCHIG00000023776,ENSCHIG00000024063,ENSCHIG00000024575,ENSCHIG00000025211,ENSCHIG00000025660,ENSCHIG00000026192,…
CC	GO:0005887	integral component of plasma membrane	48	59	107	435	4.2e-08	9.28032e-06	ENSCHIG00000000579,ENSCHIG00000005194,ENSCHIG00000005567,ENSCHIG00000007626,ENSCHIG00000007947,ENSCHIG00000008918,ENSCHIG00000009367,ENSCHIG00000011009,ENSCHIG00000011364,ENSCHIG00000012609,ENSCHIG00000012691,ENSCHIG00000012983,ENSCHIG00000013972,ENSCHIG00000014938,ENSCHIG00000015523,ENSCHIG00000016536,ENSCHIG00000017045,ENSCHIG00000018113,ENSCHIG00000018330,ENSCHIG00000018348,ENSCHIG00000018353,…	ENSCHIG00000000292,ENSCHIG00000000423,ENSCHIG00000001846,ENSCHIG00000003452,ENSCHIG00000006477,ENSCHIG00000007401,ENSCHIG00000007509,ENSCHIG00000008888,ENSCHIG00000008910,ENSCHIG00000008984,ENSCHIG00000009603,ENSCHIG00000009617,ENSCHIG00000010160,ENSCHIG00000010200,ENSCHIG00000010514,ENSCHIG00000010714,ENSCHIG00000010851,ENSCHIG00000011218,ENSCHIG00000011516,ENSCHIG00000012190,ENSCHIG00000012373,…
BP	GO:0070887	cellular response to chemical stimulus	155	177	332	1617	4.5e-08	9.74824e-06	ENSCHIG00000000241,ENSCHIG00000000483,ENSCHIG00000001308,ENSCHIG00000003139,ENSCHIG00000004836,ENSCHIG00000005194,ENSCHIG00000005302,ENSCHIG00000005361,ENSCHIG00000006038,ENSCHIG00000006398,ENSCHIG00000006719,ENSCHIG00000007961,ENSCHIG00000008094,ENSCHIG00000008225,ENSCHIG00000008470,ENSCHIG00000008753,ENSCHIG00000008918,ENSCHIG00000009044,ENSCHIG00000009050,ENSCHIG00000009316,ENSCHIG00000009349,…	ENSCHIG00000000346,ENSCHIG00000000413,ENSCHIG00000000510,ENSCHIG00000001759,ENSCHIG00000002285,ENSCHIG00000003163,ENSCHIG00000003452,ENSCHIG00000005289,ENSCHIG00000006250,ENSCHIG00000006477,ENSCHIG00000006913,ENSCHIG00000007595,ENSCHIG00000007611,ENSCHIG00000008018,ENSCHIG00000008049,ENSCHIG00000008675,ENSCHIG00000008739,ENSCHIG00000008795,ENSCHIG00000008990,ENSCHIG00000009037,ENSCHIG00000009039,…
BP	GO:0030334	regulation of cell migration	57	79	136	554	4.8e-08	1.01982e-05	ENSCHIG00000000579,ENSCHIG00000001349,ENSCHIG00000005194,ENSCHIG00000007920,ENSCHIG00000008357,ENSCHIG00000008489,ENSCHIG00000009529,ENSCHIG00000010055,ENSCHIG00000011010,ENSCHIG00000011567,ENSCHIG00000011929,ENSCHIG00000012255,ENSCHIG00000012382,ENSCHIG00000012602,ENSCHIG00000012968,ENSCHIG00000014030,ENSCHIG00000014291,ENSCHIG00000014308,ENSCHIG00000015458,ENSCHIG00000015613,ENSCHIG00000015975,…	ENSCHIG00000000127,ENSCHIG00000000413,ENSCHIG00000001759,ENSCHIG00000002285,ENSCHIG00000003476,ENSCHIG00000006477,ENSCHIG00000007539,ENSCHIG00000007595,ENSCHIG00000007611,ENSCHIG00000008049,ENSCHIG00000008154,ENSCHIG00000009037,ENSCHIG00000010160,ENSCHIG00000010998,ENSCHIG00000011327,ENSCHIG00000011749,ENSCHIG00000011781,ENSCHIG00000012104,ENSCHIG00000012195,ENSCHIG00000012568,ENSCHIG00000012713,…
BP	GO:0007154	cell communication	247	310	557	2934	5.2e-08	1.08395e-05	ENSCHIG00000000241,ENSCHIG00000000483,ENSCHIG00000000579,ENSCHIG00000001027,ENSCHIG00000001148,ENSCHIG00000002331,ENSCHIG00000003384,ENSCHIG00000003444,ENSCHIG00000003612,ENSCHIG00000004710,ENSCHIG00000004836,ENSCHIG00000005194,ENSCHIG00000005302,ENSCHIG00000005361,ENSCHIG00000006038,ENSCHIG00000006398,ENSCHIG00000007837,ENSCHIG00000007961,ENSCHIG00000008055,ENSCHIG00000008075,ENSCHIG00000008094,…	ENSCHIG00000000292,ENSCHIG00000000377,ENSCHIG00000000413,ENSCHIG00000000474,ENSCHIG00000001759,ENSCHIG00000001846,ENSCHIG00000002285,ENSCHIG00000003452,ENSCHIG00000003509,ENSCHIG00000003897,ENSCHIG00000005289,ENSCHIG00000005349,ENSCHIG00000005534,ENSCHIG00000005655,ENSCHIG00000005882,ENSCHIG00000006200,ENSCHIG00000006250,ENSCHIG00000006477,ENSCHIG00000006685,ENSCHIG00000006913,ENSCHIG00000007287,…
BP	GO:0065008	regulation of biological quality	195	210	405	2038	5.3e-08	1.08434e-05	ENSCHIG00000000241,ENSCHIG00000000579,ENSCHIG00000000946,ENSCHIG00000001027,ENSCHIG00000001148,ENSCHIG00000001939,ENSCHIG00000003444,ENSCHIG00000003497,ENSCHIG00000003690,ENSCHIG00000004709,ENSCHIG00000004836,ENSCHIG00000005194,ENSCHIG00000005361,ENSCHIG00000006038,ENSCHIG00000006150,ENSCHIG00000006398,ENSCHIG00000006690,ENSCHIG00000007626,ENSCHIG00000007827,ENSCHIG00000007879,ENSCHIG00000007979,…	ENSCHIG00000000377,ENSCHIG00000000462,ENSCHIG00000000510,ENSCHIG00000001722,ENSCHIG00000001759,ENSCHIG00000001846,ENSCHIG00000003163,ENSCHIG00000003329,ENSCHIG00000005238,ENSCHIG00000005289,ENSCHIG00000005534,ENSCHIG00000006081,ENSCHIG00000006250,ENSCHIG00000006477,ENSCHIG00000006804,ENSCHIG00000006913,ENSCHIG00000007211,ENSCHIG00000007281,ENSCHIG00000007305,ENSCHIG00000007509,ENSCHIG00000007595,…
BP	GO:0032964	collagen biosynthetic process	10	5	15	22	5.8e-08	1.16506e-05	ENSCHIG00000000989,ENSCHIG00000002757,ENSCHIG00000008470,ENSCHIG00000008753,ENSCHIG00000010966,ENSCHIG00000014597,ENSCHIG00000020225,ENSCHIG00000021319,ENSCHIG00000022372,ENSCHIG00000026227	ENSCHIG00000013742,ENSCHIG00000016970,ENSCHIG00000021125,ENSCHIG00000022474,ENSCHIG00000026576
CC	GO:0031224	intrinsic component of membrane	90	87	177	820	6e-08	1.18371e-05	ENSCHIG00000000006,ENSCHIG00000000016,ENSCHIG00000000019,ENSCHIG00000000021,ENSCHIG00000000023,ENSCHIG00000000032,ENSCHIG00000000035,ENSCHIG00000000241,ENSCHIG00000000443,ENSCHIG00000000579,ENSCHIG00000005194,ENSCHIG00000005567,ENSCHIG00000006690,ENSCHIG00000007626,ENSCHIG00000007947,ENSCHIG00000008094,ENSCHIG00000008525,ENSCHIG00000008918,ENSCHIG00000008993,ENSCHIG00000009367,ENSCHIG00000009640,…	ENSCHIG00000000135,ENSCHIG00000000287,ENSCHIG00000000292,ENSCHIG00000000423,ENSCHIG00000000474,ENSCHIG00000001846,ENSCHIG00000003452,ENSCHIG00000003900,ENSCHIG00000006477,ENSCHIG00000006756,ENSCHIG00000007401,ENSCHIG00000007509,ENSCHIG00000008049,ENSCHIG00000008354,ENSCHIG00000008675,ENSCHIG00000008888,ENSCHIG00000008910,ENSCHIG00000008984,ENSCHIG00000009603,ENSCHIG00000009617,ENSCHIG00000010160,…
BP	GO:0043436	oxoacid metabolic process	68	46	114	446	6.4e-08	1.24048e-05	ENSCHIG00000000075,ENSCHIG00000000397,ENSCHIG00000000443,ENSCHIG00000003139,ENSCHIG00000003271,ENSCHIG00000004836,ENSCHIG00000007800,ENSCHIG00000008851,ENSCHIG00000008890,ENSCHIG00000009050,ENSCHIG00000009097,ENSCHIG00000009229,ENSCHIG00000009640,ENSCHIG00000012382,ENSCHIG00000012774,ENSCHIG00000012775,ENSCHIG00000012869,ENSCHIG00000013438,ENSCHIG00000013475,ENSCHIG00000013476,ENSCHIG00000014068,…	ENSCHIG00000000324,ENSCHIG00000000527,ENSCHIG00000001722,ENSCHIG00000002685,ENSCHIG00000008049,ENSCHIG00000008373,ENSCHIG00000008696,ENSCHIG00000009216,ENSCHIG00000011482,ENSCHIG00000011768,ENSCHIG00000012757,ENSCHIG00000013153,ENSCHIG00000013432,ENSCHIG00000015344,ENSCHIG00000015819,ENSCHIG00000015901,ENSCHIG00000015989,ENSCHIG00000017070,ENSCHIG00000017289,ENSCHIG00000017486,ENSCHIG00000017801,…
MF	GO:0004872	receptor activity	56	66	122	477	6.6e-08	1.25719e-05	ENSCHIG00000000579,ENSCHIG00000001027,ENSCHIG00000005194,ENSCHIG00000005302,ENSCHIG00000006150,ENSCHIG00000006398,ENSCHIG00000008595,ENSCHIG00000008918,ENSCHIG00000009303,ENSCHIG00000009367,ENSCHIG00000009529,ENSCHIG00000010178,ENSCHIG00000010463,ENSCHIG00000010746,ENSCHIG00000011364,ENSCHIG00000012691,ENSCHIG00000012705,ENSCHIG00000012930,ENSCHIG00000013565,ENSCHIG00000014900,ENSCHIG00000016092,…	ENSCHIG00000000474,ENSCHIG00000003329,ENSCHIG00000003452,ENSCHIG00000005655,ENSCHIG00000006477,ENSCHIG00000007401,ENSCHIG00000007509,ENSCHIG00000007611,ENSCHIG00000008354,ENSCHIG00000008675,ENSCHIG00000008984,ENSCHIG00000009039,ENSCHIG00000009603,ENSCHIG00000010514,ENSCHIG00000011223,ENSCHIG00000011683,ENSCHIG00000011749,ENSCHIG00000011853,ENSCHIG00000012190,ENSCHIG00000012330,ENSCHIG00000012516,…
BP	GO:0050673	epithelial cell proliferation	31	45	76	264	7e-08	1.31078e-05	ENSCHIG00000000483,ENSCHIG00000001148,ENSCHIG00000008489,ENSCHIG00000010463,ENSCHIG00000010667,ENSCHIG00000011752,ENSCHIG00000011863,ENSCHIG00000012502,ENSCHIG00000012968,ENSCHIG00000014039,ENSCHIG00000014291,ENSCHIG00000015014,ENSCHIG00000015358,ENSCHIG00000015847,ENSCHIG00000016384,ENSCHIG00000016796,ENSCHIG00000017276,ENSCHIG00000017641,ENSCHIG00000018113,ENSCHIG00000018863,ENSCHIG00000020972,…	ENSCHIG00000005534,ENSCHIG00000006477,ENSCHIG00000007287,ENSCHIG00000007595,ENSCHIG00000008018,ENSCHIG00000010069,ENSCHIG00000010534,ENSCHIG00000011054,ENSCHIG00000011327,ENSCHIG00000011604,ENSCHIG00000012951,ENSCHIG00000013089,ENSCHIG00000013597,ENSCHIG00000014058,ENSCHIG00000014779,ENSCHIG00000015080,ENSCHIG00000016159,ENSCHIG00000016206,ENSCHIG00000016979,ENSCHIG00000017089,ENSCHIG00000017929,…
BP	GO:0002040	sprouting angiogenesis	10	23	33	81	7.4e-08	1.36259e-05	ENSCHIG00000008489,ENSCHIG00000008753,ENSCHIG00000011281,ENSCHIG00000013682,ENSCHIG00000015358,ENSCHIG00000016056,ENSCHIG00000017641,ENSCHIG00000017918,ENSCHIG00000023407,ENSCHIG00000023455	ENSCHIG00000000413,ENSCHIG00000006477,ENSCHIG00000008637,ENSCHIG00000008795,ENSCHIG00000009603,ENSCHIG00000010069,ENSCHIG00000012747,ENSCHIG00000013597,ENSCHIG00000013962,ENSCHIG00000014779,ENSCHIG00000015819,ENSCHIG00000016760,ENSCHIG00000016979,ENSCHIG00000017052,ENSCHIG00000018366,ENSCHIG00000019936,ENSCHIG00000020325,ENSCHIG00000020787,ENSCHIG00000021532,ENSCHIG00000021646,ENSCHIG00000023743,…
BP	GO:0001503	ossification	33	38	71	242	8.4e-08	1.52136e-05	ENSCHIG00000000579,ENSCHIG00000001027,ENSCHIG00000007920,ENSCHIG00000010214,ENSCHIG00000011010,ENSCHIG00000011281,ENSCHIG00000011587,ENSCHIG00000012120,ENSCHIG00000012744,ENSCHIG00000012791,ENSCHIG00000012930,ENSCHIG00000014291,ENSCHIG00000014308,ENSCHIG00000015014,ENSCHIG00000015613,ENSCHIG00000016293,ENSCHIG00000016812,ENSCHIG00000018307,ENSCHIG00000018481,ENSCHIG00000018863,ENSCHIG00000019076,…	ENSCHIG00000003528,ENSCHIG00000006250,ENSCHIG00000007287,ENSCHIG00000008305,ENSCHIG00000008675,ENSCHIG00000009754,ENSCHIG00000010153,ENSCHIG00000011101,ENSCHIG00000011223,ENSCHIG00000011604,ENSCHIG00000012651,ENSCHIG00000012951,ENSCHIG00000013290,ENSCHIG00000014072,ENSCHIG00000014179,ENSCHIG00000014847,ENSCHIG00000015932,ENSCHIG00000016028,ENSCHIG00000016159,ENSCHIG00000016206,ENSCHIG00000016970,…
BP	GO:1901342	regulation of vasculature development	30	35	65	215	8.6e-08	1.53246e-05	ENSCHIG00000003384,ENSCHIG00000008320,ENSCHIG00000008489,ENSCHIG00000008753,ENSCHIG00000011256,ENSCHIG00000011281,ENSCHIG00000011552,ENSCHIG00000011863,ENSCHIG00000012382,ENSCHIG00000012393,ENSCHIG00000015613,ENSCHIG00000015975,ENSCHIG00000016056,ENSCHIG00000016627,ENSCHIG00000017276,ENSCHIG00000017641,ENSCHIG00000017918,ENSCHIG00000018287,ENSCHIG00000019727,ENSCHIG00000020142,ENSCHIG00000020225,…	ENSCHIG00000000413,ENSCHIG00000005534,ENSCHIG00000005655,ENSCHIG00000006477,ENSCHIG00000007611,ENSCHIG00000008795,ENSCHIG00000009603,ENSCHIG00000011101,ENSCHIG00000011781,ENSCHIG00000012713,ENSCHIG00000012730,ENSCHIG00000012747,ENSCHIG00000012755,ENSCHIG00000013179,ENSCHIG00000013597,ENSCHIG00000013962,ENSCHIG00000014779,ENSCHIG00000015080,ENSCHIG00000016760,ENSCHIG00000016979,ENSCHIG00000017052,…
CC	GO:0044420	extracellular matrix component	10	19	29	71	9.9e-08	1.73611e-05	ENSCHIG00000006814,ENSCHIG00000010055,ENSCHIG00000010567,ENSCHIG00000012434,ENSCHIG00000016627,ENSCHIG00000018670,ENSCHIG00000020225,ENSCHIG00000021319,ENSCHIG00000021438,ENSCHIG00000025647	ENSCHIG00000000413,ENSCHIG00000011298,ENSCHIG00000012140,ENSCHIG00000012820,ENSCHIG00000013633,ENSCHIG00000019067,ENSCHIG00000019677,ENSCHIG00000020940,ENSCHIG00000021120,ENSCHIG00000022176,ENSCHIG00000022338,ENSCHIG00000022544,ENSCHIG00000023131,ENSCHIG00000024734,ENSCHIG00000024787,ENSCHIG00000025629,ENSCHIG00000025745,ENSCHIG00000026018,ENSCHIG00000026764
BP	GO:0042221	response to chemical	194	216	410	2081	1.2e-07	2.0715e-05	ENSCHIG00000000075,ENSCHIG00000000241,ENSCHIG00000000397,ENSCHIG00000000483,ENSCHIG00000001308,ENSCHIG00000003139,ENSCHIG00000003271,ENSCHIG00000003384,ENSCHIG00000004836,ENSCHIG00000005194,ENSCHIG00000005302,ENSCHIG00000005361,ENSCHIG00000006038,ENSCHIG00000006150,ENSCHIG00000006398,ENSCHIG00000006719,ENSCHIG00000007626,ENSCHIG00000007961,ENSCHIG00000008094,ENSCHIG00000008225,ENSCHIG00000008470,…	ENSCHIG00000000346,ENSCHIG00000000413,ENSCHIG00000000510,ENSCHIG00000001759,ENSCHIG00000002285,ENSCHIG00000003163,ENSCHIG00000003452,ENSCHIG00000005289,ENSCHIG00000006250,ENSCHIG00000006477,ENSCHIG00000006685,ENSCHIG00000006756,ENSCHIG00000006913,ENSCHIG00000007595,ENSCHIG00000007611,ENSCHIG00000008018,ENSCHIG00000008049,ENSCHIG00000008675,ENSCHIG00000008739,ENSCHIG00000008795,ENSCHIG00000008910,…
BP	GO:0007166	cell surface receptor signaling pathway	122	169	291	1403	1.5e-07	2.54954e-05	ENSCHIG00000000483,ENSCHIG00000000579,ENSCHIG00000001027,ENSCHIG00000003612,ENSCHIG00000005194,ENSCHIG00000007961,ENSCHIG00000008055,ENSCHIG00000008075,ENSCHIG00000008094,ENSCHIG00000008320,ENSCHIG00000008470,ENSCHIG00000008753,ENSCHIG00000009044,ENSCHIG00000009367,ENSCHIG00000009529,ENSCHIG00000009696,ENSCHIG00000009909,ENSCHIG00000010055,ENSCHIG00000010178,ENSCHIG00000010202,ENSCHIG00000010379,…	ENSCHIG00000000292,ENSCHIG00000000413,ENSCHIG00000000474,ENSCHIG00000001846,ENSCHIG00000003509,ENSCHIG00000005289,ENSCHIG00000005349,ENSCHIG00000006250,ENSCHIG00000006477,ENSCHIG00000007287,ENSCHIG00000007401,ENSCHIG00000007611,ENSCHIG00000008049,ENSCHIG00000008739,ENSCHIG00000008973,ENSCHIG00000008990,ENSCHIG00000009039,ENSCHIG00000009736,ENSCHIG00000009754,ENSCHIG00000010069,ENSCHIG00000010153,…
BP	GO:0050896	response to stimulus	377	399	776	4296	1.6e-07	2.6783e-05	ENSCHIG00000000075,ENSCHIG00000000241,ENSCHIG00000000353,ENSCHIG00000000397,ENSCHIG00000000443,ENSCHIG00000000483,ENSCHIG00000000508,ENSCHIG00000000579,ENSCHIG00000001027,ENSCHIG00000001148,ENSCHIG00000001308,ENSCHIG00000002331,ENSCHIG00000003139,ENSCHIG00000003271,ENSCHIG00000003384,ENSCHIG00000003444,ENSCHIG00000003612,ENSCHIG00000004836,ENSCHIG00000005194,ENSCHIG00000005302,ENSCHIG00000005361,…	ENSCHIG00000000135,ENSCHIG00000000292,ENSCHIG00000000313,ENSCHIG00000000346,ENSCHIG00000000413,ENSCHIG00000000462,ENSCHIG00000000474,ENSCHIG00000000510,ENSCHIG00000001759,ENSCHIG00000001846,ENSCHIG00000002285,ENSCHIG00000003163,ENSCHIG00000003452,ENSCHIG00000003509,ENSCHIG00000003897,ENSCHIG00000005289,ENSCHIG00000005349,ENSCHIG00000005655,ENSCHIG00000005882,ENSCHIG00000006200,ENSCHIG00000006250,…
BP	GO:0007267	cell-cell signaling	54	107	161	698	2.3e-07	3.7926e-05	ENSCHIG00000000483,ENSCHIG00000001027,ENSCHIG00000004710,ENSCHIG00000006038,ENSCHIG00000008225,ENSCHIG00000008320,ENSCHIG00000009529,ENSCHIG00000009696,ENSCHIG00000009868,ENSCHIG00000009909,ENSCHIG00000009991,ENSCHIG00000010042,ENSCHIG00000010178,ENSCHIG00000010379,ENSCHIG00000010463,ENSCHIG00000010605,ENSCHIG00000011009,ENSCHIG00000012791,ENSCHIG00000013682,ENSCHIG00000014039,ENSCHIG00000014176,…	ENSCHIG00000000292,ENSCHIG00000000377,ENSCHIG00000000474,ENSCHIG00000001759,ENSCHIG00000001846,ENSCHIG00000005534,ENSCHIG00000006913,ENSCHIG00000007287,ENSCHIG00000008800,ENSCHIG00000009205,ENSCHIG00000009617,ENSCHIG00000010069,ENSCHIG00000010534,ENSCHIG00000010693,ENSCHIG00000010714,ENSCHIG00000010851,ENSCHIG00000011054,ENSCHIG00000011645,ENSCHIG00000011853,ENSCHIG00000011906,ENSCHIG00000012104,…
BP	GO:0002682	regulation of immune system process	88	93	181	805	2.5e-07	4.06176e-05	ENSCHIG00000000483,ENSCHIG00000000508,ENSCHIG00000003444,ENSCHIG00000003612,ENSCHIG00000008094,ENSCHIG00000008320,ENSCHIG00000008374,ENSCHIG00000009044,ENSCHIG00000009934,ENSCHIG00000010381,ENSCHIG00000011010,ENSCHIG00000011494,ENSCHIG00000011501,ENSCHIG00000011567,ENSCHIG00000011587,ENSCHIG00000011929,ENSCHIG00000011978,ENSCHIG00000012602,ENSCHIG00000012705,ENSCHIG00000013565,ENSCHIG00000014030,…	ENSCHIG00000000127,ENSCHIG00000000462,ENSCHIG00000002285,ENSCHIG00000003509,ENSCHIG00000003528,ENSCHIG00000005289,ENSCHIG00000005534,ENSCHIG00000005882,ENSCHIG00000007281,ENSCHIG00000007401,ENSCHIG00000007595,ENSCHIG00000007611,ENSCHIG00000008305,ENSCHIG00000008724,ENSCHIG00000008779,ENSCHIG00000008990,ENSCHIG00000009914,ENSCHIG00000010069,ENSCHIG00000010160,ENSCHIG00000010166,ENSCHIG00000010998,…
BP	GO:0023052	signaling	236	311	547	2905	2.7e-07	4.26137e-05	ENSCHIG00000000241,ENSCHIG00000000483,ENSCHIG00000000579,ENSCHIG00000001027,ENSCHIG00000001148,ENSCHIG00000002331,ENSCHIG00000003384,ENSCHIG00000003444,ENSCHIG00000003612,ENSCHIG00000004710,ENSCHIG00000004836,ENSCHIG00000005194,ENSCHIG00000005302,ENSCHIG00000005361,ENSCHIG00000006038,ENSCHIG00000006398,ENSCHIG00000007837,ENSCHIG00000007961,ENSCHIG00000008055,ENSCHIG00000008075,ENSCHIG00000008094,…	ENSCHIG00000000292,ENSCHIG00000000377,ENSCHIG00000000413,ENSCHIG00000000474,ENSCHIG00000001759,ENSCHIG00000001846,ENSCHIG00000002285,ENSCHIG00000003452,ENSCHIG00000003509,ENSCHIG00000003897,ENSCHIG00000005289,ENSCHIG00000005349,ENSCHIG00000005534,ENSCHIG00000005655,ENSCHIG00000005882,ENSCHIG00000006200,ENSCHIG00000006250,ENSCHIG00000006477,ENSCHIG00000006685,ENSCHIG00000006913,ENSCHIG00000007287,…
BP	GO:0050900	leukocyte migration	31	30	61	203	2.7e-07	4.26137e-05	ENSCHIG00000009316,ENSCHIG00000010379,ENSCHIG00000010667,ENSCHIG00000011010,ENSCHIG00000011567,ENSCHIG00000011929,ENSCHIG00000012602,ENSCHIG00000012968,ENSCHIG00000014030,ENSCHIG00000015014,ENSCHIG00000015269,ENSCHIG00000015458,ENSCHIG00000016486,ENSCHIG00000016837,ENSCHIG00000018403,ENSCHIG00000019230,ENSCHIG00000019736,ENSCHIG00000020142,ENSCHIG00000020225,ENSCHIG00000020433,ENSCHIG00000020624,…	ENSCHIG00000000127,ENSCHIG00000002285,ENSCHIG00000007595,ENSCHIG00000007611,ENSCHIG00000008675,ENSCHIG00000010160,ENSCHIG00000010998,ENSCHIG00000011749,ENSCHIG00000012104,ENSCHIG00000013785,ENSCHIG00000013862,ENSCHIG00000015403,ENSCHIG00000015637,ENSCHIG00000017167,ENSCHIG00000017260,ENSCHIG00000017407,ENSCHIG00000018078,ENSCHIG00000020448,ENSCHIG00000021947,ENSCHIG00000021993,ENSCHIG00000023486,…
BP	GO:0001935	endothelial cell proliferation	12	23	35	93	3.1e-07	4.82377e-05	ENSCHIG00000008489,ENSCHIG00000010667,ENSCHIG00000011752,ENSCHIG00000011863,ENSCHIG00000012968,ENSCHIG00000015358,ENSCHIG00000017276,ENSCHIG00000017641,ENSCHIG00000018113,ENSCHIG00000020972,ENSCHIG00000023567,ENSCHIG00000026729	ENSCHIG00000006477,ENSCHIG00000007595,ENSCHIG00000010069,ENSCHIG00000011327,ENSCHIG00000012951,ENSCHIG00000013089,ENSCHIG00000013597,ENSCHIG00000014779,ENSCHIG00000015080,ENSCHIG00000016206,ENSCHIG00000016979,ENSCHIG00000018269,ENSCHIG00000018366,ENSCHIG00000019290,ENSCHIG00000020243,ENSCHIG00000021125,ENSCHIG00000023457,ENSCHIG00000023480,ENSCHIG00000023486,ENSCHIG00000023743,ENSCHIG00000025145,…
BP	GO:0009888	tissue development	110	150	260	1240	3.2e-07	4.91022e-05	ENSCHIG00000000353,ENSCHIG00000001027,ENSCHIG00000001148,ENSCHIG00000002757,ENSCHIG00000005194,ENSCHIG00000007274,ENSCHIG00000008595,ENSCHIG00000008862,ENSCHIG00000009042,ENSCHIG00000009529,ENSCHIG00000010178,ENSCHIG00000010202,ENSCHIG00000010214,ENSCHIG00000010320,ENSCHIG00000010379,ENSCHIG00000010463,ENSCHIG00000010930,ENSCHIG00000010966,ENSCHIG00000011010,ENSCHIG00000011208,ENSCHIG00000011281,…	ENSCHIG00000000292,ENSCHIG00000001722,ENSCHIG00000005534,ENSCHIG00000005655,ENSCHIG00000006250,ENSCHIG00000007287,ENSCHIG00000007595,ENSCHIG00000008049,ENSCHIG00000008305,ENSCHIG00000008675,ENSCHIG00000008795,ENSCHIG00000008800,ENSCHIG00000009216,ENSCHIG00000009574,ENSCHIG00000010063,ENSCHIG00000010069,ENSCHIG00000010325,ENSCHIG00000010513,ENSCHIG00000010534,ENSCHIG00000010603,ENSCHIG00000010630,…
BP	GO:0045597	positive regulation of cell differentiation	69	73	142	603	3.5e-07	5.29699e-05	ENSCHIG00000000579,ENSCHIG00000001148,ENSCHIG00000001635,ENSCHIG00000007626,ENSCHIG00000009044,ENSCHIG00000009097,ENSCHIG00000009529,ENSCHIG00000009909,ENSCHIG00000010178,ENSCHIG00000010214,ENSCHIG00000011010,ENSCHIG00000011281,ENSCHIG00000011290,ENSCHIG00000011587,ENSCHIG00000012502,ENSCHIG00000012620,ENSCHIG00000012744,ENSCHIG00000012791,ENSCHIG00000014176,ENSCHIG00000014288,ENSCHIG00000014291,…	ENSCHIG00000000346,ENSCHIG00000004157,ENSCHIG00000005534,ENSCHIG00000006553,ENSCHIG00000006804,ENSCHIG00000008154,ENSCHIG00000008305,ENSCHIG00000008354,ENSCHIG00000008373,ENSCHIG00000008990,ENSCHIG00000009603,ENSCHIG00000009914,ENSCHIG00000010166,ENSCHIG00000011011,ENSCHIG00000011327,ENSCHIG00000011896,ENSCHIG00000012173,ENSCHIG00000012230,ENSCHIG00000012699,ENSCHIG00000012730,ENSCHIG00000012820,…
BP	GO:0032101	regulation of response to external stimulus	59	55	114	460	3.7e-07	5.524e-05	ENSCHIG00000000508,ENSCHIG00000003612,ENSCHIG00000005194,ENSCHIG00000008320,ENSCHIG00000008358,ENSCHIG00000010214,ENSCHIG00000010381,ENSCHIG00000010667,ENSCHIG00000010953,ENSCHIG00000011081,ENSCHIG00000011290,ENSCHIG00000011587,ENSCHIG00000013151,ENSCHIG00000014030,ENSCHIG00000014109,ENSCHIG00000014288,ENSCHIG00000015014,ENSCHIG00000015257,ENSCHIG00000015975,ENSCHIG00000016486,ENSCHIG00000016712,…	ENSCHIG00000002285,ENSCHIG00000006477,ENSCHIG00000007595,ENSCHIG00000007611,ENSCHIG00000008049,ENSCHIG00000008354,ENSCHIG00000009216,ENSCHIG00000010160,ENSCHIG00000010998,ENSCHIG00000011749,ENSCHIG00000011853,ENSCHIG00000012104,ENSCHIG00000012138,ENSCHIG00000012195,ENSCHIG00000012230,ENSCHIG00000013333,ENSCHIG00000013533,ENSCHIG00000013785,ENSCHIG00000013862,ENSCHIG00000013995,ENSCHIG00000014058,…
BP	GO:0050678	regulation of epithelial cell proliferation	24	41	65	223	3.8e-07	5.59765e-05	ENSCHIG00000001148,ENSCHIG00000008489,ENSCHIG00000010463,ENSCHIG00000010667,ENSCHIG00000011752,ENSCHIG00000011863,ENSCHIG00000012502,ENSCHIG00000012968,ENSCHIG00000014039,ENSCHIG00000014291,ENSCHIG00000016796,ENSCHIG00000017276,ENSCHIG00000017641,ENSCHIG00000018863,ENSCHIG00000020972,ENSCHIG00000021344,ENSCHIG00000021415,ENSCHIG00000023567,ENSCHIG00000023586,ENSCHIG00000023662,ENSCHIG00000026173,…	ENSCHIG00000005534,ENSCHIG00000006477,ENSCHIG00000007287,ENSCHIG00000007595,ENSCHIG00000008018,ENSCHIG00000010069,ENSCHIG00000010534,ENSCHIG00000011054,ENSCHIG00000011327,ENSCHIG00000011604,ENSCHIG00000012951,ENSCHIG00000013089,ENSCHIG00000013597,ENSCHIG00000014779,ENSCHIG00000015080,ENSCHIG00000016159,ENSCHIG00000016206,ENSCHIG00000016979,ENSCHIG00000017089,ENSCHIG00000017929,ENSCHIG00000018269,…
CC	GO:0044425	membrane part	153	174	327	1735	4.8e-07	6.97768e-05	ENSCHIG00000000006,ENSCHIG00000000016,ENSCHIG00000000019,ENSCHIG00000000021,ENSCHIG00000000023,ENSCHIG00000000032,ENSCHIG00000000035,ENSCHIG00000000241,ENSCHIG00000000443,ENSCHIG00000000508,ENSCHIG00000000579,ENSCHIG00000001027,ENSCHIG00000002757,ENSCHIG00000005194,ENSCHIG00000005567,ENSCHIG00000006690,ENSCHIG00000007626,ENSCHIG00000007947,ENSCHIG00000008094,ENSCHIG00000008525,ENSCHIG00000008918,…	ENSCHIG00000000135,ENSCHIG00000000200,ENSCHIG00000000287,ENSCHIG00000000292,ENSCHIG00000000423,ENSCHIG00000000474,ENSCHIG00000000519,ENSCHIG00000001759,ENSCHIG00000001846,ENSCHIG00000003163,ENSCHIG00000003452,ENSCHIG00000003509,ENSCHIG00000003900,ENSCHIG00000003954,ENSCHIG00000005289,ENSCHIG00000005882,ENSCHIG00000006081,ENSCHIG00000006477,ENSCHIG00000006743,ENSCHIG00000006756,ENSCHIG00000007401,…
BP	GO:0045765	regulation of angiogenesis	28	31	59	197	4.9e-07	7.03055e-05	ENSCHIG00000003384,ENSCHIG00000008320,ENSCHIG00000008489,ENSCHIG00000008753,ENSCHIG00000011256,ENSCHIG00000011281,ENSCHIG00000011552,ENSCHIG00000011863,ENSCHIG00000012382,ENSCHIG00000012393,ENSCHIG00000015613,ENSCHIG00000015975,ENSCHIG00000016056,ENSCHIG00000016627,ENSCHIG00000017641,ENSCHIG00000017918,ENSCHIG00000018287,ENSCHIG00000020142,ENSCHIG00000020225,ENSCHIG00000020624,ENSCHIG00000020858,…	ENSCHIG00000000413,ENSCHIG00000005534,ENSCHIG00000005655,ENSCHIG00000006477,ENSCHIG00000007611,ENSCHIG00000008795,ENSCHIG00000009603,ENSCHIG00000011101,ENSCHIG00000011781,ENSCHIG00000012713,ENSCHIG00000012747,ENSCHIG00000012755,ENSCHIG00000013179,ENSCHIG00000013597,ENSCHIG00000013962,ENSCHIG00000014779,ENSCHIG00000015080,ENSCHIG00000016760,ENSCHIG00000016979,ENSCHIG00000017052,ENSCHIG00000018269,…
CC	GO:0016020	membrane	262	305	567	3252	6.1e-07	8.6401e-05	ENSCHIG00000000006,ENSCHIG00000000016,ENSCHIG00000000019,ENSCHIG00000000021,ENSCHIG00000000023,ENSCHIG00000000032,ENSCHIG00000000035,ENSCHIG00000000075,ENSCHIG00000000241,ENSCHIG00000000443,ENSCHIG00000000508,ENSCHIG00000000579,ENSCHIG00000001027,ENSCHIG00000002757,ENSCHIG00000003271,ENSCHIG00000003957,ENSCHIG00000005194,ENSCHIG00000005567,ENSCHIG00000005671,ENSCHIG00000006038,ENSCHIG00000006121,…	ENSCHIG00000000135,ENSCHIG00000000200,ENSCHIG00000000287,ENSCHIG00000000292,ENSCHIG00000000423,ENSCHIG00000000474,ENSCHIG00000000519,ENSCHIG00000001759,ENSCHIG00000001846,ENSCHIG00000003163,ENSCHIG00000003452,ENSCHIG00000003509,ENSCHIG00000003897,ENSCHIG00000003900,ENSCHIG00000003954,ENSCHIG00000005156,ENSCHIG00000005238,ENSCHIG00000005289,ENSCHIG00000005349,ENSCHIG00000005882,ENSCHIG00000005944,…
BP	GO:0045595	regulation of cell differentiation	97	140	237	1124	7.6e-07	0.000106285	ENSCHIG00000000483,ENSCHIG00000000579,ENSCHIG00000001148,ENSCHIG00000001635,ENSCHIG00000003444,ENSCHIG00000003612,ENSCHIG00000005194,ENSCHIG00000007626,ENSCHIG00000007920,ENSCHIG00000008225,ENSCHIG00000009044,ENSCHIG00000009097,ENSCHIG00000009529,ENSCHIG00000009909,ENSCHIG00000009934,ENSCHIG00000010178,ENSCHIG00000010202,ENSCHIG00000010214,ENSCHIG00000010605,ENSCHIG00000011010,ENSCHIG00000011281,…	ENSCHIG00000000346,ENSCHIG00000000510,ENSCHIG00000003528,ENSCHIG00000004157,ENSCHIG00000005534,ENSCHIG00000006553,ENSCHIG00000006804,ENSCHIG00000007281,ENSCHIG00000007287,ENSCHIG00000008154,ENSCHIG00000008305,ENSCHIG00000008354,ENSCHIG00000008373,ENSCHIG00000008990,ENSCHIG00000009037,ENSCHIG00000009603,ENSCHIG00000009914,ENSCHIG00000010069,ENSCHIG00000010153,ENSCHIG00000010166,ENSCHIG00000010534,…
BP	GO:2000145	regulation of cell motility	57	80	137	585	8e-07	0.00011048	ENSCHIG00000000579,ENSCHIG00000001349,ENSCHIG00000005194,ENSCHIG00000007920,ENSCHIG00000008357,ENSCHIG00000008489,ENSCHIG00000009529,ENSCHIG00000010055,ENSCHIG00000011010,ENSCHIG00000011567,ENSCHIG00000011929,ENSCHIG00000012255,ENSCHIG00000012382,ENSCHIG00000012602,ENSCHIG00000012968,ENSCHIG00000014030,ENSCHIG00000014291,ENSCHIG00000014308,ENSCHIG00000015458,ENSCHIG00000015613,ENSCHIG00000015975,…	ENSCHIG00000000127,ENSCHIG00000000413,ENSCHIG00000001759,ENSCHIG00000002285,ENSCHIG00000003476,ENSCHIG00000006477,ENSCHIG00000007539,ENSCHIG00000007595,ENSCHIG00000007611,ENSCHIG00000008049,ENSCHIG00000008154,ENSCHIG00000009037,ENSCHIG00000010160,ENSCHIG00000010998,ENSCHIG00000011327,ENSCHIG00000011749,ENSCHIG00000011781,ENSCHIG00000012104,ENSCHIG00000012195,ENSCHIG00000012568,ENSCHIG00000012713,…
MF	GO:0038023	signaling receptor activity	49	61	110	439	9.3e-07	0.000126847	ENSCHIG00000000579,ENSCHIG00000001027,ENSCHIG00000005194,ENSCHIG00000005302,ENSCHIG00000006150,ENSCHIG00000006398,ENSCHIG00000008595,ENSCHIG00000008918,ENSCHIG00000009303,ENSCHIG00000009367,ENSCHIG00000010178,ENSCHIG00000010463,ENSCHIG00000010746,ENSCHIG00000011364,ENSCHIG00000012691,ENSCHIG00000012705,ENSCHIG00000012930,ENSCHIG00000013565,ENSCHIG00000014900,ENSCHIG00000016092,ENSCHIG00000016712,…	ENSCHIG00000000474,ENSCHIG00000003329,ENSCHIG00000003452,ENSCHIG00000005655,ENSCHIG00000006477,ENSCHIG00000007401,ENSCHIG00000007509,ENSCHIG00000007611,ENSCHIG00000008675,ENSCHIG00000008984,ENSCHIG00000009039,ENSCHIG00000009603,ENSCHIG00000010514,ENSCHIG00000011223,ENSCHIG00000011683,ENSCHIG00000011749,ENSCHIG00000011853,ENSCHIG00000012190,ENSCHIG00000012330,ENSCHIG00000012516,ENSCHIG00000012747,…
BP	GO:0006954	inflammatory response	50	27	77	285	9.7e-07	0.000130446	ENSCHIG00000000443,ENSCHIG00000000508,ENSCHIG00000003384,ENSCHIG00000003612,ENSCHIG00000008320,ENSCHIG00000008358,ENSCHIG00000010055,ENSCHIG00000010381,ENSCHIG00000010930,ENSCHIG00000011256,ENSCHIG00000011281,ENSCHIG00000011290,ENSCHIG00000011587,ENSCHIG00000013151,ENSCHIG00000013972,ENSCHIG00000014109,ENSCHIG00000014288,ENSCHIG00000015014,ENSCHIG00000015613,ENSCHIG00000016486,ENSCHIG00000016712,…	ENSCHIG00000008049,ENSCHIG00000010166,ENSCHIG00000011853,ENSCHIG00000012747,ENSCHIG00000012951,ENSCHIG00000013785,ENSCHIG00000013862,ENSCHIG00000013995,ENSCHIG00000014058,ENSCHIG00000014106,ENSCHIG00000015303,ENSCHIG00000016979,ENSCHIG00000017070,ENSCHIG00000018646,ENSCHIG00000018868,ENSCHIG00000019555,ENSCHIG00000019906,ENSCHIG00000020380,ENSCHIG00000020448,ENSCHIG00000020924,ENSCHIG00000020981,…
BP	GO:0007165	signal transduction	222	275	497	2631	9.8e-07	0.000130446	ENSCHIG00000000241,ENSCHIG00000000483,ENSCHIG00000000579,ENSCHIG00000001027,ENSCHIG00000001148,ENSCHIG00000002331,ENSCHIG00000003384,ENSCHIG00000003444,ENSCHIG00000003612,ENSCHIG00000004836,ENSCHIG00000005194,ENSCHIG00000005302,ENSCHIG00000005361,ENSCHIG00000006038,ENSCHIG00000006398,ENSCHIG00000007837,ENSCHIG00000007961,ENSCHIG00000008055,ENSCHIG00000008075,ENSCHIG00000008094,ENSCHIG00000008225,…	ENSCHIG00000000292,ENSCHIG00000000413,ENSCHIG00000000474,ENSCHIG00000001846,ENSCHIG00000002285,ENSCHIG00000003452,ENSCHIG00000003509,ENSCHIG00000003897,ENSCHIG00000005289,ENSCHIG00000005349,ENSCHIG00000005655,ENSCHIG00000005882,ENSCHIG00000006200,ENSCHIG00000006250,ENSCHIG00000006477,ENSCHIG00000006685,ENSCHIG00000007287,ENSCHIG00000007401,ENSCHIG00000007509,ENSCHIG00000007539,ENSCHIG00000007611,…
BP	GO:0010810	regulation of cell-substrate adhesion	15	30	45	139	1.1e-06	0.000142974	ENSCHIG00000007308,ENSCHIG00000011890,ENSCHIG00000012602,ENSCHIG00000012620,ENSCHIG00000016486,ENSCHIG00000017641,ENSCHIG00000020225,ENSCHIG00000020433,ENSCHIG00000020858,ENSCHIG00000021319,ENSCHIG00000021393,ENSCHIG00000021438,ENSCHIG00000023446,ENSCHIG00000023822,ENSCHIG00000026704	ENSCHIG00000001759,ENSCHIG00000003954,ENSCHIG00000006477,ENSCHIG00000008154,ENSCHIG00000011604,ENSCHIG00000011768,ENSCHIG00000011781,ENSCHIG00000012820,ENSCHIG00000013962,ENSCHIG00000014072,ENSCHIG00000015544,ENSCHIG00000016975,ENSCHIG00000017486,ENSCHIG00000017909,ENSCHIG00000018225,ENSCHIG00000018868,ENSCHIG00000019067,ENSCHIG00000019936,ENSCHIG00000020190,ENSCHIG00000020940,ENSCHIG00000020996,…
BP	GO:0030595	leukocyte chemotaxis	20	21	41	122	1.1e-06	0.000142974	ENSCHIG00000009316,ENSCHIG00000010379,ENSCHIG00000010667,ENSCHIG00000011567,ENSCHIG00000012968,ENSCHIG00000014030,ENSCHIG00000015014,ENSCHIG00000016837,ENSCHIG00000018403,ENSCHIG00000019230,ENSCHIG00000019736,ENSCHIG00000020142,ENSCHIG00000020433,ENSCHIG00000020624,ENSCHIG00000020858,ENSCHIG00000022871,ENSCHIG00000023446,ENSCHIG00000023567,ENSCHIG00000024461,ENSCHIG00000026621	ENSCHIG00000002285,ENSCHIG00000007595,ENSCHIG00000007611,ENSCHIG00000008675,ENSCHIG00000010160,ENSCHIG00000010998,ENSCHIG00000011749,ENSCHIG00000012104,ENSCHIG00000013785,ENSCHIG00000015403,ENSCHIG00000015637,ENSCHIG00000017167,ENSCHIG00000017260,ENSCHIG00000017407,ENSCHIG00000018078,ENSCHIG00000020448,ENSCHIG00000023486,ENSCHIG00000023776,ENSCHIG00000024063,ENSCHIG00000024575,ENSCHIG00000027124
BP	GO:0010811	positive regulation of cell-substrate adhesion	10	19	29	74	1.2e-06	0.000154158	ENSCHIG00000007308,ENSCHIG00000011890,ENSCHIG00000012602,ENSCHIG00000012620,ENSCHIG00000020225,ENSCHIG00000021393,ENSCHIG00000021438,ENSCHIG00000023446,ENSCHIG00000023822,ENSCHIG00000026704	ENSCHIG00000003954,ENSCHIG00000006477,ENSCHIG00000011604,ENSCHIG00000011768,ENSCHIG00000011781,ENSCHIG00000013962,ENSCHIG00000014072,ENSCHIG00000017486,ENSCHIG00000017909,ENSCHIG00000018225,ENSCHIG00000018868,ENSCHIG00000019067,ENSCHIG00000020190,ENSCHIG00000020940,ENSCHIG00000021114,ENSCHIG00000025642,ENSCHIG00000026192,ENSCHIG00000026576,ENSCHIG00000027124
BP	GO:0002687	positive regulation of leukocyte migration	14	16	30	78	1.3e-06	0.000163209	ENSCHIG00000011010,ENSCHIG00000011567,ENSCHIG00000011929,ENSCHIG00000014030,ENSCHIG00000015458,ENSCHIG00000016837,ENSCHIG00000018403,ENSCHIG00000019230,ENSCHIG00000019736,ENSCHIG00000020624,ENSCHIG00000020858,ENSCHIG00000023446,ENSCHIG00000024461,ENSCHIG00000024573	ENSCHIG00000000127,ENSCHIG00000002285,ENSCHIG00000007595,ENSCHIG00000007611,ENSCHIG00000010998,ENSCHIG00000012104,ENSCHIG00000013785,ENSCHIG00000013862,ENSCHIG00000015403,ENSCHIG00000015637,ENSCHIG00000017167,ENSCHIG00000023776,ENSCHIG00000024063,ENSCHIG00000025211,ENSCHIG00000026432,ENSCHIG00000027124
CC	GO:0005604	basement membrane	6	17	23	55	1.3e-06	0.000163209	ENSCHIG00000006814,ENSCHIG00000010055,ENSCHIG00000010567,ENSCHIG00000016627,ENSCHIG00000018670,ENSCHIG00000021438	ENSCHIG00000000413,ENSCHIG00000011298,ENSCHIG00000012820,ENSCHIG00000013633,ENSCHIG00000019067,ENSCHIG00000019677,ENSCHIG00000020940,ENSCHIG00000021120,ENSCHIG00000022176,ENSCHIG00000022338,ENSCHIG00000022544,ENSCHIG00000023131,ENSCHIG00000024787,ENSCHIG00000025629,ENSCHIG00000025745,ENSCHIG00000026018,ENSCHIG00000026764
MF	GO:0042379	chemokine receptor binding	7	6	13	20	1.4e-06	0.000171858	ENSCHIG00000012602,ENSCHIG00000012968,ENSCHIG00000015458,ENSCHIG00000016837,ENSCHIG00000018403,ENSCHIG00000020142,ENSCHIG00000020624	ENSCHIG00000010998,ENSCHIG00000015403,ENSCHIG00000017407,ENSCHIG00000021546,ENSCHIG00000023486,ENSCHIG00000026192
BP	GO:0031589	cell-substrate adhesion	21	43	64	226	1.4e-06	0.000171858	ENSCHIG00000007308,ENSCHIG00000008233,ENSCHIG00000011890,ENSCHIG00000012602,ENSCHIG00000012620,ENSCHIG00000016486,ENSCHIG00000017641,ENSCHIG00000017918,ENSCHIG00000018287,ENSCHIG00000018670,ENSCHIG00000019310,ENSCHIG00000020225,ENSCHIG00000020433,ENSCHIG00000020858,ENSCHIG00000021319,ENSCHIG00000021393,ENSCHIG00000021438,ENSCHIG00000023446,ENSCHIG00000023822,ENSCHIG00000025296,ENSCHIG00000026704	ENSCHIG00000000253,ENSCHIG00000001759,ENSCHIG00000003954,ENSCHIG00000006477,ENSCHIG00000008154,ENSCHIG00000009216,ENSCHIG00000010063,ENSCHIG00000010851,ENSCHIG00000011604,ENSCHIG00000011768,ENSCHIG00000011781,ENSCHIG00000012651,ENSCHIG00000012820,ENSCHIG00000013962,ENSCHIG00000014072,ENSCHIG00000015544,ENSCHIG00000015637,ENSCHIG00000015819,ENSCHIG00000016975,ENSCHIG00000017486,ENSCHIG00000017512,…
BP	GO:0097529	myeloid leukocyte migration	21	17	38	111	1.6e-06	0.000190073	ENSCHIG00000010379,ENSCHIG00000010667,ENSCHIG00000011010,ENSCHIG00000011567,ENSCHIG00000012968,ENSCHIG00000014030,ENSCHIG00000015014,ENSCHIG00000016837,ENSCHIG00000018403,ENSCHIG00000019230,ENSCHIG00000019736,ENSCHIG00000020142,ENSCHIG00000020225,ENSCHIG00000020433,ENSCHIG00000020624,ENSCHIG00000020858,ENSCHIG00000022239,ENSCHIG00000022871,ENSCHIG00000023567,ENSCHIG00000024461,ENSCHIG00000026621	ENSCHIG00000000127,ENSCHIG00000002285,ENSCHIG00000007595,ENSCHIG00000007611,ENSCHIG00000010160,ENSCHIG00000010998,ENSCHIG00000013785,ENSCHIG00000013862,ENSCHIG00000015403,ENSCHIG00000017167,ENSCHIG00000018078,ENSCHIG00000020448,ENSCHIG00000023486,ENSCHIG00000023776,ENSCHIG00000024063,ENSCHIG00000024575,ENSCHIG00000027124
BP	GO:0035296	regulation of tube diameter	4	18	22	49	1.6e-06	0.000190073	ENSCHIG00000015269,ENSCHIG00000016712,ENSCHIG00000022372,ENSCHIG00000023932	ENSCHIG00000001846,ENSCHIG00000007509,ENSCHIG00000010714,ENSCHIG00000012195,ENSCHIG00000012747,ENSCHIG00000013874,ENSCHIG00000014496,ENSCHIG00000016620,ENSCHIG00000017167,ENSCHIG00000019290,ENSCHIG00000020243,ENSCHIG00000022474,ENSCHIG00000023610,ENSCHIG00000024063,ENSCHIG00000024088,ENSCHIG00000025391,ENSCHIG00000026300,ENSCHIG00000026690
BP	GO:0097746	regulation of blood vessel diameter	4	18	22	49	1.6e-06	0.000190073	ENSCHIG00000015269,ENSCHIG00000016712,ENSCHIG00000022372,ENSCHIG00000023932	ENSCHIG00000001846,ENSCHIG00000007509,ENSCHIG00000010714,ENSCHIG00000012195,ENSCHIG00000012747,ENSCHIG00000013874,ENSCHIG00000014496,ENSCHIG00000016620,ENSCHIG00000017167,ENSCHIG00000019290,ENSCHIG00000020243,ENSCHIG00000022474,ENSCHIG00000023610,ENSCHIG00000024063,ENSCHIG00000024088,ENSCHIG00000025391,ENSCHIG00000026300,ENSCHIG00000026690
BP	GO:0001936	regulation of endothelial cell proliferation	10	21	31	83	1.8e-06	0.000209331	ENSCHIG00000008489,ENSCHIG00000010667,ENSCHIG00000011752,ENSCHIG00000011863,ENSCHIG00000012968,ENSCHIG00000017276,ENSCHIG00000017641,ENSCHIG00000020972,ENSCHIG00000023567,ENSCHIG00000026729	ENSCHIG00000006477,ENSCHIG00000007595,ENSCHIG00000010069,ENSCHIG00000011327,ENSCHIG00000012951,ENSCHIG00000013089,ENSCHIG00000013597,ENSCHIG00000014779,ENSCHIG00000015080,ENSCHIG00000016206,ENSCHIG00000016979,ENSCHIG00000018269,ENSCHIG00000019290,ENSCHIG00000020243,ENSCHIG00000021125,ENSCHIG00000023457,ENSCHIG00000023486,ENSCHIG00000023743,ENSCHIG00000025145,ENSCHIG00000026300,ENSCHIG00000027035
BP	GO:0060326	cell chemotaxis	26	25	51	168	1.8e-06	0.000209331	ENSCHIG00000005194,ENSCHIG00000009316,ENSCHIG00000010379,ENSCHIG00000010667,ENSCHIG00000011567,ENSCHIG00000012602,ENSCHIG00000012968,ENSCHIG00000014030,ENSCHIG00000015014,ENSCHIG00000015458,ENSCHIG00000015975,ENSCHIG00000016837,ENSCHIG00000017641,ENSCHIG00000018403,ENSCHIG00000019230,ENSCHIG00000019310,ENSCHIG00000019736,ENSCHIG00000020142,ENSCHIG00000020433,ENSCHIG00000020624,ENSCHIG00000020858,…	ENSCHIG00000002285,ENSCHIG00000006477,ENSCHIG00000007595,ENSCHIG00000007611,ENSCHIG00000008675,ENSCHIG00000010160,ENSCHIG00000010998,ENSCHIG00000011749,ENSCHIG00000012104,ENSCHIG00000013785,ENSCHIG00000015403,ENSCHIG00000015637,ENSCHIG00000017167,ENSCHIG00000017260,ENSCHIG00000017407,ENSCHIG00000018078,ENSCHIG00000020035,ENSCHIG00000020448,ENSCHIG00000022791,ENSCHIG00000023486,ENSCHIG00000023776,…
MF	GO:0008009	chemokine activity	4	6	10	13	2.3e-06	0.000264692	ENSCHIG00000012602,ENSCHIG00000012968,ENSCHIG00000018403,ENSCHIG00000020142	ENSCHIG00000010998,ENSCHIG00000015403,ENSCHIG00000017407,ENSCHIG00000021546,ENSCHIG00000023486,ENSCHIG00000026192
BP	GO:0032103	positive regulation of response to external stimulus	30	22	52	174	2.5e-06	0.000284742	ENSCHIG00000008320,ENSCHIG00000008358,ENSCHIG00000010214,ENSCHIG00000010667,ENSCHIG00000011587,ENSCHIG00000014030,ENSCHIG00000015014,ENSCHIG00000015257,ENSCHIG00000015975,ENSCHIG00000016712,ENSCHIG00000016837,ENSCHIG00000017641,ENSCHIG00000018403,ENSCHIG00000019230,ENSCHIG00000019736,ENSCHIG00000019805,ENSCHIG00000020142,ENSCHIG00000020624,ENSCHIG00000020858,ENSCHIG00000022239,ENSCHIG00000022372,…	ENSCHIG00000002285,ENSCHIG00000006477,ENSCHIG00000007595,ENSCHIG00000007611,ENSCHIG00000008049,ENSCHIG00000008354,ENSCHIG00000010998,ENSCHIG00000012104,ENSCHIG00000012138,ENSCHIG00000013333,ENSCHIG00000013785,ENSCHIG00000013862,ENSCHIG00000014106,ENSCHIG00000015403,ENSCHIG00000015637,ENSCHIG00000017167,ENSCHIG00000019906,ENSCHIG00000020243,ENSCHIG00000023486,ENSCHIG00000023776,ENSCHIG00000024063,…
BP	GO:0051270	regulation of cellular component movement	57	87	144	634	2.6e-06	0.00029311	ENSCHIG00000000579,ENSCHIG00000001349,ENSCHIG00000005194,ENSCHIG00000007920,ENSCHIG00000008357,ENSCHIG00000008489,ENSCHIG00000009529,ENSCHIG00000010055,ENSCHIG00000011010,ENSCHIG00000011567,ENSCHIG00000011929,ENSCHIG00000012255,ENSCHIG00000012382,ENSCHIG00000012602,ENSCHIG00000012968,ENSCHIG00000014030,ENSCHIG00000014291,ENSCHIG00000014308,ENSCHIG00000015458,ENSCHIG00000015613,ENSCHIG00000015975,…	ENSCHIG00000000127,ENSCHIG00000000413,ENSCHIG00000001759,ENSCHIG00000002285,ENSCHIG00000003476,ENSCHIG00000005917,ENSCHIG00000006477,ENSCHIG00000007539,ENSCHIG00000007595,ENSCHIG00000007611,ENSCHIG00000008049,ENSCHIG00000008154,ENSCHIG00000009037,ENSCHIG00000010160,ENSCHIG00000010714,ENSCHIG00000010998,ENSCHIG00000011327,ENSCHIG00000011749,ENSCHIG00000011759,ENSCHIG00000011781,ENSCHIG00000012104,…
CC	GO:0016021	integral component of membrane	80	80	160	768	2.8e-06	0.000312469	ENSCHIG00000000006,ENSCHIG00000000016,ENSCHIG00000000019,ENSCHIG00000000021,ENSCHIG00000000023,ENSCHIG00000000032,ENSCHIG00000000035,ENSCHIG00000000241,ENSCHIG00000000579,ENSCHIG00000005194,ENSCHIG00000005567,ENSCHIG00000006690,ENSCHIG00000007626,ENSCHIG00000007947,ENSCHIG00000008094,ENSCHIG00000008525,ENSCHIG00000008918,ENSCHIG00000009367,ENSCHIG00000009640,ENSCHIG00000010320,ENSCHIG00000010381,…	ENSCHIG00000000135,ENSCHIG00000000287,ENSCHIG00000000292,ENSCHIG00000000423,ENSCHIG00000000474,ENSCHIG00000001846,ENSCHIG00000003452,ENSCHIG00000003900,ENSCHIG00000006477,ENSCHIG00000006756,ENSCHIG00000007401,ENSCHIG00000007509,ENSCHIG00000008354,ENSCHIG00000008888,ENSCHIG00000008910,ENSCHIG00000008984,ENSCHIG00000009603,ENSCHIG00000009617,ENSCHIG00000010160,ENSCHIG00000010200,ENSCHIG00000010514,…
BP	GO:0040012	regulation of locomotion	60	84	144	637	3.5e-06	0.000382851	ENSCHIG00000000579,ENSCHIG00000001349,ENSCHIG00000005194,ENSCHIG00000007920,ENSCHIG00000008357,ENSCHIG00000008489,ENSCHIG00000009529,ENSCHIG00000010055,ENSCHIG00000010667,ENSCHIG00000011010,ENSCHIG00000011567,ENSCHIG00000011929,ENSCHIG00000012255,ENSCHIG00000012382,ENSCHIG00000012602,ENSCHIG00000012968,ENSCHIG00000014030,ENSCHIG00000014291,ENSCHIG00000014308,ENSCHIG00000015458,ENSCHIG00000015613,…	ENSCHIG00000000127,ENSCHIG00000000413,ENSCHIG00000001759,ENSCHIG00000002285,ENSCHIG00000003476,ENSCHIG00000006477,ENSCHIG00000007539,ENSCHIG00000007595,ENSCHIG00000007611,ENSCHIG00000008049,ENSCHIG00000008154,ENSCHIG00000009037,ENSCHIG00000010160,ENSCHIG00000010998,ENSCHIG00000011327,ENSCHIG00000011749,ENSCHIG00000011781,ENSCHIG00000012104,ENSCHIG00000012195,ENSCHIG00000012230,ENSCHIG00000012568,…
BP	GO:0051716	cellular response to stimulus	308	337	645	3553	3.5e-06	0.000382851	ENSCHIG00000000241,ENSCHIG00000000353,ENSCHIG00000000483,ENSCHIG00000000579,ENSCHIG00000001027,ENSCHIG00000001148,ENSCHIG00000001308,ENSCHIG00000002331,ENSCHIG00000003139,ENSCHIG00000003384,ENSCHIG00000003444,ENSCHIG00000003612,ENSCHIG00000004836,ENSCHIG00000005194,ENSCHIG00000005302,ENSCHIG00000005361,ENSCHIG00000006038,ENSCHIG00000006398,ENSCHIG00000006719,ENSCHIG00000007241,ENSCHIG00000007837,…	ENSCHIG00000000292,ENSCHIG00000000346,ENSCHIG00000000413,ENSCHIG00000000474,ENSCHIG00000000510,ENSCHIG00000001759,ENSCHIG00000001846,ENSCHIG00000002285,ENSCHIG00000003163,ENSCHIG00000003452,ENSCHIG00000003509,ENSCHIG00000003897,ENSCHIG00000005289,ENSCHIG00000005349,ENSCHIG00000005655,ENSCHIG00000005882,ENSCHIG00000006200,ENSCHIG00000006250,ENSCHIG00000006477,ENSCHIG00000006685,ENSCHIG00000006913,…
BP	GO:0048513	animal organ development	178	228	406	2122	4.5e-06	0.000487412	ENSCHIG00000000579,ENSCHIG00000001027,ENSCHIG00000001148,ENSCHIG00000002757,ENSCHIG00000003384,ENSCHIG00000003444,ENSCHIG00000003612,ENSCHIG00000005194,ENSCHIG00000005567,ENSCHIG00000006719,ENSCHIG00000007274,ENSCHIG00000007979,ENSCHIG00000008075,ENSCHIG00000008094,ENSCHIG00000008595,ENSCHIG00000008788,ENSCHIG00000009044,ENSCHIG00000009266,ENSCHIG00000009529,ENSCHIG00000009909,ENSCHIG00000009934,…	ENSCHIG00000000292,ENSCHIG00000001722,ENSCHIG00000001972,ENSCHIG00000002020,ENSCHIG00000003163,ENSCHIG00000003528,ENSCHIG00000003900,ENSCHIG00000005289,ENSCHIG00000005349,ENSCHIG00000005534,ENSCHIG00000005655,ENSCHIG00000006250,ENSCHIG00000007281,ENSCHIG00000007287,ENSCHIG00000008049,ENSCHIG00000008078,ENSCHIG00000008305,ENSCHIG00000008373,ENSCHIG00000008675,ENSCHIG00000008724,ENSCHIG00000008795,…
BP	GO:0008285	negative regulation of cell proliferation	44	57	101	416	4.7e-06	0.000504132	ENSCHIG00000000483,ENSCHIG00000000508,ENSCHIG00000000989,ENSCHIG00000001148,ENSCHIG00000001635,ENSCHIG00000010214,ENSCHIG00000010463,ENSCHIG00000011256,ENSCHIG00000011281,ENSCHIG00000011587,ENSCHIG00000012382,ENSCHIG00000012502,ENSCHIG00000014094,ENSCHIG00000014176,ENSCHIG00000014288,ENSCHIG00000014291,ENSCHIG00000015683,ENSCHIG00000016486,ENSCHIG00000016796,ENSCHIG00000017233,ENSCHIG00000017276,…	ENSCHIG00000003476,ENSCHIG00000007281,ENSCHIG00000008018,ENSCHIG00000008305,ENSCHIG00000009037,ENSCHIG00000011004,ENSCHIG00000011294,ENSCHIG00000011298,ENSCHIG00000011327,ENSCHIG00000011604,ENSCHIG00000011756,ENSCHIG00000011887,ENSCHIG00000012195,ENSCHIG00000012651,ENSCHIG00000012951,ENSCHIG00000013004,ENSCHIG00000013089,ENSCHIG00000013179,ENSCHIG00000013189,ENSCHIG00000014779,ENSCHIG00000015080,…
BP	GO:0019752	carboxylic acid metabolic process	61	37	98	401	4.8e-06	0.000509908	ENSCHIG00000000075,ENSCHIG00000000397,ENSCHIG00000000443,ENSCHIG00000003139,ENSCHIG00000003271,ENSCHIG00000004836,ENSCHIG00000008851,ENSCHIG00000008890,ENSCHIG00000009050,ENSCHIG00000009097,ENSCHIG00000009229,ENSCHIG00000009640,ENSCHIG00000012382,ENSCHIG00000012774,ENSCHIG00000012775,ENSCHIG00000012869,ENSCHIG00000013438,ENSCHIG00000013475,ENSCHIG00000013476,ENSCHIG00000014068,ENSCHIG00000014869,…	ENSCHIG00000000324,ENSCHIG00000000527,ENSCHIG00000002685,ENSCHIG00000008049,ENSCHIG00000008373,ENSCHIG00000011482,ENSCHIG00000012757,ENSCHIG00000013153,ENSCHIG00000013432,ENSCHIG00000015344,ENSCHIG00000015989,ENSCHIG00000017070,ENSCHIG00000017801,ENSCHIG00000018225,ENSCHIG00000019290,ENSCHIG00000019906,ENSCHIG00000020106,ENSCHIG00000020256,ENSCHIG00000020292,ENSCHIG00000020436,ENSCHIG00000020567,…
BP	GO:0030335	positive regulation of cell migration	39	44	83	326	4.9e-06	0.000515573	ENSCHIG00000000579,ENSCHIG00000005194,ENSCHIG00000007920,ENSCHIG00000008489,ENSCHIG00000009529,ENSCHIG00000011010,ENSCHIG00000011567,ENSCHIG00000011929,ENSCHIG00000012968,ENSCHIG00000014030,ENSCHIG00000014308,ENSCHIG00000015458,ENSCHIG00000015613,ENSCHIG00000015975,ENSCHIG00000016122,ENSCHIG00000016837,ENSCHIG00000017641,ENSCHIG00000018403,ENSCHIG00000018417,ENSCHIG00000018863,ENSCHIG00000018911,…	ENSCHIG00000000127,ENSCHIG00000001759,ENSCHIG00000002285,ENSCHIG00000006477,ENSCHIG00000007539,ENSCHIG00000007595,ENSCHIG00000007611,ENSCHIG00000010998,ENSCHIG00000011327,ENSCHIG00000012104,ENSCHIG00000012568,ENSCHIG00000012713,ENSCHIG00000012951,ENSCHIG00000013597,ENSCHIG00000013785,ENSCHIG00000013862,ENSCHIG00000013962,ENSCHIG00000014072,ENSCHIG00000014779,ENSCHIG00000015403,ENSCHIG00000015637,…
BP	GO:0002548	monocyte chemotaxis	9	5	14	25	5.1e-06	0.000531555	ENSCHIG00000010379,ENSCHIG00000011567,ENSCHIG00000014030,ENSCHIG00000015014,ENSCHIG00000016837,ENSCHIG00000020624,ENSCHIG00000020858,ENSCHIG00000023567,ENSCHIG00000024461	ENSCHIG00000010998,ENSCHIG00000015403,ENSCHIG00000020448,ENSCHIG00000023486,ENSCHIG00000024575
BP	GO:0003018	vascular process in circulatory system	5	22	27	72	7.4e-06	0.000764067	ENSCHIG00000015269,ENSCHIG00000016712,ENSCHIG00000022372,ENSCHIG00000023932,ENSCHIG00000024090	ENSCHIG00000001846,ENSCHIG00000007509,ENSCHIG00000009603,ENSCHIG00000010714,ENSCHIG00000012195,ENSCHIG00000012747,ENSCHIG00000013785,ENSCHIG00000013874,ENSCHIG00000014496,ENSCHIG00000015819,ENSCHIG00000016620,ENSCHIG00000017167,ENSCHIG00000019290,ENSCHIG00000019555,ENSCHIG00000020243,ENSCHIG00000022474,ENSCHIG00000023610,ENSCHIG00000024063,ENSCHIG00000024088,ENSCHIG00000025391,ENSCHIG00000026300,…
BP	GO:0030336	negative regulation of cell migration	18	32	50	173	1.1e-05	0.00112526	ENSCHIG00000010055,ENSCHIG00000012255,ENSCHIG00000012382,ENSCHIG00000012602,ENSCHIG00000014291,ENSCHIG00000016486,ENSCHIG00000017641,ENSCHIG00000017918,ENSCHIG00000020225,ENSCHIG00000020858,ENSCHIG00000021266,ENSCHIG00000022871,ENSCHIG00000023446,ENSCHIG00000023567,ENSCHIG00000024310,ENSCHIG00000026626,ENSCHIG00000026729,ENSCHIG00000027058	ENSCHIG00000000413,ENSCHIG00000003476,ENSCHIG00000008049,ENSCHIG00000009037,ENSCHIG00000010998,ENSCHIG00000011749,ENSCHIG00000012195,ENSCHIG00000012568,ENSCHIG00000012713,ENSCHIG00000012747,ENSCHIG00000015080,ENSCHIG00000015386,ENSCHIG00000016206,ENSCHIG00000016975,ENSCHIG00000018259,ENSCHIG00000018867,ENSCHIG00000020448,ENSCHIG00000020996,ENSCHIG00000021125,ENSCHIG00000021206,ENSCHIG00000021532,…
BP	GO:0048771	tissue remodeling	20	16	36	111	1.2e-05	0.00119438	ENSCHIG00000010055,ENSCHIG00000011256,ENSCHIG00000011574,ENSCHIG00000012791,ENSCHIG00000013682,ENSCHIG00000014176,ENSCHIG00000014291,ENSCHIG00000015014,ENSCHIG00000015269,ENSCHIG00000015613,ENSCHIG00000016384,ENSCHIG00000019230,ENSCHIG00000020624,ENSCHIG00000021137,ENSCHIG00000021478,ENSCHIG00000022168,ENSCHIG00000022609,ENSCHIG00000023586,ENSCHIG00000026227,ENSCHIG00000027016	ENSCHIG00000008675,ENSCHIG00000010714,ENSCHIG00000013432,ENSCHIG00000013862,ENSCHIG00000014179,ENSCHIG00000015386,ENSCHIG00000016206,ENSCHIG00000016224,ENSCHIG00000016307,ENSCHIG00000016866,ENSCHIG00000019290,ENSCHIG00000020243,ENSCHIG00000020380,ENSCHIG00000022474,ENSCHIG00000024508,ENSCHIG00000027035
BP	GO:0060429	epithelium development	68	98	166	770	1.2e-05	0.00119438	ENSCHIG00000000353,ENSCHIG00000001148,ENSCHIG00000008862,ENSCHIG00000009042,ENSCHIG00000009529,ENSCHIG00000010178,ENSCHIG00000010214,ENSCHIG00000010379,ENSCHIG00000010463,ENSCHIG00000010930,ENSCHIG00000010966,ENSCHIG00000011010,ENSCHIG00000011208,ENSCHIG00000011281,ENSCHIG00000011290,ENSCHIG00000011423,ENSCHIG00000011448,ENSCHIG00000011567,ENSCHIG00000011890,ENSCHIG00000012283,ENSCHIG00000012553,…	ENSCHIG00000000292,ENSCHIG00000005534,ENSCHIG00000005655,ENSCHIG00000007287,ENSCHIG00000008795,ENSCHIG00000009216,ENSCHIG00000009574,ENSCHIG00000010069,ENSCHIG00000010534,ENSCHIG00000010630,ENSCHIG00000010714,ENSCHIG00000010851,ENSCHIG00000011054,ENSCHIG00000011101,ENSCHIG00000011223,ENSCHIG00000011327,ENSCHIG00000011581,ENSCHIG00000011604,ENSCHIG00000011887,ENSCHIG00000012230,ENSCHIG00000012328,…
BP	GO:0007162	negative regulation of cell adhesion	16	33	49	169	1.2e-05	0.00119438	ENSCHIG00000000579,ENSCHIG00000009696,ENSCHIG00000011081,ENSCHIG00000012382,ENSCHIG00000012602,ENSCHIG00000014288,ENSCHIG00000016486,ENSCHIG00000017233,ENSCHIG00000017641,ENSCHIG00000018481,ENSCHIG00000020858,ENSCHIG00000021319,ENSCHIG00000021957,ENSCHIG00000022609,ENSCHIG00000026053,ENSCHIG00000026626	ENSCHIG00000001759,ENSCHIG00000005882,ENSCHIG00000010069,ENSCHIG00000010998,ENSCHIG00000012104,ENSCHIG00000012195,ENSCHIG00000012820,ENSCHIG00000012951,ENSCHIG00000013785,ENSCHIG00000014072,ENSCHIG00000015291,ENSCHIG00000015819,ENSCHIG00000016975,ENSCHIG00000016979,ENSCHIG00000017801,ENSCHIG00000018646,ENSCHIG00000019461,ENSCHIG00000019648,ENSCHIG00000019906,ENSCHIG00000019936,ENSCHIG00000020924,…
BP	GO:0002688	regulation of leukocyte chemotaxis	11	16	27	74	1.3e-05	0.00127101	ENSCHIG00000014030,ENSCHIG00000016837,ENSCHIG00000018403,ENSCHIG00000019736,ENSCHIG00000020433,ENSCHIG00000020624,ENSCHIG00000020858,ENSCHIG00000022871,ENSCHIG00000023446,ENSCHIG00000023567,ENSCHIG00000024461	ENSCHIG00000002285,ENSCHIG00000007595,ENSCHIG00000007611,ENSCHIG00000010160,ENSCHIG00000010998,ENSCHIG00000011749,ENSCHIG00000012104,ENSCHIG00000013785,ENSCHIG00000015403,ENSCHIG00000015637,ENSCHIG00000017167,ENSCHIG00000020448,ENSCHIG00000023776,ENSCHIG00000024063,ENSCHIG00000024575,ENSCHIG00000027124
BP	GO:0050920	regulation of chemotaxis	16	24	40	129	1.3e-05	0.00127101	ENSCHIG00000005194,ENSCHIG00000010667,ENSCHIG00000014030,ENSCHIG00000015975,ENSCHIG00000016837,ENSCHIG00000017641,ENSCHIG00000018403,ENSCHIG00000019736,ENSCHIG00000020142,ENSCHIG00000020433,ENSCHIG00000020624,ENSCHIG00000020858,ENSCHIG00000022871,ENSCHIG00000023446,ENSCHIG00000023567,ENSCHIG00000024461	ENSCHIG00000002285,ENSCHIG00000006477,ENSCHIG00000007595,ENSCHIG00000007611,ENSCHIG00000010160,ENSCHIG00000010998,ENSCHIG00000011749,ENSCHIG00000012104,ENSCHIG00000012230,ENSCHIG00000013785,ENSCHIG00000013862,ENSCHIG00000015403,ENSCHIG00000015637,ENSCHIG00000016159,ENSCHIG00000017052,ENSCHIG00000017167,ENSCHIG00000020243,ENSCHIG00000020325,ENSCHIG00000020448,ENSCHIG00000023486,ENSCHIG00000023776,…
MF	GO:0004871	signal transducer activity	51	65	116	494	1.4e-05	0.00132198	ENSCHIG00000000579,ENSCHIG00000001027,ENSCHIG00000005194,ENSCHIG00000005302,ENSCHIG00000006150,ENSCHIG00000006398,ENSCHIG00000008595,ENSCHIG00000008918,ENSCHIG00000009303,ENSCHIG00000009367,ENSCHIG00000010178,ENSCHIG00000010463,ENSCHIG00000010746,ENSCHIG00000011364,ENSCHIG00000012098,ENSCHIG00000012691,ENSCHIG00000012705,ENSCHIG00000012930,ENSCHIG00000013565,ENSCHIG00000014900,ENSCHIG00000016092,…	ENSCHIG00000000474,ENSCHIG00000003329,ENSCHIG00000003452,ENSCHIG00000005655,ENSCHIG00000006477,ENSCHIG00000007401,ENSCHIG00000007509,ENSCHIG00000007611,ENSCHIG00000008675,ENSCHIG00000008984,ENSCHIG00000009039,ENSCHIG00000009603,ENSCHIG00000010514,ENSCHIG00000011223,ENSCHIG00000011683,ENSCHIG00000011749,ENSCHIG00000011853,ENSCHIG00000012190,ENSCHIG00000012330,ENSCHIG00000012516,ENSCHIG00000012651,…
BP	GO:0045785	positive regulation of cell adhesion	26	42	68	260	1.4e-05	0.00132198	ENSCHIG00000007308,ENSCHIG00000008374,ENSCHIG00000011890,ENSCHIG00000011929,ENSCHIG00000012602,ENSCHIG00000012620,ENSCHIG00000014288,ENSCHIG00000014588,ENSCHIG00000015014,ENSCHIG00000017810,ENSCHIG00000018863,ENSCHIG00000019230,ENSCHIG00000020225,ENSCHIG00000020624,ENSCHIG00000021393,ENSCHIG00000021438,ENSCHIG00000021568,ENSCHIG00000023446,ENSCHIG00000023822,ENSCHIG00000024469,ENSCHIG00000025215,…	ENSCHIG00000003954,ENSCHIG00000006477,ENSCHIG00000007595,ENSCHIG00000008305,ENSCHIG00000008779,ENSCHIG00000009914,ENSCHIG00000010166,ENSCHIG00000010998,ENSCHIG00000011604,ENSCHIG00000011768,ENSCHIG00000011781,ENSCHIG00000013860,ENSCHIG00000013862,ENSCHIG00000013962,ENSCHIG00000014072,ENSCHIG00000015303,ENSCHIG00000015819,ENSCHIG00000016159,ENSCHIG00000016348,ENSCHIG00000017486,ENSCHIG00000017909,…
BP	GO:0010033	response to organic substance	143	165	308	1572	1.4e-05	0.00132198	ENSCHIG00000000075,ENSCHIG00000000397,ENSCHIG00000000483,ENSCHIG00000001308,ENSCHIG00000003271,ENSCHIG00000003384,ENSCHIG00000004836,ENSCHIG00000005194,ENSCHIG00000005302,ENSCHIG00000005361,ENSCHIG00000006038,ENSCHIG00000006398,ENSCHIG00000006719,ENSCHIG00000007961,ENSCHIG00000008094,ENSCHIG00000008225,ENSCHIG00000008470,ENSCHIG00000008753,ENSCHIG00000008918,ENSCHIG00000009044,ENSCHIG00000009050,…	ENSCHIG00000000413,ENSCHIG00000000510,ENSCHIG00000001759,ENSCHIG00000003163,ENSCHIG00000003452,ENSCHIG00000006250,ENSCHIG00000006477,ENSCHIG00000006685,ENSCHIG00000006756,ENSCHIG00000006913,ENSCHIG00000008018,ENSCHIG00000008049,ENSCHIG00000008739,ENSCHIG00000008990,ENSCHIG00000009037,ENSCHIG00000009039,ENSCHIG00000009603,ENSCHIG00000009617,ENSCHIG00000009737,ENSCHIG00000010063,ENSCHIG00000010514,…
BP	GO:0006811	ion transport	85	74	159	734	1.4e-05	0.00132198	ENSCHIG00000000016,ENSCHIG00000000019,ENSCHIG00000000021,ENSCHIG00000000023,ENSCHIG00000000241,ENSCHIG00000001939,ENSCHIG00000004836,ENSCHIG00000005302,ENSCHIG00000005361,ENSCHIG00000005567,ENSCHIG00000006690,ENSCHIG00000006824,ENSCHIG00000007205,ENSCHIG00000007220,ENSCHIG00000007947,ENSCHIG00000008225,ENSCHIG00000008525,ENSCHIG00000008918,ENSCHIG00000009044,ENSCHIG00000009050,ENSCHIG00000009875,…	ENSCHIG00000000377,ENSCHIG00000001846,ENSCHIG00000003163,ENSCHIG00000007595,ENSCHIG00000008910,ENSCHIG00000008973,ENSCHIG00000009570,ENSCHIG00000009603,ENSCHIG00000009617,ENSCHIG00000010063,ENSCHIG00000010200,ENSCHIG00000010714,ENSCHIG00000010731,ENSCHIG00000011516,ENSCHIG00000011611,ENSCHIG00000011759,ENSCHIG00000012043,ENSCHIG00000012104,ENSCHIG00000012190,ENSCHIG00000013197,ENSCHIG00000013785,…
BP	GO:2000147	positive regulation of cell motility	39	45	84	340	1.5e-05	0.00139261	ENSCHIG00000000579,ENSCHIG00000005194,ENSCHIG00000007920,ENSCHIG00000008489,ENSCHIG00000009529,ENSCHIG00000011010,ENSCHIG00000011567,ENSCHIG00000011929,ENSCHIG00000012968,ENSCHIG00000014030,ENSCHIG00000014308,ENSCHIG00000015458,ENSCHIG00000015613,ENSCHIG00000015975,ENSCHIG00000016122,ENSCHIG00000016837,ENSCHIG00000017641,ENSCHIG00000018403,ENSCHIG00000018417,ENSCHIG00000018863,ENSCHIG00000018911,…	ENSCHIG00000000127,ENSCHIG00000001759,ENSCHIG00000002285,ENSCHIG00000006477,ENSCHIG00000007539,ENSCHIG00000007595,ENSCHIG00000007611,ENSCHIG00000010998,ENSCHIG00000011327,ENSCHIG00000012104,ENSCHIG00000012568,ENSCHIG00000012713,ENSCHIG00000012951,ENSCHIG00000013597,ENSCHIG00000013785,ENSCHIG00000013862,ENSCHIG00000013962,ENSCHIG00000014072,ENSCHIG00000014779,ENSCHIG00000015403,ENSCHIG00000015637,…
BP	GO:0002376	immune system process	131	134	265	1327	1.5e-05	0.00139261	ENSCHIG00000000483,ENSCHIG00000000508,ENSCHIG00000001027,ENSCHIG00000003271,ENSCHIG00000003444,ENSCHIG00000003612,ENSCHIG00000005194,ENSCHIG00000008094,ENSCHIG00000008320,ENSCHIG00000008339,ENSCHIG00000008374,ENSCHIG00000009044,ENSCHIG00000009266,ENSCHIG00000009316,ENSCHIG00000009892,ENSCHIG00000009934,ENSCHIG00000010214,ENSCHIG00000010379,ENSCHIG00000010381,ENSCHIG00000010667,ENSCHIG00000011010,…	ENSCHIG00000000127,ENSCHIG00000000135,ENSCHIG00000000462,ENSCHIG00000002285,ENSCHIG00000003329,ENSCHIG00000003509,ENSCHIG00000003528,ENSCHIG00000003900,ENSCHIG00000005289,ENSCHIG00000005534,ENSCHIG00000005882,ENSCHIG00000007281,ENSCHIG00000007401,ENSCHIG00000007595,ENSCHIG00000007611,ENSCHIG00000008049,ENSCHIG00000008305,ENSCHIG00000008675,ENSCHIG00000008724,ENSCHIG00000008779,ENSCHIG00000008795,…
BP	GO:0006935	chemotaxis	34	46	80	321	1.7e-05	0.0015522	ENSCHIG00000005194,ENSCHIG00000006150,ENSCHIG00000007626,ENSCHIG00000009316,ENSCHIG00000010379,ENSCHIG00000010667,ENSCHIG00000011567,ENSCHIG00000012226,ENSCHIG00000012602,ENSCHIG00000012968,ENSCHIG00000014030,ENSCHIG00000015014,ENSCHIG00000015458,ENSCHIG00000015975,ENSCHIG00000016092,ENSCHIG00000016837,ENSCHIG00000017641,ENSCHIG00000018245,ENSCHIG00000018403,ENSCHIG00000019230,ENSCHIG00000019310,…	ENSCHIG00000002285,ENSCHIG00000006477,ENSCHIG00000007595,ENSCHIG00000007611,ENSCHIG00000008675,ENSCHIG00000010160,ENSCHIG00000010998,ENSCHIG00000011749,ENSCHIG00000012104,ENSCHIG00000012179,ENSCHIG00000012230,ENSCHIG00000012820,ENSCHIG00000013004,ENSCHIG00000013785,ENSCHIG00000013862,ENSCHIG00000015403,ENSCHIG00000015637,ENSCHIG00000015819,ENSCHIG00000016159,ENSCHIG00000016179,ENSCHIG00000017052,…
BP	GO:0042330	taxis	34	46	80	321	1.7e-05	0.0015522	ENSCHIG00000005194,ENSCHIG00000006150,ENSCHIG00000007626,ENSCHIG00000009316,ENSCHIG00000010379,ENSCHIG00000010667,ENSCHIG00000011567,ENSCHIG00000012226,ENSCHIG00000012602,ENSCHIG00000012968,ENSCHIG00000014030,ENSCHIG00000015014,ENSCHIG00000015458,ENSCHIG00000015975,ENSCHIG00000016092,ENSCHIG00000016837,ENSCHIG00000017641,ENSCHIG00000018245,ENSCHIG00000018403,ENSCHIG00000019230,ENSCHIG00000019310,…	ENSCHIG00000002285,ENSCHIG00000006477,ENSCHIG00000007595,ENSCHIG00000007611,ENSCHIG00000008675,ENSCHIG00000010160,ENSCHIG00000010998,ENSCHIG00000011749,ENSCHIG00000012104,ENSCHIG00000012179,ENSCHIG00000012230,ENSCHIG00000012820,ENSCHIG00000013004,ENSCHIG00000013785,ENSCHIG00000013862,ENSCHIG00000015403,ENSCHIG00000015637,ENSCHIG00000015819,ENSCHIG00000016159,ENSCHIG00000016179,ENSCHIG00000017052,…
BP	GO:0010573	vascular endothelial growth factor production	10	3	13	24	1.8e-05	0.00163003	ENSCHIG00000008320,ENSCHIG00000008470,ENSCHIG00000011256,ENSCHIG00000012382,ENSCHIG00000015613,ENSCHIG00000016712,ENSCHIG00000020624,ENSCHIG00000024469,ENSCHIG00000026729,ENSCHIG00000026740	ENSCHIG00000007611,ENSCHIG00000009216,ENSCHIG00000025775
BP	GO:0043542	endothelial cell migration	14	30	44	149	2e-05	0.00179642	ENSCHIG00000008489,ENSCHIG00000012382,ENSCHIG00000012385,ENSCHIG00000015358,ENSCHIG00000015613,ENSCHIG00000015975,ENSCHIG00000016122,ENSCHIG00000017641,ENSCHIG00000017918,ENSCHIG00000018113,ENSCHIG00000020972,ENSCHIG00000021957,ENSCHIG00000023446,ENSCHIG00000024461	ENSCHIG00000000413,ENSCHIG00000006477,ENSCHIG00000007539,ENSCHIG00000008637,ENSCHIG00000011327,ENSCHIG00000011781,ENSCHIG00000012713,ENSCHIG00000012747,ENSCHIG00000013597,ENSCHIG00000013962,ENSCHIG00000014779,ENSCHIG00000015080,ENSCHIG00000015386,ENSCHIG00000015819,ENSCHIG00000016206,ENSCHIG00000016760,ENSCHIG00000017052,ENSCHIG00000018269,ENSCHIG00000018366,ENSCHIG00000020035,ENSCHIG00000020243,…
BP	GO:0008015	blood circulation	16	47	63	239	2.2e-05	0.00196013	ENSCHIG00000006398,ENSCHIG00000010379,ENSCHIG00000011009,ENSCHIG00000011208,ENSCHIG00000011448,ENSCHIG00000015269,ENSCHIG00000016712,ENSCHIG00000021957,ENSCHIG00000022372,ENSCHIG00000023277,ENSCHIG00000023932,ENSCHIG00000024090,ENSCHIG00000025647,ENSCHIG00000026626,ENSCHIG00000026627,ENSCHIG00000027058	ENSCHIG00000001846,ENSCHIG00000007509,ENSCHIG00000008800,ENSCHIG00000009603,ENSCHIG00000010714,ENSCHIG00000011223,ENSCHIG00000011759,ENSCHIG00000011781,ENSCHIG00000012043,ENSCHIG00000012104,ENSCHIG00000012195,ENSCHIG00000012747,ENSCHIG00000013785,ENSCHIG00000013862,ENSCHIG00000013874,ENSCHIG00000014496,ENSCHIG00000015819,ENSCHIG00000015894,ENSCHIG00000016620,ENSCHIG00000016866,ENSCHIG00000017127,…
BP	GO:2000146	negative regulation of cell motility	18	33	51	182	2.3e-05	0.00203283	ENSCHIG00000010055,ENSCHIG00000012255,ENSCHIG00000012382,ENSCHIG00000012602,ENSCHIG00000014291,ENSCHIG00000016486,ENSCHIG00000017641,ENSCHIG00000017918,ENSCHIG00000020225,ENSCHIG00000020858,ENSCHIG00000021266,ENSCHIG00000022871,ENSCHIG00000023446,ENSCHIG00000023567,ENSCHIG00000024310,ENSCHIG00000026626,ENSCHIG00000026729,ENSCHIG00000027058	ENSCHIG00000000413,ENSCHIG00000003476,ENSCHIG00000008049,ENSCHIG00000009037,ENSCHIG00000010998,ENSCHIG00000011749,ENSCHIG00000012195,ENSCHIG00000012568,ENSCHIG00000012713,ENSCHIG00000012747,ENSCHIG00000015080,ENSCHIG00000015386,ENSCHIG00000016206,ENSCHIG00000016975,ENSCHIG00000018259,ENSCHIG00000018867,ENSCHIG00000020448,ENSCHIG00000020996,ENSCHIG00000021125,ENSCHIG00000021206,ENSCHIG00000021532,…
BP	GO:0060840	artery development	5	20	25	68	2.4e-05	0.00210438	ENSCHIG00000010202,ENSCHIG00000010463,ENSCHIG00000017030,ENSCHIG00000017918,ENSCHIG00000020579	ENSCHIG00000008724,ENSCHIG00000010714,ENSCHIG00000012651,ENSCHIG00000015386,ENSCHIG00000017289,ENSCHIG00000017929,ENSCHIG00000018868,ENSCHIG00000019461,ENSCHIG00000020243,ENSCHIG00000020325,ENSCHIG00000020340,ENSCHIG00000020996,ENSCHIG00000021206,ENSCHIG00000021782,ENSCHIG00000023555,ENSCHIG00000023757,ENSCHIG00000024739,ENSCHIG00000025145,ENSCHIG00000026965,ENSCHIG00000027035
BP	GO:0008284	positive regulation of cell proliferation	57	69	126	564	2.7e-05	0.00233044	ENSCHIG00000000483,ENSCHIG00000001027,ENSCHIG00000002572,ENSCHIG00000005194,ENSCHIG00000005302,ENSCHIG00000008374,ENSCHIG00000008489,ENSCHIG00000009367,ENSCHIG00000009909,ENSCHIG00000009991,ENSCHIG00000010055,ENSCHIG00000010202,ENSCHIG00000010463,ENSCHIG00000010667,ENSCHIG00000011208,ENSCHIG00000011752,ENSCHIG00000011863,ENSCHIG00000012744,ENSCHIG00000012791,ENSCHIG00000012968,ENSCHIG00000014039,…	ENSCHIG00000003897,ENSCHIG00000006477,ENSCHIG00000006553,ENSCHIG00000007017,ENSCHIG00000007287,ENSCHIG00000007595,ENSCHIG00000008373,ENSCHIG00000008675,ENSCHIG00000008779,ENSCHIG00000009216,ENSCHIG00000010069,ENSCHIG00000010514,ENSCHIG00000010534,ENSCHIG00000011054,ENSCHIG00000011108,ENSCHIG00000011604,ENSCHIG00000011781,ENSCHIG00000012190,ENSCHIG00000012328,ENSCHIG00000012516,ENSCHIG00000012951,…
BP	GO:0050878	regulation of body fluid levels	24	24	48	169	2.7e-05	0.00233044	ENSCHIG00000001148,ENSCHIG00000001939,ENSCHIG00000005194,ENSCHIG00000007979,ENSCHIG00000010379,ENSCHIG00000010567,ENSCHIG00000010953,ENSCHIG00000011081,ENSCHIG00000011890,ENSCHIG00000015613,ENSCHIG00000017641,ENSCHIG00000018108,ENSCHIG00000020633,ENSCHIG00000020858,ENSCHIG00000022340,ENSCHIG00000022372,ENSCHIG00000022795,ENSCHIG00000022813,ENSCHIG00000023586,ENSCHIG00000023662,ENSCHIG00000024223,…	ENSCHIG00000008990,ENSCHIG00000009216,ENSCHIG00000009412,ENSCHIG00000010534,ENSCHIG00000011781,ENSCHIG00000012104,ENSCHIG00000012195,ENSCHIG00000013785,ENSCHIG00000015637,ENSCHIG00000016159,ENSCHIG00000017070,ENSCHIG00000018225,ENSCHIG00000018347,ENSCHIG00000018525,ENSCHIG00000019290,ENSCHIG00000020380,ENSCHIG00000021500,ENSCHIG00000022474,ENSCHIG00000023555,ENSCHIG00000023610,ENSCHIG00000024211,…
BP	GO:0071310	cellular response to organic substance	119	140	259	1304	3e-05	0.00254954	ENSCHIG00000000483,ENSCHIG00000001308,ENSCHIG00000004836,ENSCHIG00000005194,ENSCHIG00000005302,ENSCHIG00000005361,ENSCHIG00000006038,ENSCHIG00000006398,ENSCHIG00000006719,ENSCHIG00000007961,ENSCHIG00000008094,ENSCHIG00000008225,ENSCHIG00000008470,ENSCHIG00000008753,ENSCHIG00000008918,ENSCHIG00000009044,ENSCHIG00000009050,ENSCHIG00000009349,ENSCHIG00000009367,ENSCHIG00000009529,ENSCHIG00000009693,…	ENSCHIG00000000413,ENSCHIG00000000510,ENSCHIG00000001759,ENSCHIG00000003163,ENSCHIG00000006250,ENSCHIG00000006477,ENSCHIG00000006913,ENSCHIG00000008018,ENSCHIG00000008049,ENSCHIG00000008739,ENSCHIG00000008990,ENSCHIG00000009037,ENSCHIG00000009039,ENSCHIG00000009603,ENSCHIG00000009737,ENSCHIG00000010063,ENSCHIG00000010514,ENSCHIG00000010534,ENSCHIG00000010630,ENSCHIG00000010998,ENSCHIG00000011054,…
BP	GO:0050880	regulation of blood vessel size	4	18	22	57	3e-05	0.00254954	ENSCHIG00000015269,ENSCHIG00000016712,ENSCHIG00000022372,ENSCHIG00000023932	ENSCHIG00000001846,ENSCHIG00000007509,ENSCHIG00000010714,ENSCHIG00000012195,ENSCHIG00000012747,ENSCHIG00000013874,ENSCHIG00000014496,ENSCHIG00000016620,ENSCHIG00000017167,ENSCHIG00000019290,ENSCHIG00000020243,ENSCHIG00000022474,ENSCHIG00000023610,ENSCHIG00000024063,ENSCHIG00000024088,ENSCHIG00000025391,ENSCHIG00000026300,ENSCHIG00000026690
BP	GO:0003179	heart valve morphogenesis	4	12	16	35	3.2e-05	0.0026783	ENSCHIG00000011208,ENSCHIG00000017918,ENSCHIG00000020225,ENSCHIG00000020579	ENSCHIG00000009574,ENSCHIG00000010714,ENSCHIG00000012651,ENSCHIG00000012951,ENSCHIG00000013434,ENSCHIG00000016206,ENSCHIG00000016970,ENSCHIG00000020243,ENSCHIG00000020996,ENSCHIG00000023939,ENSCHIG00000025038,ENSCHIG00000026965
BP	GO:0040017	positive regulation of locomotion	41	46	87	362	3.2e-05	0.0026783	ENSCHIG00000000579,ENSCHIG00000005194,ENSCHIG00000007920,ENSCHIG00000008489,ENSCHIG00000009529,ENSCHIG00000010667,ENSCHIG00000011010,ENSCHIG00000011567,ENSCHIG00000011929,ENSCHIG00000012968,ENSCHIG00000014030,ENSCHIG00000014308,ENSCHIG00000015458,ENSCHIG00000015613,ENSCHIG00000015975,ENSCHIG00000016122,ENSCHIG00000016837,ENSCHIG00000017641,ENSCHIG00000018403,ENSCHIG00000018417,ENSCHIG00000018863,…	ENSCHIG00000000127,ENSCHIG00000001759,ENSCHIG00000002285,ENSCHIG00000006477,ENSCHIG00000007539,ENSCHIG00000007595,ENSCHIG00000007611,ENSCHIG00000010998,ENSCHIG00000011327,ENSCHIG00000012104,ENSCHIG00000012568,ENSCHIG00000012713,ENSCHIG00000012951,ENSCHIG00000013089,ENSCHIG00000013597,ENSCHIG00000013785,ENSCHIG00000013862,ENSCHIG00000013962,ENSCHIG00000014072,ENSCHIG00000014779,ENSCHIG00000015403,…
BP	GO:0051272	positive regulation of cellular component movement	39	45	84	347	3.3e-05	0.00272078	ENSCHIG00000000579,ENSCHIG00000005194,ENSCHIG00000007920,ENSCHIG00000008489,ENSCHIG00000009529,ENSCHIG00000011010,ENSCHIG00000011567,ENSCHIG00000011929,ENSCHIG00000012968,ENSCHIG00000014030,ENSCHIG00000014308,ENSCHIG00000015458,ENSCHIG00000015613,ENSCHIG00000015975,ENSCHIG00000016122,ENSCHIG00000016837,ENSCHIG00000017641,ENSCHIG00000018403,ENSCHIG00000018417,ENSCHIG00000018863,ENSCHIG00000018911,…	ENSCHIG00000000127,ENSCHIG00000001759,ENSCHIG00000002285,ENSCHIG00000006477,ENSCHIG00000007539,ENSCHIG00000007595,ENSCHIG00000007611,ENSCHIG00000010998,ENSCHIG00000011327,ENSCHIG00000012104,ENSCHIG00000012568,ENSCHIG00000012713,ENSCHIG00000012951,ENSCHIG00000013597,ENSCHIG00000013785,ENSCHIG00000013862,ENSCHIG00000013962,ENSCHIG00000014072,ENSCHIG00000014779,ENSCHIG00000015403,ENSCHIG00000015637,…
BP	GO:0003013	circulatory system process	17	47	64	247	3.3e-05	0.00272078	ENSCHIG00000006398,ENSCHIG00000009044,ENSCHIG00000010379,ENSCHIG00000011009,ENSCHIG00000011208,ENSCHIG00000011448,ENSCHIG00000015269,ENSCHIG00000016712,ENSCHIG00000021957,ENSCHIG00000022372,ENSCHIG00000023277,ENSCHIG00000023932,ENSCHIG00000024090,ENSCHIG00000025647,ENSCHIG00000026626,ENSCHIG00000026627,ENSCHIG00000027058	ENSCHIG00000001846,ENSCHIG00000007509,ENSCHIG00000008800,ENSCHIG00000009603,ENSCHIG00000010714,ENSCHIG00000011223,ENSCHIG00000011759,ENSCHIG00000011781,ENSCHIG00000012043,ENSCHIG00000012104,ENSCHIG00000012195,ENSCHIG00000012747,ENSCHIG00000013785,ENSCHIG00000013862,ENSCHIG00000013874,ENSCHIG00000014496,ENSCHIG00000015819,ENSCHIG00000015894,ENSCHIG00000016620,ENSCHIG00000016866,ENSCHIG00000017127,…
BP	GO:0002790	peptide secretion	40	43	83	342	3.4e-05	0.00278246	ENSCHIG00000003384,ENSCHIG00000006038,ENSCHIG00000006398,ENSCHIG00000008358,ENSCHIG00000008788,ENSCHIG00000009696,ENSCHIG00000010042,ENSCHIG00000010966,ENSCHIG00000011256,ENSCHIG00000013565,ENSCHIG00000013972,ENSCHIG00000014039,ENSCHIG00000014288,ENSCHIG00000014291,ENSCHIG00000015014,ENSCHIG00000015613,ENSCHIG00000016122,ENSCHIG00000017233,ENSCHIG00000017471,ENSCHIG00000017490,ENSCHIG00000018108,…	ENSCHIG00000000377,ENSCHIG00000006913,ENSCHIG00000007595,ENSCHIG00000008049,ENSCHIG00000009205,ENSCHIG00000009617,ENSCHIG00000010166,ENSCHIG00000010714,ENSCHIG00000011241,ENSCHIG00000011645,ENSCHIG00000011853,ENSCHIG00000012820,ENSCHIG00000013468,ENSCHIG00000013785,ENSCHIG00000013862,ENSCHIG00000014546,ENSCHIG00000014950,ENSCHIG00000014960,ENSCHIG00000015303,ENSCHIG00000015637,ENSCHIG00000015819,…
BP	GO:0051145	smooth muscle cell differentiation	2	17	19	46	3.5e-05	0.00282248	ENSCHIG00000000483,ENSCHIG00000019727	ENSCHIG00000008739,ENSCHIG00000009603,ENSCHIG00000013179,ENSCHIG00000016206,ENSCHIG00000016385,ENSCHIG00000017512,ENSCHIG00000017929,ENSCHIG00000018868,ENSCHIG00000019600,ENSCHIG00000021206,ENSCHIG00000021515,ENSCHIG00000023555,ENSCHIG00000024439,ENSCHIG00000025154,ENSCHIG00000025818,ENSCHIG00000026576,ENSCHIG00000026965
BP	GO:0010574	regulation of vascular endothelial growth factor production	9	3	12	22	3.5e-05	0.00282248	ENSCHIG00000008320,ENSCHIG00000011256,ENSCHIG00000012382,ENSCHIG00000015613,ENSCHIG00000016712,ENSCHIG00000020624,ENSCHIG00000024469,ENSCHIG00000026729,ENSCHIG00000026740	ENSCHIG00000007611,ENSCHIG00000009216,ENSCHIG00000025775
BP	GO:0030154	cell differentiation	181	251	432	2320	3.8e-05	0.0030422	ENSCHIG00000000353,ENSCHIG00000000483,ENSCHIG00000000579,ENSCHIG00000001027,ENSCHIG00000001148,ENSCHIG00000001635,ENSCHIG00000002331,ENSCHIG00000002757,ENSCHIG00000003444,ENSCHIG00000003612,ENSCHIG00000004836,ENSCHIG00000005194,ENSCHIG00000005567,ENSCHIG00000007360,ENSCHIG00000007626,ENSCHIG00000007837,ENSCHIG00000007920,ENSCHIG00000008094,ENSCHIG00000008225,ENSCHIG00000008501,ENSCHIG00000008525,…	ENSCHIG00000000292,ENSCHIG00000000346,ENSCHIG00000000510,ENSCHIG00000001722,ENSCHIG00000003036,ENSCHIG00000003528,ENSCHIG00000003900,ENSCHIG00000004157,ENSCHIG00000005289,ENSCHIG00000005534,ENSCHIG00000005655,ENSCHIG00000006553,ENSCHIG00000006804,ENSCHIG00000007281,ENSCHIG00000007287,ENSCHIG00000007509,ENSCHIG00000007595,ENSCHIG00000008049,ENSCHIG00000008154,ENSCHIG00000008305,ENSCHIG00000008354,…
BP	GO:0009306	protein secretion	37	41	78	318	3.9e-05	0.0030998	ENSCHIG00000003384,ENSCHIG00000006038,ENSCHIG00000006398,ENSCHIG00000008358,ENSCHIG00000008788,ENSCHIG00000009696,ENSCHIG00000010042,ENSCHIG00000010966,ENSCHIG00000011256,ENSCHIG00000013565,ENSCHIG00000013972,ENSCHIG00000014039,ENSCHIG00000014288,ENSCHIG00000014291,ENSCHIG00000015613,ENSCHIG00000016122,ENSCHIG00000017233,ENSCHIG00000017471,ENSCHIG00000017490,ENSCHIG00000018108,ENSCHIG00000018610,…	ENSCHIG00000000377,ENSCHIG00000006913,ENSCHIG00000007595,ENSCHIG00000008049,ENSCHIG00000009205,ENSCHIG00000009617,ENSCHIG00000010166,ENSCHIG00000010714,ENSCHIG00000011241,ENSCHIG00000011645,ENSCHIG00000011853,ENSCHIG00000012820,ENSCHIG00000013468,ENSCHIG00000013785,ENSCHIG00000013862,ENSCHIG00000014546,ENSCHIG00000014950,ENSCHIG00000014960,ENSCHIG00000015303,ENSCHIG00000015637,ENSCHIG00000015819,…
BP	GO:0009887	animal organ morphogenesis	51	100	151	704	4e-05	0.00315657	ENSCHIG00000002757,ENSCHIG00000005194,ENSCHIG00000006719,ENSCHIG00000007979,ENSCHIG00000009529,ENSCHIG00000010202,ENSCHIG00000010463,ENSCHIG00000011010,ENSCHIG00000011208,ENSCHIG00000011423,ENSCHIG00000012120,ENSCHIG00000012434,ENSCHIG00000012775,ENSCHIG00000012791,ENSCHIG00000014094,ENSCHIG00000014176,ENSCHIG00000014291,ENSCHIG00000014308,ENSCHIG00000015014,ENSCHIG00000015613,ENSCHIG00000015847,…	ENSCHIG00000001972,ENSCHIG00000002020,ENSCHIG00000003163,ENSCHIG00000005289,ENSCHIG00000005534,ENSCHIG00000007287,ENSCHIG00000008049,ENSCHIG00000008675,ENSCHIG00000008973,ENSCHIG00000009412,ENSCHIG00000009574,ENSCHIG00000010513,ENSCHIG00000010714,ENSCHIG00000010851,ENSCHIG00000011054,ENSCHIG00000011101,ENSCHIG00000011185,ENSCHIG00000011223,ENSCHIG00000011887,ENSCHIG00000012328,ENSCHIG00000012330,…
MF	GO:0004888	transmembrane signaling receptor activity	40	51	91	377	4.1e-05	0.00316761	ENSCHIG00000000579,ENSCHIG00000001027,ENSCHIG00000005194,ENSCHIG00000005302,ENSCHIG00000006150,ENSCHIG00000006398,ENSCHIG00000008595,ENSCHIG00000008918,ENSCHIG00000009367,ENSCHIG00000010178,ENSCHIG00000010746,ENSCHIG00000011364,ENSCHIG00000012691,ENSCHIG00000012705,ENSCHIG00000012930,ENSCHIG00000014900,ENSCHIG00000016092,ENSCHIG00000016712,ENSCHIG00000016894,ENSCHIG00000016921,ENSCHIG00000017471,…	ENSCHIG00000000474,ENSCHIG00000003329,ENSCHIG00000003452,ENSCHIG00000005655,ENSCHIG00000006477,ENSCHIG00000007401,ENSCHIG00000007509,ENSCHIG00000007611,ENSCHIG00000008675,ENSCHIG00000008984,ENSCHIG00000009039,ENSCHIG00000009603,ENSCHIG00000010514,ENSCHIG00000011749,ENSCHIG00000011853,ENSCHIG00000012190,ENSCHIG00000012330,ENSCHIG00000012516,ENSCHIG00000012747,ENSCHIG00000013004,ENSCHIG00000013785,…
BP	GO:0001775	cell activation	60	63	123	553	4.1e-05	0.00316761	ENSCHIG00000000508,ENSCHIG00000001027,ENSCHIG00000003612,ENSCHIG00000005194,ENSCHIG00000008374,ENSCHIG00000009044,ENSCHIG00000009266,ENSCHIG00000010567,ENSCHIG00000011010,ENSCHIG00000011081,ENSCHIG00000011494,ENSCHIG00000011501,ENSCHIG00000011567,ENSCHIG00000011587,ENSCHIG00000013001,ENSCHIG00000013565,ENSCHIG00000014288,ENSCHIG00000014291,ENSCHIG00000014588,ENSCHIG00000014900,ENSCHIG00000015014,…	ENSCHIG00000000135,ENSCHIG00000005882,ENSCHIG00000007401,ENSCHIG00000007595,ENSCHIG00000008049,ENSCHIG00000008305,ENSCHIG00000008724,ENSCHIG00000008779,ENSCHIG00000008990,ENSCHIG00000009914,ENSCHIG00000010069,ENSCHIG00000010166,ENSCHIG00000011749,ENSCHIG00000011930,ENSCHIG00000012138,ENSCHIG00000012195,ENSCHIG00000013860,ENSCHIG00000013862,ENSCHIG00000015303,ENSCHIG00000015386,ENSCHIG00000015403,…
BP	GO:0033002	muscle cell proliferation	15	19	34	108	4.1e-05	0.00316761	ENSCHIG00000005302,ENSCHIG00000011208,ENSCHIG00000011281,ENSCHIG00000016293,ENSCHIG00000016486,ENSCHIG00000017641,ENSCHIG00000018863,ENSCHIG00000019310,ENSCHIG00000021266,ENSCHIG00000022372,ENSCHIG00000024090,ENSCHIG00000024310,ENSCHIG00000025358,ENSCHIG00000026626,ENSCHIG00000026998	ENSCHIG00000007287,ENSCHIG00000011054,ENSCHIG00000012190,ENSCHIG00000012195,ENSCHIG00000015764,ENSCHIG00000015819,ENSCHIG00000016206,ENSCHIG00000016979,ENSCHIG00000018583,ENSCHIG00000019758,ENSCHIG00000020292,ENSCHIG00000020448,ENSCHIG00000020738,ENSCHIG00000021206,ENSCHIG00000021788,ENSCHIG00000022660,ENSCHIG00000023555,ENSCHIG00000023939,ENSCHIG00000026965
BP	GO:0035150	regulation of tube size	4	18	22	58	4.2e-05	0.00317819	ENSCHIG00000015269,ENSCHIG00000016712,ENSCHIG00000022372,ENSCHIG00000023932	ENSCHIG00000001846,ENSCHIG00000007509,ENSCHIG00000010714,ENSCHIG00000012195,ENSCHIG00000012747,ENSCHIG00000013874,ENSCHIG00000014496,ENSCHIG00000016620,ENSCHIG00000017167,ENSCHIG00000019290,ENSCHIG00000020243,ENSCHIG00000022474,ENSCHIG00000023610,ENSCHIG00000024063,ENSCHIG00000024088,ENSCHIG00000025391,ENSCHIG00000026300,ENSCHIG00000026690
BP	GO:0046903	secretion	60	68	128	580	4.2e-05	0.00317819	ENSCHIG00000001939,ENSCHIG00000003384,ENSCHIG00000006038,ENSCHIG00000006398,ENSCHIG00000007979,ENSCHIG00000008358,ENSCHIG00000008788,ENSCHIG00000009050,ENSCHIG00000009696,ENSCHIG00000009868,ENSCHIG00000010042,ENSCHIG00000010463,ENSCHIG00000010966,ENSCHIG00000011256,ENSCHIG00000011890,ENSCHIG00000013565,ENSCHIG00000013972,ENSCHIG00000014039,ENSCHIG00000014176,ENSCHIG00000014288,ENSCHIG00000014291,…	ENSCHIG00000000377,ENSCHIG00000006913,ENSCHIG00000007595,ENSCHIG00000008049,ENSCHIG00000009205,ENSCHIG00000009412,ENSCHIG00000009617,ENSCHIG00000010166,ENSCHIG00000010534,ENSCHIG00000010714,ENSCHIG00000010763,ENSCHIG00000011241,ENSCHIG00000011516,ENSCHIG00000011645,ENSCHIG00000011853,ENSCHIG00000012043,ENSCHIG00000012104,ENSCHIG00000012328,ENSCHIG00000012820,ENSCHIG00000013468,ENSCHIG00000013785,…
BP	GO:0098609	cell-cell adhesion	37	64	101	437	4.2e-05	0.00317819	ENSCHIG00000000579,ENSCHIG00000003612,ENSCHIG00000005194,ENSCHIG00000006751,ENSCHIG00000007626,ENSCHIG00000008374,ENSCHIG00000009696,ENSCHIG00000011081,ENSCHIG00000011567,ENSCHIG00000012382,ENSCHIG00000012602,ENSCHIG00000012983,ENSCHIG00000014288,ENSCHIG00000014588,ENSCHIG00000015014,ENSCHIG00000016643,ENSCHIG00000017233,ENSCHIG00000017810,ENSCHIG00000018863,ENSCHIG00000019230,ENSCHIG00000020624,…	ENSCHIG00000000253,ENSCHIG00000003900,ENSCHIG00000005156,ENSCHIG00000005882,ENSCHIG00000008305,ENSCHIG00000008779,ENSCHIG00000008990,ENSCHIG00000009485,ENSCHIG00000009914,ENSCHIG00000010069,ENSCHIG00000010166,ENSCHIG00000010998,ENSCHIG00000012104,ENSCHIG00000012195,ENSCHIG00000012230,ENSCHIG00000012820,ENSCHIG00000012951,ENSCHIG00000013785,ENSCHIG00000013860,ENSCHIG00000013862,ENSCHIG00000015303,…
BP	GO:1904018	positive regulation of vasculature development	21	17	38	126	4.3e-05	0.00323173	ENSCHIG00000003384,ENSCHIG00000008320,ENSCHIG00000008489,ENSCHIG00000011256,ENSCHIG00000011281,ENSCHIG00000011552,ENSCHIG00000011863,ENSCHIG00000012382,ENSCHIG00000012393,ENSCHIG00000015613,ENSCHIG00000015975,ENSCHIG00000016056,ENSCHIG00000017641,ENSCHIG00000019727,ENSCHIG00000020142,ENSCHIG00000020858,ENSCHIG00000021210,ENSCHIG00000021957,ENSCHIG00000024469,ENSCHIG00000026002,ENSCHIG00000026740	ENSCHIG00000006477,ENSCHIG00000007611,ENSCHIG00000009603,ENSCHIG00000012713,ENSCHIG00000012730,ENSCHIG00000013597,ENSCHIG00000013962,ENSCHIG00000014779,ENSCHIG00000016760,ENSCHIG00000016979,ENSCHIG00000018269,ENSCHIG00000018366,ENSCHIG00000020325,ENSCHIG00000020787,ENSCHIG00000023743,ENSCHIG00000025145,ENSCHIG00000027035
MF	GO:0099600	transmembrane receptor activity	41	54	95	398	4.4e-05	0.00328454	ENSCHIG00000000579,ENSCHIG00000001027,ENSCHIG00000005194,ENSCHIG00000005302,ENSCHIG00000006150,ENSCHIG00000006398,ENSCHIG00000008595,ENSCHIG00000008918,ENSCHIG00000009367,ENSCHIG00000010178,ENSCHIG00000010746,ENSCHIG00000011364,ENSCHIG00000012691,ENSCHIG00000012705,ENSCHIG00000012930,ENSCHIG00000014900,ENSCHIG00000016092,ENSCHIG00000016712,ENSCHIG00000016894,ENSCHIG00000016921,ENSCHIG00000017471,…	ENSCHIG00000000474,ENSCHIG00000003329,ENSCHIG00000003452,ENSCHIG00000005655,ENSCHIG00000006477,ENSCHIG00000007401,ENSCHIG00000007509,ENSCHIG00000007611,ENSCHIG00000008675,ENSCHIG00000008984,ENSCHIG00000009039,ENSCHIG00000009603,ENSCHIG00000010514,ENSCHIG00000011749,ENSCHIG00000011853,ENSCHIG00000012190,ENSCHIG00000012330,ENSCHIG00000012516,ENSCHIG00000012747,ENSCHIG00000013004,ENSCHIG00000013785,…
BP	GO:0071674	mononuclear cell migration	9	9	18	43	4.5e-05	0.0033144	ENSCHIG00000010379,ENSCHIG00000011567,ENSCHIG00000014030,ENSCHIG00000015014,ENSCHIG00000016837,ENSCHIG00000020624,ENSCHIG00000020858,ENSCHIG00000023567,ENSCHIG00000024461	ENSCHIG00000007611,ENSCHIG00000010998,ENSCHIG00000013785,ENSCHIG00000013862,ENSCHIG00000015403,ENSCHIG00000020448,ENSCHIG00000023486,ENSCHIG00000024575,ENSCHIG00000027124
BP	GO:0022407	regulation of cell-cell adhesion	24	46	70	279	4.5e-05	0.0033144	ENSCHIG00000003612,ENSCHIG00000008374,ENSCHIG00000009696,ENSCHIG00000011081,ENSCHIG00000011567,ENSCHIG00000012602,ENSCHIG00000014288,ENSCHIG00000014588,ENSCHIG00000015014,ENSCHIG00000017233,ENSCHIG00000017810,ENSCHIG00000018863,ENSCHIG00000019230,ENSCHIG00000020624,ENSCHIG00000021557,ENSCHIG00000021957,ENSCHIG00000022609,ENSCHIG00000024469,ENSCHIG00000025360,ENSCHIG00000026423,ENSCHIG00000026427,…	ENSCHIG00000005882,ENSCHIG00000008305,ENSCHIG00000008779,ENSCHIG00000009914,ENSCHIG00000010069,ENSCHIG00000010166,ENSCHIG00000010998,ENSCHIG00000012104,ENSCHIG00000012195,ENSCHIG00000012820,ENSCHIG00000012951,ENSCHIG00000013785,ENSCHIG00000013860,ENSCHIG00000013862,ENSCHIG00000015303,ENSCHIG00000016159,ENSCHIG00000016348,ENSCHIG00000016385,ENSCHIG00000016979,ENSCHIG00000017070,ENSCHIG00000017801,…
BP	GO:0016477	cell migration	82	102	184	888	4.7e-05	0.00341616	ENSCHIG00000000579,ENSCHIG00000001349,ENSCHIG00000005194,ENSCHIG00000007920,ENSCHIG00000008233,ENSCHIG00000008357,ENSCHIG00000008489,ENSCHIG00000009044,ENSCHIG00000009316,ENSCHIG00000009529,ENSCHIG00000009809,ENSCHIG00000009909,ENSCHIG00000010055,ENSCHIG00000010379,ENSCHIG00000010667,ENSCHIG00000011010,ENSCHIG00000011208,ENSCHIG00000011567,ENSCHIG00000011929,ENSCHIG00000012255,ENSCHIG00000012382,…	ENSCHIG00000000127,ENSCHIG00000000292,ENSCHIG00000000413,ENSCHIG00000001759,ENSCHIG00000002285,ENSCHIG00000003476,ENSCHIG00000003900,ENSCHIG00000005534,ENSCHIG00000006477,ENSCHIG00000007539,ENSCHIG00000007595,ENSCHIG00000007611,ENSCHIG00000008049,ENSCHIG00000008154,ENSCHIG00000008637,ENSCHIG00000008675,ENSCHIG00000009037,ENSCHIG00000010160,ENSCHIG00000010998,ENSCHIG00000011327,ENSCHIG00000011749,…
BP	GO:0048738	cardiac muscle tissue development	8	33	41	140	4.7e-05	0.00341616	ENSCHIG00000005194,ENSCHIG00000011208,ENSCHIG00000011281,ENSCHIG00000017918,ENSCHIG00000018645,ENSCHIG00000018863,ENSCHIG00000025563,ENSCHIG00000026998	ENSCHIG00000007287,ENSCHIG00000008675,ENSCHIG00000008800,ENSCHIG00000010063,ENSCHIG00000010603,ENSCHIG00000010714,ENSCHIG00000011054,ENSCHIG00000011759,ENSCHIG00000011887,ENSCHIG00000012328,ENSCHIG00000012951,ENSCHIG00000013044,ENSCHIG00000014847,ENSCHIG00000015386,ENSCHIG00000015764,ENSCHIG00000016159,ENSCHIG00000016206,ENSCHIG00000017127,ENSCHIG00000018583,ENSCHIG00000019457,ENSCHIG00000019461,…
BP	GO:0032879	regulation of localization	144	169	313	1624	4.8e-05	0.00346604	ENSCHIG00000000241,ENSCHIG00000000353,ENSCHIG00000000360,ENSCHIG00000000579,ENSCHIG00000001027,ENSCHIG00000001148,ENSCHIG00000001349,ENSCHIG00000001939,ENSCHIG00000004836,ENSCHIG00000005194,ENSCHIG00000005361,ENSCHIG00000006038,ENSCHIG00000006398,ENSCHIG00000007920,ENSCHIG00000007979,ENSCHIG00000008094,ENSCHIG00000008320,ENSCHIG00000008357,ENSCHIG00000008358,ENSCHIG00000008489,ENSCHIG00000008788,…	ENSCHIG00000000127,ENSCHIG00000000377,ENSCHIG00000000413,ENSCHIG00000000510,ENSCHIG00000001759,ENSCHIG00000001846,ENSCHIG00000002285,ENSCHIG00000003476,ENSCHIG00000003509,ENSCHIG00000005238,ENSCHIG00000005917,ENSCHIG00000006477,ENSCHIG00000006913,ENSCHIG00000007539,ENSCHIG00000007595,ENSCHIG00000007611,ENSCHIG00000008049,ENSCHIG00000008154,ENSCHIG00000009037,ENSCHIG00000009205,ENSCHIG00000009570,…
BP	GO:0008217	regulation of blood pressure	8	20	28	83	4.9e-05	0.00351527	ENSCHIG00000006398,ENSCHIG00000010379,ENSCHIG00000022372,ENSCHIG00000023277,ENSCHIG00000023932,ENSCHIG00000025647,ENSCHIG00000026626,ENSCHIG00000026627	ENSCHIG00000007509,ENSCHIG00000009603,ENSCHIG00000010714,ENSCHIG00000011781,ENSCHIG00000012043,ENSCHIG00000012104,ENSCHIG00000013874,ENSCHIG00000014496,ENSCHIG00000016620,ENSCHIG00000017127,ENSCHIG00000017167,ENSCHIG00000020243,ENSCHIG00000020787,ENSCHIG00000022474,ENSCHIG00000024063,ENSCHIG00000024088,ENSCHIG00000024211,ENSCHIG00000025018,ENSCHIG00000026690,ENSCHIG00000027035
BP	GO:0001676	long-chain fatty acid metabolic process	6	7	13	26	5.6e-05	0.00399154	ENSCHIG00000012382,ENSCHIG00000012869,ENSCHIG00000018610,ENSCHIG00000022813,ENSCHIG00000023277,ENSCHIG00000026484	ENSCHIG00000000527,ENSCHIG00000011482,ENSCHIG00000015344,ENSCHIG00000020106,ENSCHIG00000025438,ENSCHIG00000025642,ENSCHIG00000025660
BP	GO:0061180	mammary gland epithelium development	8	14	22	59	5.7e-05	0.00403677	ENSCHIG00000012553,ENSCHIG00000014094,ENSCHIG00000015014,ENSCHIG00000015613,ENSCHIG00000015847,ENSCHIG00000021344,ENSCHIG00000023586,ENSCHIG00000026372	ENSCHIG00000005534,ENSCHIG00000010534,ENSCHIG00000011054,ENSCHIG00000012328,ENSCHIG00000012330,ENSCHIG00000014058,ENSCHIG00000014632,ENSCHIG00000018269,ENSCHIG00000018868,ENSCHIG00000021120,ENSCHIG00000021765,ENSCHIG00000025038,ENSCHIG00000026576,ENSCHIG00000027124
BP	GO:0050727	regulation of inflammatory response	35	16	51	188	5.8e-05	0.00405559	ENSCHIG00000000508,ENSCHIG00000003612,ENSCHIG00000008320,ENSCHIG00000008358,ENSCHIG00000010381,ENSCHIG00000011290,ENSCHIG00000011587,ENSCHIG00000013151,ENSCHIG00000014109,ENSCHIG00000014288,ENSCHIG00000015014,ENSCHIG00000016486,ENSCHIG00000016712,ENSCHIG00000019230,ENSCHIG00000019405,ENSCHIG00000019736,ENSCHIG00000019805,ENSCHIG00000020433,ENSCHIG00000020624,ENSCHIG00000020858,ENSCHIG00000021210,…	ENSCHIG00000008049,ENSCHIG00000011853,ENSCHIG00000013785,ENSCHIG00000013862,ENSCHIG00000013995,ENSCHIG00000014058,ENSCHIG00000014106,ENSCHIG00000016979,ENSCHIG00000018646,ENSCHIG00000018868,ENSCHIG00000019906,ENSCHIG00000020448,ENSCHIG00000020924,ENSCHIG00000020981,ENSCHIG00000025038,ENSCHIG00000025775
BP	GO:0048584	positive regulation of response to stimulus	121	137	258	1310	5.8e-05	0.00405559	ENSCHIG00000000241,ENSCHIG00000000483,ENSCHIG00000000579,ENSCHIG00000001027,ENSCHIG00000003384,ENSCHIG00000005194,ENSCHIG00000005302,ENSCHIG00000006038,ENSCHIG00000008094,ENSCHIG00000008320,ENSCHIG00000008358,ENSCHIG00000008470,ENSCHIG00000009044,ENSCHIG00000009529,ENSCHIG00000009909,ENSCHIG00000010202,ENSCHIG00000010214,ENSCHIG00000010223,ENSCHIG00000010381,ENSCHIG00000010463,ENSCHIG00000010667,…	ENSCHIG00000002285,ENSCHIG00000003509,ENSCHIG00000005289,ENSCHIG00000006250,ENSCHIG00000006477,ENSCHIG00000006913,ENSCHIG00000007287,ENSCHIG00000007401,ENSCHIG00000007509,ENSCHIG00000007595,ENSCHIG00000007611,ENSCHIG00000008049,ENSCHIG00000008354,ENSCHIG00000009216,ENSCHIG00000009914,ENSCHIG00000010069,ENSCHIG00000010153,ENSCHIG00000010166,ENSCHIG00000010851,ENSCHIG00000010998,ENSCHIG00000011108,…
BP	GO:0014912	negative regulation of smooth muscle cell migration	4	5	9	14	6.1e-05	0.00421205	ENSCHIG00000020858,ENSCHIG00000021266,ENSCHIG00000024310,ENSCHIG00000026626	ENSCHIG00000012195,ENSCHIG00000012568,ENSCHIG00000016206,ENSCHIG00000021206,ENSCHIG00000021788
BP	GO:0071677	positive regulation of mononuclear cell migration	6	3	9	14	6.1e-05	0.00421205	ENSCHIG00000011567,ENSCHIG00000014030,ENSCHIG00000016837,ENSCHIG00000020624,ENSCHIG00000020858,ENSCHIG00000024461	ENSCHIG00000010998,ENSCHIG00000013862,ENSCHIG00000015403
BP	GO:0010575	positive regulation of vascular endothelial growth factor production	8	3	11	20	6.8e-05	0.00466624	ENSCHIG00000008320,ENSCHIG00000011256,ENSCHIG00000012382,ENSCHIG00000015613,ENSCHIG00000016712,ENSCHIG00000024469,ENSCHIG00000026729,ENSCHIG00000026740	ENSCHIG00000007611,ENSCHIG00000009216,ENSCHIG00000025775
BP	GO:0051271	negative regulation of cellular component movement	18	34	52	194	6.9e-05	0.00470563	ENSCHIG00000010055,ENSCHIG00000012255,ENSCHIG00000012382,ENSCHIG00000012602,ENSCHIG00000014291,ENSCHIG00000016486,ENSCHIG00000017641,ENSCHIG00000017918,ENSCHIG00000020225,ENSCHIG00000020858,ENSCHIG00000021266,ENSCHIG00000022871,ENSCHIG00000023446,ENSCHIG00000023567,ENSCHIG00000024310,ENSCHIG00000026626,ENSCHIG00000026729,ENSCHIG00000027058	ENSCHIG00000000413,ENSCHIG00000003476,ENSCHIG00000008049,ENSCHIG00000009037,ENSCHIG00000010998,ENSCHIG00000011749,ENSCHIG00000012195,ENSCHIG00000012568,ENSCHIG00000012713,ENSCHIG00000012747,ENSCHIG00000015080,ENSCHIG00000015386,ENSCHIG00000016159,ENSCHIG00000016206,ENSCHIG00000016975,ENSCHIG00000018259,ENSCHIG00000018867,ENSCHIG00000020448,ENSCHIG00000020996,ENSCHIG00000021125,ENSCHIG00000021206,…
BP	GO:0040013	negative regulation of locomotion	19	35	54	204	7.3e-05	0.00491771	ENSCHIG00000010055,ENSCHIG00000012255,ENSCHIG00000012382,ENSCHIG00000012602,ENSCHIG00000014291,ENSCHIG00000016486,ENSCHIG00000017641,ENSCHIG00000017918,ENSCHIG00000020225,ENSCHIG00000020858,ENSCHIG00000021266,ENSCHIG00000022871,ENSCHIG00000022959,ENSCHIG00000023446,ENSCHIG00000023567,ENSCHIG00000024310,ENSCHIG00000026626,ENSCHIG00000026729,ENSCHIG00000027058	ENSCHIG00000000413,ENSCHIG00000003476,ENSCHIG00000008049,ENSCHIG00000009037,ENSCHIG00000010998,ENSCHIG00000011749,ENSCHIG00000012195,ENSCHIG00000012230,ENSCHIG00000012568,ENSCHIG00000012713,ENSCHIG00000012747,ENSCHIG00000015080,ENSCHIG00000015386,ENSCHIG00000016159,ENSCHIG00000016206,ENSCHIG00000016975,ENSCHIG00000018259,ENSCHIG00000018867,ENSCHIG00000020448,ENSCHIG00000020996,ENSCHIG00000021125,…
BP	GO:0048844	artery morphogenesis	3	17	20	52	7.3e-05	0.00491771	ENSCHIG00000010202,ENSCHIG00000017918,ENSCHIG00000020579	ENSCHIG00000008724,ENSCHIG00000010714,ENSCHIG00000015386,ENSCHIG00000017929,ENSCHIG00000018868,ENSCHIG00000019461,ENSCHIG00000020243,ENSCHIG00000020325,ENSCHIG00000020340,ENSCHIG00000020996,ENSCHIG00000021206,ENSCHIG00000021782,ENSCHIG00000023757,ENSCHIG00000024739,ENSCHIG00000025145,ENSCHIG00000026965,ENSCHIG00000027035
BP	GO:0002684	positive regulation of immune system process	66	56	122	555	7.6e-05	0.00508878	ENSCHIG00000000483,ENSCHIG00000000508,ENSCHIG00000008094,ENSCHIG00000008320,ENSCHIG00000008374,ENSCHIG00000009044,ENSCHIG00000010381,ENSCHIG00000011010,ENSCHIG00000011494,ENSCHIG00000011567,ENSCHIG00000011587,ENSCHIG00000011929,ENSCHIG00000014030,ENSCHIG00000014109,ENSCHIG00000014176,ENSCHIG00000014288,ENSCHIG00000014328,ENSCHIG00000014588,ENSCHIG00000014900,ENSCHIG00000014962,ENSCHIG00000015014,…	ENSCHIG00000000127,ENSCHIG00000002285,ENSCHIG00000003509,ENSCHIG00000005289,ENSCHIG00000005534,ENSCHIG00000007401,ENSCHIG00000007595,ENSCHIG00000007611,ENSCHIG00000008305,ENSCHIG00000008779,ENSCHIG00000008990,ENSCHIG00000009914,ENSCHIG00000010166,ENSCHIG00000010998,ENSCHIG00000011749,ENSCHIG00000012104,ENSCHIG00000013333,ENSCHIG00000013785,ENSCHIG00000013860,ENSCHIG00000013862,ENSCHIG00000013995,…
BP	GO:0007167	enzyme linked receptor protein signaling pathway	45	79	124	567	8.4e-05	0.00559055	ENSCHIG00000000483,ENSCHIG00000005194,ENSCHIG00000007961,ENSCHIG00000008075,ENSCHIG00000008470,ENSCHIG00000008753,ENSCHIG00000009529,ENSCHIG00000010463,ENSCHIG00000011014,ENSCHIG00000011208,ENSCHIG00000011281,ENSCHIG00000011290,ENSCHIG00000011890,ENSCHIG00000012502,ENSCHIG00000012705,ENSCHIG00000014094,ENSCHIG00000014176,ENSCHIG00000014291,ENSCHIG00000015305,ENSCHIG00000015613,ENSCHIG00000015847,…	ENSCHIG00000000413,ENSCHIG00000005289,ENSCHIG00000006250,ENSCHIG00000006477,ENSCHIG00000008739,ENSCHIG00000009736,ENSCHIG00000010153,ENSCHIG00000010630,ENSCHIG00000011101,ENSCHIG00000011327,ENSCHIG00000011645,ENSCHIG00000012330,ENSCHIG00000012651,ENSCHIG00000012699,ENSCHIG00000012730,ENSCHIG00000012820,ENSCHIG00000012951,ENSCHIG00000013089,ENSCHIG00000013179,ENSCHIG00000013432,ENSCHIG00000013597,…
BP	GO:0032940	secretion by cell	51	62	113	509	9.2e-05	0.00608632	ENSCHIG00000003384,ENSCHIG00000006038,ENSCHIG00000006398,ENSCHIG00000008358,ENSCHIG00000008788,ENSCHIG00000009696,ENSCHIG00000009868,ENSCHIG00000010042,ENSCHIG00000010463,ENSCHIG00000010966,ENSCHIG00000011256,ENSCHIG00000013565,ENSCHIG00000013972,ENSCHIG00000014039,ENSCHIG00000014176,ENSCHIG00000014288,ENSCHIG00000014291,ENSCHIG00000015014,ENSCHIG00000015613,ENSCHIG00000016122,ENSCHIG00000016712,…	ENSCHIG00000000377,ENSCHIG00000006913,ENSCHIG00000007595,ENSCHIG00000008049,ENSCHIG00000009205,ENSCHIG00000009617,ENSCHIG00000010166,ENSCHIG00000010714,ENSCHIG00000010763,ENSCHIG00000011241,ENSCHIG00000011516,ENSCHIG00000011645,ENSCHIG00000011853,ENSCHIG00000012328,ENSCHIG00000012820,ENSCHIG00000013468,ENSCHIG00000013785,ENSCHIG00000013862,ENSCHIG00000014546,ENSCHIG00000014833,ENSCHIG00000014950,…
BP	GO:0032787	monocarboxylic acid metabolic process	36	27	63	250	9.3e-05	0.00611586	ENSCHIG00000000397,ENSCHIG00000000443,ENSCHIG00000009050,ENSCHIG00000009097,ENSCHIG00000009640,ENSCHIG00000012382,ENSCHIG00000012775,ENSCHIG00000012869,ENSCHIG00000013476,ENSCHIG00000014068,ENSCHIG00000014869,ENSCHIG00000015613,ENSCHIG00000015999,ENSCHIG00000016056,ENSCHIG00000016122,ENSCHIG00000016235,ENSCHIG00000016921,ENSCHIG00000017045,ENSCHIG00000017362,ENSCHIG00000017810,ENSCHIG00000018422,…	ENSCHIG00000000527,ENSCHIG00000002685,ENSCHIG00000011482,ENSCHIG00000013153,ENSCHIG00000013432,ENSCHIG00000015344,ENSCHIG00000015989,ENSCHIG00000017070,ENSCHIG00000018225,ENSCHIG00000019290,ENSCHIG00000019906,ENSCHIG00000020106,ENSCHIG00000020256,ENSCHIG00000020292,ENSCHIG00000020436,ENSCHIG00000020567,ENSCHIG00000020938,ENSCHIG00000020981,ENSCHIG00000021029,ENSCHIG00000023341,ENSCHIG00000023960,…
BP	GO:0051048	negative regulation of secretion	17	19	36	121	9.4e-05	0.00614504	ENSCHIG00000001939,ENSCHIG00000007979,ENSCHIG00000010042,ENSCHIG00000014176,ENSCHIG00000014288,ENSCHIG00000014291,ENSCHIG00000017180,ENSCHIG00000017233,ENSCHIG00000019805,ENSCHIG00000020076,ENSCHIG00000020624,ENSCHIG00000021438,ENSCHIG00000021957,ENSCHIG00000022377,ENSCHIG00000023836,ENSCHIG00000024086,ENSCHIG00000027058	ENSCHIG00000006913,ENSCHIG00000009617,ENSCHIG00000011853,ENSCHIG00000012104,ENSCHIG00000014833,ENSCHIG00000015637,ENSCHIG00000015819,ENSCHIG00000016979,ENSCHIG00000018868,ENSCHIG00000020448,ENSCHIG00000020981,ENSCHIG00000021125,ENSCHIG00000021826,ENSCHIG00000022474,ENSCHIG00000023621,ENSCHIG00000024280,ENSCHIG00000025053,ENSCHIG00000025660,ENSCHIG00000025849
BP	GO:0048251	elastic fiber assembly	2	4	6	7	9.9e-05	0.00638613	ENSCHIG00000017030,ENSCHIG00000020225	ENSCHIG00000010603,ENSCHIG00000012140,ENSCHIG00000017158,ENSCHIG00000024734
BP	GO:0002248	connective tissue replacement involved in inflammatory response wound healing	3	2	5	5	0.0001	0.00638613	ENSCHIG00000010055,ENSCHIG00000011256,ENSCHIG00000015613	ENSCHIG00000013862,ENSCHIG00000022474
BP	GO:0045766	positive regulation of angiogenesis	20	15	35	117	0.0001	0.00638613	ENSCHIG00000003384,ENSCHIG00000008320,ENSCHIG00000008489,ENSCHIG00000011256,ENSCHIG00000011281,ENSCHIG00000011552,ENSCHIG00000011863,ENSCHIG00000012382,ENSCHIG00000012393,ENSCHIG00000015613,ENSCHIG00000015975,ENSCHIG00000016056,ENSCHIG00000017641,ENSCHIG00000020142,ENSCHIG00000020858,ENSCHIG00000021210,ENSCHIG00000021957,ENSCHIG00000024469,ENSCHIG00000026002,ENSCHIG00000026740	ENSCHIG00000006477,ENSCHIG00000007611,ENSCHIG00000009603,ENSCHIG00000012713,ENSCHIG00000013597,ENSCHIG00000013962,ENSCHIG00000014779,ENSCHIG00000016760,ENSCHIG00000016979,ENSCHIG00000018269,ENSCHIG00000018366,ENSCHIG00000020787,ENSCHIG00000023743,ENSCHIG00000025145,ENSCHIG00000027035
BP	GO:1903047	mitotic cell cycle process	68	23	91	394	0.0001	0.00638613	ENSCHIG00000000353,ENSCHIG00000000360,ENSCHIG00000000483,ENSCHIG00000001851,ENSCHIG00000007241,ENSCHIG00000007935,ENSCHIG00000009302,ENSCHIG00000009433,ENSCHIG00000009875,ENSCHIG00000010109,ENSCHIG00000010139,ENSCHIG00000010808,ENSCHIG00000011256,ENSCHIG00000011834,ENSCHIG00000012283,ENSCHIG00000012343,ENSCHIG00000012476,ENSCHIG00000012478,ENSCHIG00000013739,ENSCHIG00000013888,ENSCHIG00000014014,…	ENSCHIG00000000501,ENSCHIG00000001759,ENSCHIG00000010122,ENSCHIG00000010534,ENSCHIG00000011294,ENSCHIG00000012713,ENSCHIG00000012868,ENSCHIG00000013089,ENSCHIG00000013179,ENSCHIG00000013468,ENSCHIG00000014188,ENSCHIG00000014950,ENSCHIG00000015416,ENSCHIG00000015918,ENSCHIG00000016953,ENSCHIG00000017167,ENSCHIG00000020340,ENSCHIG00000020832,ENSCHIG00000020968,ENSCHIG00000021125,ENSCHIG00000021204,…
BP	GO:0006940	regulation of smooth muscle contraction	3	9	12	24	0.00011	0.006905	ENSCHIG00000016712,ENSCHIG00000020872,ENSCHIG00000027058	ENSCHIG00000012195,ENSCHIG00000012747,ENSCHIG00000014496,ENSCHIG00000019290,ENSCHIG00000021206,ENSCHIG00000023610,ENSCHIG00000024063,ENSCHIG00000024088,ENSCHIG00000026690
BP	GO:0048869	cellular developmental process	188	261	449	2446	0.00011	0.006905	ENSCHIG00000000353,ENSCHIG00000000483,ENSCHIG00000000579,ENSCHIG00000001027,ENSCHIG00000001148,ENSCHIG00000001635,ENSCHIG00000002331,ENSCHIG00000002757,ENSCHIG00000003444,ENSCHIG00000003612,ENSCHIG00000004836,ENSCHIG00000005194,ENSCHIG00000005567,ENSCHIG00000007360,ENSCHIG00000007626,ENSCHIG00000007837,ENSCHIG00000007920,ENSCHIG00000008094,ENSCHIG00000008225,ENSCHIG00000008501,ENSCHIG00000008525,…	ENSCHIG00000000292,ENSCHIG00000000346,ENSCHIG00000000510,ENSCHIG00000001722,ENSCHIG00000003036,ENSCHIG00000003528,ENSCHIG00000003900,ENSCHIG00000004157,ENSCHIG00000005289,ENSCHIG00000005534,ENSCHIG00000005655,ENSCHIG00000006477,ENSCHIG00000006553,ENSCHIG00000006804,ENSCHIG00000007281,ENSCHIG00000007287,ENSCHIG00000007305,ENSCHIG00000007509,ENSCHIG00000007595,ENSCHIG00000008049,ENSCHIG00000008154,…
BP	GO:0006812	cation transport	57	60	117	533	0.00011	0.006905	ENSCHIG00000000016,ENSCHIG00000000019,ENSCHIG00000000021,ENSCHIG00000000023,ENSCHIG00000000241,ENSCHIG00000001939,ENSCHIG00000004836,ENSCHIG00000005361,ENSCHIG00000006690,ENSCHIG00000006824,ENSCHIG00000007205,ENSCHIG00000007947,ENSCHIG00000008225,ENSCHIG00000008525,ENSCHIG00000009044,ENSCHIG00000010214,ENSCHIG00000011009,ENSCHIG00000011567,ENSCHIG00000012553,ENSCHIG00000012691,ENSCHIG00000013721,…	ENSCHIG00000000377,ENSCHIG00000001846,ENSCHIG00000003163,ENSCHIG00000007595,ENSCHIG00000008910,ENSCHIG00000008973,ENSCHIG00000009570,ENSCHIG00000009603,ENSCHIG00000009617,ENSCHIG00000010063,ENSCHIG00000010200,ENSCHIG00000010731,ENSCHIG00000011516,ENSCHIG00000011759,ENSCHIG00000012190,ENSCHIG00000013197,ENSCHIG00000013785,ENSCHIG00000014071,ENSCHIG00000014179,ENSCHIG00000014613,ENSCHIG00000015213,…
BP	GO:0061061	muscle structure development	25	69	94	411	0.00012	0.00736533	ENSCHIG00000000483,ENSCHIG00000005194,ENSCHIG00000007274,ENSCHIG00000007979,ENSCHIG00000008225,ENSCHIG00000011010,ENSCHIG00000011208,ENSCHIG00000011517,ENSCHIG00000012476,ENSCHIG00000013609,ENSCHIG00000014094,ENSCHIG00000014176,ENSCHIG00000014588,ENSCHIG00000018645,ENSCHIG00000018863,ENSCHIG00000019310,ENSCHIG00000019727,ENSCHIG00000020579,ENSCHIG00000024310,ENSCHIG00000024513,ENSCHIG00000024544,…	ENSCHIG00000007287,ENSCHIG00000007595,ENSCHIG00000008675,ENSCHIG00000008739,ENSCHIG00000009603,ENSCHIG00000010063,ENSCHIG00000010325,ENSCHIG00000010514,ENSCHIG00000010603,ENSCHIG00000011054,ENSCHIG00000011887,ENSCHIG00000011896,ENSCHIG00000012179,ENSCHIG00000012328,ENSCHIG00000012330,ENSCHIG00000012814,ENSCHIG00000012951,ENSCHIG00000013044,ENSCHIG00000013089,ENSCHIG00000013179,ENSCHIG00000013434,…
BP	GO:0071675	regulation of mononuclear cell migration	6	8	14	31	0.00012	0.00736533	ENSCHIG00000011567,ENSCHIG00000014030,ENSCHIG00000016837,ENSCHIG00000020624,ENSCHIG00000020858,ENSCHIG00000024461	ENSCHIG00000007611,ENSCHIG00000010998,ENSCHIG00000013785,ENSCHIG00000013862,ENSCHIG00000015403,ENSCHIG00000020448,ENSCHIG00000024575,ENSCHIG00000027124
BP	GO:0000281	mitotic cytokinesis	13	4	17	42	0.00012	0.00736533	ENSCHIG00000001851,ENSCHIG00000007935,ENSCHIG00000009875,ENSCHIG00000015752,ENSCHIG00000017068,ENSCHIG00000017710,ENSCHIG00000021344,ENSCHIG00000022851,ENSCHIG00000022915,ENSCHIG00000023432,ENSCHIG00000023449,ENSCHIG00000023632,ENSCHIG00000025581	ENSCHIG00000012713,ENSCHIG00000014188,ENSCHIG00000014950,ENSCHIG00000022366
CC	GO:0043235	receptor complex	24	28	52	211	0.00012	0.00736533	ENSCHIG00000002786,ENSCHIG00000009367,ENSCHIG00000012529,ENSCHIG00000012705,ENSCHIG00000013972,ENSCHIG00000018417,ENSCHIG00000018481,ENSCHIG00000018892,ENSCHIG00000020225,ENSCHIG00000020331,ENSCHIG00000020433,ENSCHIG00000021059,ENSCHIG00000021497,ENSCHIG00000021572,ENSCHIG00000022377,ENSCHIG00000023113,ENSCHIG00000023586,ENSCHIG00000024239,ENSCHIG00000024408,ENSCHIG00000025275,ENSCHIG00000025296,…	ENSCHIG00000000474,ENSCHIG00000003509,ENSCHIG00000006461,ENSCHIG00000008888,ENSCHIG00000008984,ENSCHIG00000009603,ENSCHIG00000010514,ENSCHIG00000011562,ENSCHIG00000012190,ENSCHIG00000012951,ENSCHIG00000013526,ENSCHIG00000014349,ENSCHIG00000015227,ENSCHIG00000016318,ENSCHIG00000016952,ENSCHIG00000018145,ENSCHIG00000019600,ENSCHIG00000020115,ENSCHIG00000020528,ENSCHIG00000020690,ENSCHIG00000020940,…
BP	GO:0031214	biomineral tissue development	16	14	30	96	0.00013	0.00793503	ENSCHIG00000001027,ENSCHIG00000010214,ENSCHIG00000012744,ENSCHIG00000015613,ENSCHIG00000016812,ENSCHIG00000018307,ENSCHIG00000018863,ENSCHIG00000019076,ENSCHIG00000020131,ENSCHIG00000021039,ENSCHIG00000021319,ENSCHIG00000021478,ENSCHIG00000026127,ENSCHIG00000026297,ENSCHIG00000026682,ENSCHIG00000026970	ENSCHIG00000006250,ENSCHIG00000008675,ENSCHIG00000010513,ENSCHIG00000012951,ENSCHIG00000014179,ENSCHIG00000015637,ENSCHIG00000016206,ENSCHIG00000018483,ENSCHIG00000019071,ENSCHIG00000020243,ENSCHIG00000020360,ENSCHIG00000021782,ENSCHIG00000025642,ENSCHIG00000026576
BP	GO:0051147	regulation of muscle cell differentiation	10	26	36	123	0.00014	0.00827123	ENSCHIG00000000483,ENSCHIG00000008225,ENSCHIG00000011010,ENSCHIG00000014094,ENSCHIG00000018863,ENSCHIG00000019727,ENSCHIG00000024310,ENSCHIG00000024544,ENSCHIG00000025358,ENSCHIG00000027142	ENSCHIG00000011896,ENSCHIG00000012328,ENSCHIG00000012330,ENSCHIG00000012951,ENSCHIG00000013044,ENSCHIG00000013179,ENSCHIG00000014847,ENSCHIG00000015403,ENSCHIG00000015894,ENSCHIG00000016159,ENSCHIG00000016206,ENSCHIG00000016385,ENSCHIG00000017070,ENSCHIG00000018868,ENSCHIG00000019600,ENSCHIG00000020325,ENSCHIG00000020448,ENSCHIG00000020787,ENSCHIG00000020968,ENSCHIG00000021206,ENSCHIG00000021546,…
BP	GO:0001938	positive regulation of endothelial cell proliferation	5	16	21	58	0.00014	0.00827123	ENSCHIG00000008489,ENSCHIG00000010667,ENSCHIG00000011752,ENSCHIG00000011863,ENSCHIG00000012968	ENSCHIG00000006477,ENSCHIG00000007595,ENSCHIG00000010069,ENSCHIG00000012951,ENSCHIG00000013089,ENSCHIG00000013597,ENSCHIG00000014779,ENSCHIG00000016979,ENSCHIG00000018269,ENSCHIG00000020243,ENSCHIG00000023457,ENSCHIG00000023486,ENSCHIG00000023743,ENSCHIG00000025145,ENSCHIG00000026300,ENSCHIG00000027035
BP	GO:0010594	regulation of endothelial cell migration	10	24	34	114	0.00014	0.00827123	ENSCHIG00000008489,ENSCHIG00000015613,ENSCHIG00000015975,ENSCHIG00000016122,ENSCHIG00000017641,ENSCHIG00000017918,ENSCHIG00000020972,ENSCHIG00000021957,ENSCHIG00000023446,ENSCHIG00000024461	ENSCHIG00000000413,ENSCHIG00000006477,ENSCHIG00000007539,ENSCHIG00000011327,ENSCHIG00000011781,ENSCHIG00000012713,ENSCHIG00000012747,ENSCHIG00000013597,ENSCHIG00000013962,ENSCHIG00000014779,ENSCHIG00000015080,ENSCHIG00000015386,ENSCHIG00000015819,ENSCHIG00000016206,ENSCHIG00000016760,ENSCHIG00000017052,ENSCHIG00000018269,ENSCHIG00000018366,ENSCHIG00000020243,ENSCHIG00000021125,ENSCHIG00000021532,…
BP	GO:0030324	lung development	14	25	39	137	0.00014	0.00827123	ENSCHIG00000003384,ENSCHIG00000005194,ENSCHIG00000010966,ENSCHIG00000011010,ENSCHIG00000011423,ENSCHIG00000011587,ENSCHIG00000011890,ENSCHIG00000014176,ENSCHIG00000017030,ENSCHIG00000017087,ENSCHIG00000020579,ENSCHIG00000026002,ENSCHIG00000027055,ENSCHIG00000027058	ENSCHIG00000005534,ENSCHIG00000007287,ENSCHIG00000008795,ENSCHIG00000010630,ENSCHIG00000011054,ENSCHIG00000011101,ENSCHIG00000011223,ENSCHIG00000013153,ENSCHIG00000015227,ENSCHIG00000015764,ENSCHIG00000016866,ENSCHIG00000017929,ENSCHIG00000018269,ENSCHIG00000018483,ENSCHIG00000018868,ENSCHIG00000020243,ENSCHIG00000020360,ENSCHIG00000020604,ENSCHIG00000020738,ENSCHIG00000021206,ENSCHIG00000021765,…
BP	GO:0042592	homeostatic process	103	95	198	984	0.00014	0.00827123	ENSCHIG00000001148,ENSCHIG00000001939,ENSCHIG00000003444,ENSCHIG00000003690,ENSCHIG00000004709,ENSCHIG00000004836,ENSCHIG00000005194,ENSCHIG00000005361,ENSCHIG00000006038,ENSCHIG00000006150,ENSCHIG00000006690,ENSCHIG00000008225,ENSCHIG00000009044,ENSCHIG00000009433,ENSCHIG00000009892,ENSCHIG00000009934,ENSCHIG00000010214,ENSCHIG00000010320,ENSCHIG00000010966,ENSCHIG00000011146,ENSCHIG00000011232,…	ENSCHIG00000000462,ENSCHIG00000001722,ENSCHIG00000003329,ENSCHIG00000005238,ENSCHIG00000005534,ENSCHIG00000006250,ENSCHIG00000006477,ENSCHIG00000006913,ENSCHIG00000007281,ENSCHIG00000007509,ENSCHIG00000007611,ENSCHIG00000008049,ENSCHIG00000008675,ENSCHIG00000008724,ENSCHIG00000008795,ENSCHIG00000008973,ENSCHIG00000008990,ENSCHIG00000010714,ENSCHIG00000011223,ENSCHIG00000011604,ENSCHIG00000011645,…
BP	GO:0050680	negative regulation of epithelial cell proliferation	13	16	29	92	0.00014	0.00827123	ENSCHIG00000001148,ENSCHIG00000010463,ENSCHIG00000012502,ENSCHIG00000014291,ENSCHIG00000016796,ENSCHIG00000017276,ENSCHIG00000017641,ENSCHIG00000020972,ENSCHIG00000021344,ENSCHIG00000023567,ENSCHIG00000023586,ENSCHIG00000026173,ENSCHIG00000026729	ENSCHIG00000008018,ENSCHIG00000011327,ENSCHIG00000011604,ENSCHIG00000013089,ENSCHIG00000015080,ENSCHIG00000016206,ENSCHIG00000017089,ENSCHIG00000018483,ENSCHIG00000019290,ENSCHIG00000020325,ENSCHIG00000021125,ENSCHIG00000022242,ENSCHIG00000022660,ENSCHIG00000025038,ENSCHIG00000026589,ENSCHIG00000027035
BP	GO:0050921	positive regulation of chemotaxis	12	16	28	88	0.00016	0.00920667	ENSCHIG00000010667,ENSCHIG00000014030,ENSCHIG00000015975,ENSCHIG00000016837,ENSCHIG00000017641,ENSCHIG00000018403,ENSCHIG00000019736,ENSCHIG00000020142,ENSCHIG00000020624,ENSCHIG00000020858,ENSCHIG00000023446,ENSCHIG00000024461	ENSCHIG00000002285,ENSCHIG00000006477,ENSCHIG00000007595,ENSCHIG00000007611,ENSCHIG00000010998,ENSCHIG00000012104,ENSCHIG00000013785,ENSCHIG00000013862,ENSCHIG00000015403,ENSCHIG00000015637,ENSCHIG00000017167,ENSCHIG00000020243,ENSCHIG00000023486,ENSCHIG00000023776,ENSCHIG00000024063,ENSCHIG00000027124
BP	GO:2000181	negative regulation of blood vessel morphogenesis	10	14	24	71	0.00016	0.00920667	ENSCHIG00000008753,ENSCHIG00000016627,ENSCHIG00000017276,ENSCHIG00000017641,ENSCHIG00000017918,ENSCHIG00000020225,ENSCHIG00000020624,ENSCHIG00000020858,ENSCHIG00000020972,ENSCHIG00000026729	ENSCHIG00000000413,ENSCHIG00000005534,ENSCHIG00000005655,ENSCHIG00000008795,ENSCHIG00000012747,ENSCHIG00000013179,ENSCHIG00000013962,ENSCHIG00000015080,ENSCHIG00000019936,ENSCHIG00000021125,ENSCHIG00000021532,ENSCHIG00000022660,ENSCHIG00000022754,ENSCHIG00000026576
BP	GO:0002683	negative regulation of immune system process	28	42	70	290	0.00016	0.00920667	ENSCHIG00000000508,ENSCHIG00000003444,ENSCHIG00000009934,ENSCHIG00000011978,ENSCHIG00000012602,ENSCHIG00000014109,ENSCHIG00000014288,ENSCHIG00000014291,ENSCHIG00000014900,ENSCHIG00000016187,ENSCHIG00000016486,ENSCHIG00000017212,ENSCHIG00000017233,ENSCHIG00000017641,ENSCHIG00000019405,ENSCHIG00000020076,ENSCHIG00000020225,ENSCHIG00000020624,ENSCHIG00000020733,ENSCHIG00000021266,ENSCHIG00000021957,…	ENSCHIG00000000462,ENSCHIG00000003528,ENSCHIG00000005534,ENSCHIG00000005882,ENSCHIG00000007281,ENSCHIG00000008305,ENSCHIG00000008724,ENSCHIG00000010069,ENSCHIG00000010998,ENSCHIG00000011604,ENSCHIG00000011749,ENSCHIG00000014106,ENSCHIG00000014779,ENSCHIG00000015819,ENSCHIG00000016184,ENSCHIG00000016307,ENSCHIG00000016348,ENSCHIG00000016979,ENSCHIG00000017929,ENSCHIG00000018646,ENSCHIG00000018868,…
BP	GO:0050807	regulation of synapse organization	8	22	30	97	0.00016	0.00920667	ENSCHIG00000001027,ENSCHIG00000007879,ENSCHIG00000016643,ENSCHIG00000017099,ENSCHIG00000017471,ENSCHIG00000019310,ENSCHIG00000022795,ENSCHIG00000024973	ENSCHIG00000006081,ENSCHIG00000006804,ENSCHIG00000011160,ENSCHIG00000012067,ENSCHIG00000012820,ENSCHIG00000013346,ENSCHIG00000013658,ENSCHIG00000014833,ENSCHIG00000014847,ENSCHIG00000015894,ENSCHIG00000016159,ENSCHIG00000016171,ENSCHIG00000016206,ENSCHIG00000017325,ENSCHIG00000018537,ENSCHIG00000020378,ENSCHIG00000020528,ENSCHIG00000020693,ENSCHIG00000022383,ENSCHIG00000024661,ENSCHIG00000026432,…
CC	GO:0098589	membrane region	17	28	45	177	0.00016	0.00920667	ENSCHIG00000002757,ENSCHIG00000009044,ENSCHIG00000009529,ENSCHIG00000015523,ENSCHIG00000018113,ENSCHIG00000019029,ENSCHIG00000019310,ENSCHIG00000020405,ENSCHIG00000021497,ENSCHIG00000022377,ENSCHIG00000022984,ENSCHIG00000023113,ENSCHIG00000023207,ENSCHIG00000025197,ENSCHIG00000025899,ENSCHIG00000026729,ENSCHIG00000027016	ENSCHIG00000001846,ENSCHIG00000003163,ENSCHIG00000005882,ENSCHIG00000006477,ENSCHIG00000007595,ENSCHIG00000008049,ENSCHIG00000009216,ENSCHIG00000011387,ENSCHIG00000011781,ENSCHIG00000011896,ENSCHIG00000013089,ENSCHIG00000013860,ENSCHIG00000013962,ENSCHIG00000015249,ENSCHIG00000015819,ENSCHIG00000018229,ENSCHIG00000019290,ENSCHIG00000019774,ENSCHIG00000020243,ENSCHIG00000020787,ENSCHIG00000021967,…
BP	GO:0051963	regulation of synapse assembly	6	17	23	67	0.00017	0.00963159	ENSCHIG00000007879,ENSCHIG00000017099,ENSCHIG00000017471,ENSCHIG00000019310,ENSCHIG00000022795,ENSCHIG00000024973	ENSCHIG00000006804,ENSCHIG00000012067,ENSCHIG00000012820,ENSCHIG00000013346,ENSCHIG00000013658,ENSCHIG00000014833,ENSCHIG00000016159,ENSCHIG00000016171,ENSCHIG00000016206,ENSCHIG00000017325,ENSCHIG00000018537,ENSCHIG00000020378,ENSCHIG00000020528,ENSCHIG00000020693,ENSCHIG00000022383,ENSCHIG00000026432,ENSCHIG00000026510
BP	GO:0035295	tube development	35	68	103	463	0.00017	0.00963159	ENSCHIG00000003384,ENSCHIG00000005194,ENSCHIG00000010463,ENSCHIG00000010482,ENSCHIG00000010966,ENSCHIG00000011010,ENSCHIG00000011208,ENSCHIG00000011281,ENSCHIG00000011423,ENSCHIG00000011587,ENSCHIG00000011890,ENSCHIG00000012791,ENSCHIG00000014176,ENSCHIG00000014291,ENSCHIG00000015613,ENSCHIG00000015847,ENSCHIG00000017030,ENSCHIG00000017087,ENSCHIG00000017233,ENSCHIG00000018423,ENSCHIG00000020142,…	ENSCHIG00000005534,ENSCHIG00000007287,ENSCHIG00000008795,ENSCHIG00000009574,ENSCHIG00000010069,ENSCHIG00000010630,ENSCHIG00000010714,ENSCHIG00000010851,ENSCHIG00000011054,ENSCHIG00000011101,ENSCHIG00000011223,ENSCHIG00000011327,ENSCHIG00000011887,ENSCHIG00000012230,ENSCHIG00000012328,ENSCHIG00000012330,ENSCHIG00000012651,ENSCHIG00000012713,ENSCHIG00000012951,ENSCHIG00000013153,ENSCHIG00000013434,…
BP	GO:0048583	regulation of response to stimulus	196	221	417	2266	0.00017	0.00963159	ENSCHIG00000000241,ENSCHIG00000000483,ENSCHIG00000000508,ENSCHIG00000000579,ENSCHIG00000001027,ENSCHIG00000003384,ENSCHIG00000003444,ENSCHIG00000003612,ENSCHIG00000005194,ENSCHIG00000005302,ENSCHIG00000006038,ENSCHIG00000007837,ENSCHIG00000007961,ENSCHIG00000008094,ENSCHIG00000008320,ENSCHIG00000008358,ENSCHIG00000008470,ENSCHIG00000008753,ENSCHIG00000009044,ENSCHIG00000009097,ENSCHIG00000009529,…	ENSCHIG00000000292,ENSCHIG00000000346,ENSCHIG00000000413,ENSCHIG00000002285,ENSCHIG00000003509,ENSCHIG00000005289,ENSCHIG00000006250,ENSCHIG00000006477,ENSCHIG00000006913,ENSCHIG00000007287,ENSCHIG00000007401,ENSCHIG00000007509,ENSCHIG00000007595,ENSCHIG00000007611,ENSCHIG00000008049,ENSCHIG00000008354,ENSCHIG00000008739,ENSCHIG00000008990,ENSCHIG00000009216,ENSCHIG00000009242,ENSCHIG00000009914,…
BP	GO:0002526	acute inflammatory response	14	4	18	47	0.00018	0.0100436	ENSCHIG00000008320,ENSCHIG00000015014,ENSCHIG00000017810,ENSCHIG00000019230,ENSCHIG00000019405,ENSCHIG00000019736,ENSCHIG00000021210,ENSCHIG00000022712,ENSCHIG00000023277,ENSCHIG00000024090,ENSCHIG00000024469,ENSCHIG00000026540,ENSCHIG00000026627,ENSCHIG00000027141	ENSCHIG00000013995,ENSCHIG00000015303,ENSCHIG00000018646,ENSCHIG00000019555
BP	GO:0050679	positive regulation of epithelial cell proliferation	12	23	35	120	0.00018	0.0100436	ENSCHIG00000008489,ENSCHIG00000010667,ENSCHIG00000011752,ENSCHIG00000011863,ENSCHIG00000012968,ENSCHIG00000014039,ENSCHIG00000014291,ENSCHIG00000018863,ENSCHIG00000021415,ENSCHIG00000023662,ENSCHIG00000026372,ENSCHIG00000026540	ENSCHIG00000006477,ENSCHIG00000007595,ENSCHIG00000010069,ENSCHIG00000010534,ENSCHIG00000011054,ENSCHIG00000012951,ENSCHIG00000013089,ENSCHIG00000013597,ENSCHIG00000014779,ENSCHIG00000016159,ENSCHIG00000016979,ENSCHIG00000018269,ENSCHIG00000020243,ENSCHIG00000020292,ENSCHIG00000020738,ENSCHIG00000022383,ENSCHIG00000023457,ENSCHIG00000023486,ENSCHIG00000023555,ENSCHIG00000023743,ENSCHIG00000025145,…
BP	GO:1903670	regulation of sprouting angiogenesis	6	13	19	51	0.00018	0.0100436	ENSCHIG00000008489,ENSCHIG00000008753,ENSCHIG00000011281,ENSCHIG00000016056,ENSCHIG00000017641,ENSCHIG00000017918	ENSCHIG00000000413,ENSCHIG00000006477,ENSCHIG00000008795,ENSCHIG00000012747,ENSCHIG00000013597,ENSCHIG00000014779,ENSCHIG00000016760,ENSCHIG00000016979,ENSCHIG00000018366,ENSCHIG00000020787,ENSCHIG00000021532,ENSCHIG00000023743,ENSCHIG00000025145
BP	GO:0055074	calcium ion homeostasis	25	30	55	216	0.00019	0.0105483	ENSCHIG00000004836,ENSCHIG00000005194,ENSCHIG00000005361,ENSCHIG00000006150,ENSCHIG00000009044,ENSCHIG00000009934,ENSCHIG00000010214,ENSCHIG00000011364,ENSCHIG00000012930,ENSCHIG00000015014,ENSCHIG00000016921,ENSCHIG00000018403,ENSCHIG00000020074,ENSCHIG00000021478,ENSCHIG00000021773,ENSCHIG00000023586,ENSCHIG00000024097,ENSCHIG00000025215,ENSCHIG00000025561,ENSCHIG00000025563,ENSCHIG00000025731,…	ENSCHIG00000006250,ENSCHIG00000007611,ENSCHIG00000008973,ENSCHIG00000011759,ENSCHIG00000013785,ENSCHIG00000014179,ENSCHIG00000015403,ENSCHIG00000015894,ENSCHIG00000017167,ENSCHIG00000017407,ENSCHIG00000017922,ENSCHIG00000018225,ENSCHIG00000018318,ENSCHIG00000019290,ENSCHIG00000019457,ENSCHIG00000020340,ENSCHIG00000020690,ENSCHIG00000021546,ENSCHIG00000021548,ENSCHIG00000021972,ENSCHIG00000022474,…
BP	GO:0050803	regulation of synapse structure or activity	8	22	30	98	0.0002	0.011048	ENSCHIG00000001027,ENSCHIG00000007879,ENSCHIG00000016643,ENSCHIG00000017099,ENSCHIG00000017471,ENSCHIG00000019310,ENSCHIG00000022795,ENSCHIG00000024973	ENSCHIG00000006081,ENSCHIG00000006804,ENSCHIG00000011160,ENSCHIG00000012067,ENSCHIG00000012820,ENSCHIG00000013346,ENSCHIG00000013658,ENSCHIG00000014833,ENSCHIG00000014847,ENSCHIG00000015894,ENSCHIG00000016159,ENSCHIG00000016171,ENSCHIG00000016206,ENSCHIG00000017325,ENSCHIG00000018537,ENSCHIG00000020378,ENSCHIG00000020528,ENSCHIG00000020693,ENSCHIG00000022383,ENSCHIG00000024661,ENSCHIG00000026432,…
BP	GO:1903037	regulation of leukocyte cell-cell adhesion	21	34	55	217	0.00022	0.0120923	ENSCHIG00000003612,ENSCHIG00000008374,ENSCHIG00000011567,ENSCHIG00000012602,ENSCHIG00000014288,ENSCHIG00000014588,ENSCHIG00000015014,ENSCHIG00000017233,ENSCHIG00000017810,ENSCHIG00000018863,ENSCHIG00000019230,ENSCHIG00000020624,ENSCHIG00000021557,ENSCHIG00000021957,ENSCHIG00000022609,ENSCHIG00000024469,ENSCHIG00000025360,ENSCHIG00000026423,ENSCHIG00000026427,ENSCHIG00000027016,ENSCHIG00000027058	ENSCHIG00000005882,ENSCHIG00000008305,ENSCHIG00000008779,ENSCHIG00000009914,ENSCHIG00000010069,ENSCHIG00000010166,ENSCHIG00000010998,ENSCHIG00000012104,ENSCHIG00000013860,ENSCHIG00000013862,ENSCHIG00000015303,ENSCHIG00000016348,ENSCHIG00000016385,ENSCHIG00000017070,ENSCHIG00000017801,ENSCHIG00000017929,ENSCHIG00000018646,ENSCHIG00000019290,ENSCHIG00000019461,ENSCHIG00000019906,ENSCHIG00000020292,…
BP	GO:0042310	vasoconstriction	1	12	13	29	0.00023	0.0123351	ENSCHIG00000015269	ENSCHIG00000001846,ENSCHIG00000012747,ENSCHIG00000016620,ENSCHIG00000017167,ENSCHIG00000019290,ENSCHIG00000020243,ENSCHIG00000022474,ENSCHIG00000023610,ENSCHIG00000024063,ENSCHIG00000024088,ENSCHIG00000026300,ENSCHIG00000026690
BP	GO:0008219	cell death	115	106	221	1123	0.00023	0.0123351	ENSCHIG00000000241,ENSCHIG00000000353,ENSCHIG00000001027,ENSCHIG00000001148,ENSCHIG00000001939,ENSCHIG00000004836,ENSCHIG00000007837,ENSCHIG00000009044,ENSCHIG00000009529,ENSCHIG00000009693,ENSCHIG00000010463,ENSCHIG00000010667,ENSCHIG00000011256,ENSCHIG00000011423,ENSCHIG00000011567,ENSCHIG00000011890,ENSCHIG00000012098,ENSCHIG00000012208,ENSCHIG00000012283,ENSCHIG00000012382,ENSCHIG00000012393,…	ENSCHIG00000000462,ENSCHIG00000002285,ENSCHIG00000003897,ENSCHIG00000005534,ENSCHIG00000006477,ENSCHIG00000007230,ENSCHIG00000008049,ENSCHIG00000008305,ENSCHIG00000008990,ENSCHIG00000009037,ENSCHIG00000009039,ENSCHIG00000009603,ENSCHIG00000009891,ENSCHIG00000010084,ENSCHIG00000010514,ENSCHIG00000010998,ENSCHIG00000011101,ENSCHIG00000011108,ENSCHIG00000011223,ENSCHIG00000011294,ENSCHIG00000011756,…
BP	GO:0030323	respiratory tube development	14	25	39	140	0.00023	0.0123351	ENSCHIG00000003384,ENSCHIG00000005194,ENSCHIG00000010966,ENSCHIG00000011010,ENSCHIG00000011423,ENSCHIG00000011587,ENSCHIG00000011890,ENSCHIG00000014176,ENSCHIG00000017030,ENSCHIG00000017087,ENSCHIG00000020579,ENSCHIG00000026002,ENSCHIG00000027055,ENSCHIG00000027058	ENSCHIG00000005534,ENSCHIG00000007287,ENSCHIG00000008795,ENSCHIG00000010630,ENSCHIG00000011054,ENSCHIG00000011101,ENSCHIG00000011223,ENSCHIG00000013153,ENSCHIG00000015227,ENSCHIG00000015764,ENSCHIG00000016866,ENSCHIG00000017929,ENSCHIG00000018269,ENSCHIG00000018483,ENSCHIG00000018868,ENSCHIG00000020243,ENSCHIG00000020360,ENSCHIG00000020604,ENSCHIG00000020738,ENSCHIG00000021206,ENSCHIG00000021765,…
CC	GO:0098857	membrane microdomain	12	27	39	149	0.00023	0.0123351	ENSCHIG00000002757,ENSCHIG00000009044,ENSCHIG00000015523,ENSCHIG00000018113,ENSCHIG00000019029,ENSCHIG00000019310,ENSCHIG00000020405,ENSCHIG00000022377,ENSCHIG00000023113,ENSCHIG00000025197,ENSCHIG00000025899,ENSCHIG00000026729	ENSCHIG00000001846,ENSCHIG00000003163,ENSCHIG00000005882,ENSCHIG00000006477,ENSCHIG00000007595,ENSCHIG00000008049,ENSCHIG00000009216,ENSCHIG00000011781,ENSCHIG00000011896,ENSCHIG00000013089,ENSCHIG00000013860,ENSCHIG00000013962,ENSCHIG00000015249,ENSCHIG00000015819,ENSCHIG00000018229,ENSCHIG00000019290,ENSCHIG00000019774,ENSCHIG00000020243,ENSCHIG00000020787,ENSCHIG00000021967,ENSCHIG00000022474,…
CC	GO:0000940	condensed chromosome outer kinetochore	6	0	6	8	0.00023	0.0123351	ENSCHIG00000000360,ENSCHIG00000011982,ENSCHIG00000012476,ENSCHIG00000014694,ENSCHIG00000016057,ENSCHIG00000022851	-
BP	GO:0050865	regulation of cell activation	39	40	79	340	0.00024	0.0125664	ENSCHIG00000000508,ENSCHIG00000003612,ENSCHIG00000005194,ENSCHIG00000008374,ENSCHIG00000011010,ENSCHIG00000011081,ENSCHIG00000011494,ENSCHIG00000011567,ENSCHIG00000011587,ENSCHIG00000014288,ENSCHIG00000014291,ENSCHIG00000014588,ENSCHIG00000014900,ENSCHIG00000015014,ENSCHIG00000016187,ENSCHIG00000016712,ENSCHIG00000016940,ENSCHIG00000017233,ENSCHIG00000017641,ENSCHIG00000017810,ENSCHIG00000018863,…	ENSCHIG00000005882,ENSCHIG00000008305,ENSCHIG00000008724,ENSCHIG00000008779,ENSCHIG00000009914,ENSCHIG00000010069,ENSCHIG00000010166,ENSCHIG00000012195,ENSCHIG00000013860,ENSCHIG00000013862,ENSCHIG00000015303,ENSCHIG00000015637,ENSCHIG00000016159,ENSCHIG00000016206,ENSCHIG00000016348,ENSCHIG00000016385,ENSCHIG00000016979,ENSCHIG00000017070,ENSCHIG00000017929,ENSCHIG00000018646,ENSCHIG00000018868,…
BP	GO:0006956	complement activation	6	4	10	19	0.00024	0.0125664	ENSCHIG00000008320,ENSCHIG00000015787,ENSCHIG00000016667,ENSCHIG00000019405,ENSCHIG00000021210,ENSCHIG00000022712	ENSCHIG00000013995,ENSCHIG00000015672,ENSCHIG00000021125,ENSCHIG00000024710
BP	GO:0002690	positive regulation of leukocyte chemotaxis	8	12	20	56	0.00024	0.0125664	ENSCHIG00000014030,ENSCHIG00000016837,ENSCHIG00000018403,ENSCHIG00000019736,ENSCHIG00000020624,ENSCHIG00000020858,ENSCHIG00000023446,ENSCHIG00000024461	ENSCHIG00000002285,ENSCHIG00000007595,ENSCHIG00000007611,ENSCHIG00000010998,ENSCHIG00000012104,ENSCHIG00000013785,ENSCHIG00000015403,ENSCHIG00000015637,ENSCHIG00000017167,ENSCHIG00000023776,ENSCHIG00000024063,ENSCHIG00000027124
BP	GO:0001649	osteoblast differentiation	17	20	37	131	0.00024	0.0125664	ENSCHIG00000000579,ENSCHIG00000007920,ENSCHIG00000011281,ENSCHIG00000011587,ENSCHIG00000012744,ENSCHIG00000012791,ENSCHIG00000014291,ENSCHIG00000014308,ENSCHIG00000016812,ENSCHIG00000018863,ENSCHIG00000019120,ENSCHIG00000021319,ENSCHIG00000023612,ENSCHIG00000023662,ENSCHIG00000024090,ENSCHIG00000024310,ENSCHIG00000026682	ENSCHIG00000007287,ENSCHIG00000009754,ENSCHIG00000010153,ENSCHIG00000011101,ENSCHIG00000011604,ENSCHIG00000012651,ENSCHIG00000012951,ENSCHIG00000014072,ENSCHIG00000016159,ENSCHIG00000016206,ENSCHIG00000018269,ENSCHIG00000019677,ENSCHIG00000020243,ENSCHIG00000020360,ENSCHIG00000020738,ENSCHIG00000020968,ENSCHIG00000021782,ENSCHIG00000023555,ENSCHIG00000024428,ENSCHIG00000026576
BP	GO:0009966	regulation of signal transduction	156	172	328	1746	0.00024	0.0125664	ENSCHIG00000000241,ENSCHIG00000000579,ENSCHIG00000001027,ENSCHIG00000003384,ENSCHIG00000003444,ENSCHIG00000003612,ENSCHIG00000005194,ENSCHIG00000005302,ENSCHIG00000006038,ENSCHIG00000007837,ENSCHIG00000007961,ENSCHIG00000008094,ENSCHIG00000008320,ENSCHIG00000008470,ENSCHIG00000008753,ENSCHIG00000009044,ENSCHIG00000009097,ENSCHIG00000009529,ENSCHIG00000009696,ENSCHIG00000009892,ENSCHIG00000009909,…	ENSCHIG00000000292,ENSCHIG00000000413,ENSCHIG00000002285,ENSCHIG00000003509,ENSCHIG00000005289,ENSCHIG00000006250,ENSCHIG00000006477,ENSCHIG00000007287,ENSCHIG00000007509,ENSCHIG00000008049,ENSCHIG00000008739,ENSCHIG00000008990,ENSCHIG00000009216,ENSCHIG00000009242,ENSCHIG00000010069,ENSCHIG00000010153,ENSCHIG00000010166,ENSCHIG00000010630,ENSCHIG00000010851,ENSCHIG00000010998,ENSCHIG00000011101,…
MF	GO:0005102	receptor binding	72	96	168	809	0.00026	0.0133604	ENSCHIG00000000483,ENSCHIG00000000579,ENSCHIG00000005194,ENSCHIG00000008320,ENSCHIG00000008358,ENSCHIG00000009044,ENSCHIG00000009693,ENSCHIG00000009696,ENSCHIG00000009991,ENSCHIG00000010055,ENSCHIG00000010178,ENSCHIG00000010463,ENSCHIG00000010667,ENSCHIG00000011256,ENSCHIG00000011494,ENSCHIG00000011501,ENSCHIG00000011567,ENSCHIG00000011669,ENSCHIG00000011890,ENSCHIG00000012283,ENSCHIG00000012602,…	ENSCHIG00000003528,ENSCHIG00000003954,ENSCHIG00000005238,ENSCHIG00000006250,ENSCHIG00000006477,ENSCHIG00000007509,ENSCHIG00000008049,ENSCHIG00000008675,ENSCHIG00000009242,ENSCHIG00000009736,ENSCHIG00000009754,ENSCHIG00000010160,ENSCHIG00000010514,ENSCHIG00000010851,ENSCHIG00000010998,ENSCHIG00000011054,ENSCHIG00000011645,ENSCHIG00000011749,ENSCHIG00000011781,ENSCHIG00000011796,ENSCHIG00000012043,…
BP	GO:0019229	regulation of vasoconstriction	1	8	9	16	0.00026	0.0133604	ENSCHIG00000015269	ENSCHIG00000001846,ENSCHIG00000012747,ENSCHIG00000019290,ENSCHIG00000020243,ENSCHIG00000022474,ENSCHIG00000023610,ENSCHIG00000024088,ENSCHIG00000026690
BP	GO:0090025	regulation of monocyte chemotaxis	5	4	9	16	0.00026	0.0133604	ENSCHIG00000014030,ENSCHIG00000016837,ENSCHIG00000020624,ENSCHIG00000020858,ENSCHIG00000024461	ENSCHIG00000010998,ENSCHIG00000015403,ENSCHIG00000020448,ENSCHIG00000024575
BP	GO:0060541	respiratory system development	16	26	42	155	0.00026	0.0133604	ENSCHIG00000003384,ENSCHIG00000005194,ENSCHIG00000010966,ENSCHIG00000011010,ENSCHIG00000011423,ENSCHIG00000011587,ENSCHIG00000011890,ENSCHIG00000013609,ENSCHIG00000014176,ENSCHIG00000017030,ENSCHIG00000017087,ENSCHIG00000020579,ENSCHIG00000020729,ENSCHIG00000026002,ENSCHIG00000027055,ENSCHIG00000027058	ENSCHIG00000005534,ENSCHIG00000007287,ENSCHIG00000008795,ENSCHIG00000010630,ENSCHIG00000010851,ENSCHIG00000011054,ENSCHIG00000011101,ENSCHIG00000011223,ENSCHIG00000013153,ENSCHIG00000015227,ENSCHIG00000015764,ENSCHIG00000016866,ENSCHIG00000017929,ENSCHIG00000018269,ENSCHIG00000018483,ENSCHIG00000018868,ENSCHIG00000020243,ENSCHIG00000020360,ENSCHIG00000020604,ENSCHIG00000020738,ENSCHIG00000021206,…
BP	GO:0048870	cell motility	84	110	194	972	0.00027	0.0136833	ENSCHIG00000000579,ENSCHIG00000001349,ENSCHIG00000005194,ENSCHIG00000007920,ENSCHIG00000008233,ENSCHIG00000008357,ENSCHIG00000008489,ENSCHIG00000009044,ENSCHIG00000009316,ENSCHIG00000009529,ENSCHIG00000009809,ENSCHIG00000009909,ENSCHIG00000010055,ENSCHIG00000010379,ENSCHIG00000010667,ENSCHIG00000011010,ENSCHIG00000011208,ENSCHIG00000011567,ENSCHIG00000011929,ENSCHIG00000012255,ENSCHIG00000012382,…	ENSCHIG00000000127,ENSCHIG00000000292,ENSCHIG00000000413,ENSCHIG00000001759,ENSCHIG00000001933,ENSCHIG00000002285,ENSCHIG00000003476,ENSCHIG00000003900,ENSCHIG00000005534,ENSCHIG00000006477,ENSCHIG00000007539,ENSCHIG00000007595,ENSCHIG00000007611,ENSCHIG00000008049,ENSCHIG00000008154,ENSCHIG00000008637,ENSCHIG00000008675,ENSCHIG00000009037,ENSCHIG00000010160,ENSCHIG00000010998,ENSCHIG00000011327,…
BP	GO:0051674	localization of cell	84	110	194	972	0.00027	0.0136833	ENSCHIG00000000579,ENSCHIG00000001349,ENSCHIG00000005194,ENSCHIG00000007920,ENSCHIG00000008233,ENSCHIG00000008357,ENSCHIG00000008489,ENSCHIG00000009044,ENSCHIG00000009316,ENSCHIG00000009529,ENSCHIG00000009809,ENSCHIG00000009909,ENSCHIG00000010055,ENSCHIG00000010379,ENSCHIG00000010667,ENSCHIG00000011010,ENSCHIG00000011208,ENSCHIG00000011567,ENSCHIG00000011929,ENSCHIG00000012255,ENSCHIG00000012382,…	ENSCHIG00000000127,ENSCHIG00000000292,ENSCHIG00000000413,ENSCHIG00000001759,ENSCHIG00000001933,ENSCHIG00000002285,ENSCHIG00000003476,ENSCHIG00000003900,ENSCHIG00000005534,ENSCHIG00000006477,ENSCHIG00000007539,ENSCHIG00000007595,ENSCHIG00000007611,ENSCHIG00000008049,ENSCHIG00000008154,ENSCHIG00000008637,ENSCHIG00000008675,ENSCHIG00000009037,ENSCHIG00000010160,ENSCHIG00000010998,ENSCHIG00000011327,…
BP	GO:1903522	regulation of blood circulation	7	29	36	127	0.00027	0.0136833	ENSCHIG00000006398,ENSCHIG00000011009,ENSCHIG00000011448,ENSCHIG00000015269,ENSCHIG00000021957,ENSCHIG00000026627,ENSCHIG00000027058	ENSCHIG00000001846,ENSCHIG00000007509,ENSCHIG00000008800,ENSCHIG00000010714,ENSCHIG00000011223,ENSCHIG00000011759,ENSCHIG00000012747,ENSCHIG00000013862,ENSCHIG00000015894,ENSCHIG00000016866,ENSCHIG00000017127,ENSCHIG00000017167,ENSCHIG00000017260,ENSCHIG00000019290,ENSCHIG00000019461,ENSCHIG00000019488,ENSCHIG00000020243,ENSCHIG00000020827,ENSCHIG00000021214,ENSCHIG00000022474,ENSCHIG00000022660,…
BP	GO:0009967	positive regulation of signal transduction	84	106	190	950	0.00028	0.0141253	ENSCHIG00000000241,ENSCHIG00000000579,ENSCHIG00000001027,ENSCHIG00000003384,ENSCHIG00000005194,ENSCHIG00000005302,ENSCHIG00000006038,ENSCHIG00000008094,ENSCHIG00000008320,ENSCHIG00000008470,ENSCHIG00000009044,ENSCHIG00000009529,ENSCHIG00000009909,ENSCHIG00000010202,ENSCHIG00000010214,ENSCHIG00000010463,ENSCHIG00000011364,ENSCHIG00000011890,ENSCHIG00000011929,ENSCHIG00000012098,ENSCHIG00000012382,…	ENSCHIG00000003509,ENSCHIG00000006250,ENSCHIG00000006477,ENSCHIG00000007287,ENSCHIG00000007509,ENSCHIG00000008049,ENSCHIG00000009216,ENSCHIG00000010069,ENSCHIG00000010153,ENSCHIG00000010166,ENSCHIG00000010851,ENSCHIG00000011108,ENSCHIG00000011645,ENSCHIG00000011756,ENSCHIG00000011781,ENSCHIG00000011853,ENSCHIG00000011867,ENSCHIG00000012104,ENSCHIG00000012138,ENSCHIG00000012706,ENSCHIG00000012951,…
BP	GO:0048285	organelle fission	51	13	64	265	0.0003	0.0150655	ENSCHIG00000000360,ENSCHIG00000000483,ENSCHIG00000001851,ENSCHIG00000003612,ENSCHIG00000007935,ENSCHIG00000008993,ENSCHIG00000009302,ENSCHIG00000009433,ENSCHIG00000009875,ENSCHIG00000009909,ENSCHIG00000010109,ENSCHIG00000010139,ENSCHIG00000010590,ENSCHIG00000011256,ENSCHIG00000011834,ENSCHIG00000012343,ENSCHIG00000012478,ENSCHIG00000012498,ENSCHIG00000012904,ENSCHIG00000013739,ENSCHIG00000013888,…	ENSCHIG00000006477,ENSCHIG00000006756,ENSCHIG00000012868,ENSCHIG00000013089,ENSCHIG00000017070,ENSCHIG00000017167,ENSCHIG00000020968,ENSCHIG00000021125,ENSCHIG00000021204,ENSCHIG00000022366,ENSCHIG00000025807,ENSCHIG00000026221,ENSCHIG00000026576
MF	GO:0005126	cytokine receptor binding	17	17	34	116	0.00031	0.0152217	ENSCHIG00000008358,ENSCHIG00000009696,ENSCHIG00000012602,ENSCHIG00000012968,ENSCHIG00000014176,ENSCHIG00000014962,ENSCHIG00000015014,ENSCHIG00000015458,ENSCHIG00000016837,ENSCHIG00000017180,ENSCHIG00000018403,ENSCHIG00000019805,ENSCHIG00000020142,ENSCHIG00000020624,ENSCHIG00000022871,ENSCHIG00000024469,ENSCHIG00000025561	ENSCHIG00000010998,ENSCHIG00000012651,ENSCHIG00000012820,ENSCHIG00000014349,ENSCHIG00000015403,ENSCHIG00000016856,ENSCHIG00000017407,ENSCHIG00000019461,ENSCHIG00000021546,ENSCHIG00000022660,ENSCHIG00000022754,ENSCHIG00000023486,ENSCHIG00000023776,ENSCHIG00000025038,ENSCHIG00000025211,ENSCHIG00000026192,ENSCHIG00000027124
MF	GO:0004867	serine-type endopeptidase inhibitor activity	7	2	9	16	0.00031	0.0152217	ENSCHIG00000018378,ENSCHIG00000019405,ENSCHIG00000020858,ENSCHIG00000021633,ENSCHIG00000022372,ENSCHIG00000023883,ENSCHIG00000026738	ENSCHIG00000016184,ENSCHIG00000026432
BP	GO:0050708	regulation of protein secretion	29	32	61	250	0.00031	0.0152217	ENSCHIG00000006038,ENSCHIG00000006398,ENSCHIG00000008358,ENSCHIG00000008788,ENSCHIG00000010042,ENSCHIG00000011256,ENSCHIG00000013565,ENSCHIG00000014288,ENSCHIG00000014291,ENSCHIG00000015613,ENSCHIG00000016122,ENSCHIG00000017233,ENSCHIG00000017471,ENSCHIG00000018108,ENSCHIG00000018610,ENSCHIG00000018645,ENSCHIG00000018863,ENSCHIG00000019120,ENSCHIG00000019805,ENSCHIG00000021438,ENSCHIG00000021957,…	ENSCHIG00000006913,ENSCHIG00000008049,ENSCHIG00000009205,ENSCHIG00000009617,ENSCHIG00000010166,ENSCHIG00000010714,ENSCHIG00000011853,ENSCHIG00000012820,ENSCHIG00000013468,ENSCHIG00000013785,ENSCHIG00000013862,ENSCHIG00000014950,ENSCHIG00000015637,ENSCHIG00000015819,ENSCHIG00000016979,ENSCHIG00000018225,ENSCHIG00000018583,ENSCHIG00000020448,ENSCHIG00000020981,ENSCHIG00000021125,ENSCHIG00000021570,…
BP	GO:0045596	negative regulation of cell differentiation	31	69	100	454	0.00031	0.0152217	ENSCHIG00000000483,ENSCHIG00000000579,ENSCHIG00000003444,ENSCHIG00000007920,ENSCHIG00000008225,ENSCHIG00000009909,ENSCHIG00000009934,ENSCHIG00000011978,ENSCHIG00000012434,ENSCHIG00000012502,ENSCHIG00000014094,ENSCHIG00000014288,ENSCHIG00000014291,ENSCHIG00000014308,ENSCHIG00000015075,ENSCHIG00000015683,ENSCHIG00000016812,ENSCHIG00000017087,ENSCHIG00000017276,ENSCHIG00000018624,ENSCHIG00000018863,…	ENSCHIG00000000510,ENSCHIG00000003528,ENSCHIG00000005534,ENSCHIG00000007281,ENSCHIG00000008305,ENSCHIG00000009037,ENSCHIG00000010069,ENSCHIG00000010153,ENSCHIG00000010534,ENSCHIG00000011101,ENSCHIG00000011604,ENSCHIG00000011887,ENSCHIG00000012328,ENSCHIG00000012330,ENSCHIG00000012651,ENSCHIG00000012820,ENSCHIG00000012951,ENSCHIG00000013179,ENSCHIG00000013785,ENSCHIG00000014257,ENSCHIG00000014706,…
BP	GO:0090130	tissue migration	19	34	53	210	0.00031	0.0152217	ENSCHIG00000001349,ENSCHIG00000008233,ENSCHIG00000008489,ENSCHIG00000012382,ENSCHIG00000012385,ENSCHIG00000015358,ENSCHIG00000015613,ENSCHIG00000015975,ENSCHIG00000016122,ENSCHIG00000017068,ENSCHIG00000017641,ENSCHIG00000017918,ENSCHIG00000018113,ENSCHIG00000018911,ENSCHIG00000020972,ENSCHIG00000021957,ENSCHIG00000023446,ENSCHIG00000024461,ENSCHIG00000026002	ENSCHIG00000000413,ENSCHIG00000006477,ENSCHIG00000007539,ENSCHIG00000008637,ENSCHIG00000011327,ENSCHIG00000011781,ENSCHIG00000012713,ENSCHIG00000012747,ENSCHIG00000013597,ENSCHIG00000013962,ENSCHIG00000014779,ENSCHIG00000015080,ENSCHIG00000015386,ENSCHIG00000015819,ENSCHIG00000016206,ENSCHIG00000016760,ENSCHIG00000017052,ENSCHIG00000018225,ENSCHIG00000018269,ENSCHIG00000018366,ENSCHIG00000018868,…
BP	GO:0040011	locomotion	91	123	214	1089	0.00032	0.0155743	ENSCHIG00000000579,ENSCHIG00000001349,ENSCHIG00000005194,ENSCHIG00000006150,ENSCHIG00000007626,ENSCHIG00000007920,ENSCHIG00000008233,ENSCHIG00000008357,ENSCHIG00000008489,ENSCHIG00000009044,ENSCHIG00000009316,ENSCHIG00000009529,ENSCHIG00000009809,ENSCHIG00000009909,ENSCHIG00000010055,ENSCHIG00000010379,ENSCHIG00000010667,ENSCHIG00000011010,ENSCHIG00000011208,ENSCHIG00000011567,ENSCHIG00000011929,…	ENSCHIG00000000127,ENSCHIG00000000292,ENSCHIG00000000413,ENSCHIG00000001759,ENSCHIG00000001933,ENSCHIG00000002285,ENSCHIG00000003476,ENSCHIG00000003900,ENSCHIG00000005534,ENSCHIG00000006477,ENSCHIG00000007539,ENSCHIG00000007595,ENSCHIG00000007611,ENSCHIG00000008049,ENSCHIG00000008154,ENSCHIG00000008637,ENSCHIG00000008675,ENSCHIG00000009037,ENSCHIG00000010160,ENSCHIG00000010998,ENSCHIG00000011327,…
BP	GO:0050663	cytokine secretion	19	20	39	142	0.00032	0.0155743	ENSCHIG00000003384,ENSCHIG00000008358,ENSCHIG00000011256,ENSCHIG00000013565,ENSCHIG00000013972,ENSCHIG00000014288,ENSCHIG00000017233,ENSCHIG00000017471,ENSCHIG00000018610,ENSCHIG00000019120,ENSCHIG00000019805,ENSCHIG00000021438,ENSCHIG00000021957,ENSCHIG00000022239,ENSCHIG00000022377,ENSCHIG00000022871,ENSCHIG00000023836,ENSCHIG00000024086,ENSCHIG00000025899	ENSCHIG00000007595,ENSCHIG00000008049,ENSCHIG00000010166,ENSCHIG00000011241,ENSCHIG00000011853,ENSCHIG00000013785,ENSCHIG00000013862,ENSCHIG00000014950,ENSCHIG00000015303,ENSCHIG00000015637,ENSCHIG00000015819,ENSCHIG00000016979,ENSCHIG00000018583,ENSCHIG00000020981,ENSCHIG00000021125,ENSCHIG00000022474,ENSCHIG00000024280,ENSCHIG00000025038,ENSCHIG00000025623,ENSCHIG00000026300
BP	GO:0055024	regulation of cardiac muscle tissue development	3	15	18	49	0.00033	0.0159207	ENSCHIG00000011208,ENSCHIG00000018863,ENSCHIG00000025563	ENSCHIG00000007287,ENSCHIG00000011054,ENSCHIG00000012951,ENSCHIG00000014847,ENSCHIG00000015764,ENSCHIG00000016159,ENSCHIG00000016206,ENSCHIG00000018583,ENSCHIG00000020325,ENSCHIG00000020738,ENSCHIG00000020787,ENSCHIG00000021206,ENSCHIG00000021925,ENSCHIG00000023939,ENSCHIG00000026965
BP	GO:0061640	cytoskeleton-dependent cytokinesis	14	4	18	49	0.00033	0.0159207	ENSCHIG00000001851,ENSCHIG00000007935,ENSCHIG00000009875,ENSCHIG00000015752,ENSCHIG00000017068,ENSCHIG00000017710,ENSCHIG00000021344,ENSCHIG00000022851,ENSCHIG00000022907,ENSCHIG00000022915,ENSCHIG00000023432,ENSCHIG00000023449,ENSCHIG00000023632,ENSCHIG00000025581	ENSCHIG00000012713,ENSCHIG00000014188,ENSCHIG00000014950,ENSCHIG00000022366
BP	GO:0002791	regulation of peptide secretion	32	32	64	266	0.00034	0.016191	ENSCHIG00000006038,ENSCHIG00000006398,ENSCHIG00000008358,ENSCHIG00000008788,ENSCHIG00000010042,ENSCHIG00000011256,ENSCHIG00000013565,ENSCHIG00000014288,ENSCHIG00000014291,ENSCHIG00000015014,ENSCHIG00000015613,ENSCHIG00000016122,ENSCHIG00000017233,ENSCHIG00000017471,ENSCHIG00000018108,ENSCHIG00000018610,ENSCHIG00000018645,ENSCHIG00000018863,ENSCHIG00000019120,ENSCHIG00000019805,ENSCHIG00000021438,…	ENSCHIG00000006913,ENSCHIG00000008049,ENSCHIG00000009205,ENSCHIG00000009617,ENSCHIG00000010166,ENSCHIG00000010714,ENSCHIG00000011853,ENSCHIG00000012820,ENSCHIG00000013468,ENSCHIG00000013785,ENSCHIG00000013862,ENSCHIG00000014950,ENSCHIG00000015637,ENSCHIG00000015819,ENSCHIG00000016979,ENSCHIG00000018225,ENSCHIG00000018583,ENSCHIG00000020448,ENSCHIG00000020981,ENSCHIG00000021125,ENSCHIG00000021570,…
BP	GO:0010646	regulation of cell communication	162	195	357	1925	0.00034	0.016191	ENSCHIG00000000241,ENSCHIG00000000579,ENSCHIG00000001027,ENSCHIG00000003384,ENSCHIG00000003444,ENSCHIG00000003612,ENSCHIG00000005194,ENSCHIG00000005302,ENSCHIG00000006038,ENSCHIG00000007837,ENSCHIG00000007961,ENSCHIG00000008094,ENSCHIG00000008320,ENSCHIG00000008470,ENSCHIG00000008753,ENSCHIG00000009044,ENSCHIG00000009097,ENSCHIG00000009529,ENSCHIG00000009696,ENSCHIG00000009892,ENSCHIG00000009909,…	ENSCHIG00000000292,ENSCHIG00000000377,ENSCHIG00000000413,ENSCHIG00000001759,ENSCHIG00000002285,ENSCHIG00000003509,ENSCHIG00000005289,ENSCHIG00000006250,ENSCHIG00000006477,ENSCHIG00000006913,ENSCHIG00000007287,ENSCHIG00000007509,ENSCHIG00000008049,ENSCHIG00000008739,ENSCHIG00000008990,ENSCHIG00000009205,ENSCHIG00000009216,ENSCHIG00000009242,ENSCHIG00000009617,ENSCHIG00000010069,ENSCHIG00000010153,…
BP	GO:0097756	negative regulation of blood vessel diameter	1	12	13	30	0.00034	0.016191	ENSCHIG00000015269	ENSCHIG00000001846,ENSCHIG00000012747,ENSCHIG00000016620,ENSCHIG00000017167,ENSCHIG00000019290,ENSCHIG00000020243,ENSCHIG00000022474,ENSCHIG00000023610,ENSCHIG00000024063,ENSCHIG00000024088,ENSCHIG00000026300,ENSCHIG00000026690
BP	GO:1903531	negative regulation of secretion by cell	14	18	32	110	0.00035	0.0163847	ENSCHIG00000010042,ENSCHIG00000014176,ENSCHIG00000014288,ENSCHIG00000014291,ENSCHIG00000017180,ENSCHIG00000017233,ENSCHIG00000019805,ENSCHIG00000020076,ENSCHIG00000020624,ENSCHIG00000021438,ENSCHIG00000021957,ENSCHIG00000022377,ENSCHIG00000023836,ENSCHIG00000024086	ENSCHIG00000006913,ENSCHIG00000009617,ENSCHIG00000011853,ENSCHIG00000014833,ENSCHIG00000015637,ENSCHIG00000015819,ENSCHIG00000016979,ENSCHIG00000018868,ENSCHIG00000020448,ENSCHIG00000020981,ENSCHIG00000021125,ENSCHIG00000021826,ENSCHIG00000022474,ENSCHIG00000023621,ENSCHIG00000024280,ENSCHIG00000025053,ENSCHIG00000025660,ENSCHIG00000025849
BP	GO:0019932	second-messenger-mediated signaling	15	36	51	201	0.00035	0.0163847	ENSCHIG00000008094,ENSCHIG00000008225,ENSCHIG00000012930,ENSCHIG00000015014,ENSCHIG00000015458,ENSCHIG00000016712,ENSCHIG00000017641,ENSCHIG00000018863,ENSCHIG00000020433,ENSCHIG00000022136,ENSCHIG00000024573,ENSCHIG00000024973,ENSCHIG00000025563,ENSCHIG00000026738,ENSCHIG00000027058	ENSCHIG00000003509,ENSCHIG00000006477,ENSCHIG00000007509,ENSCHIG00000009603,ENSCHIG00000011759,ENSCHIG00000012190,ENSCHIG00000012195,ENSCHIG00000012516,ENSCHIG00000012706,ENSCHIG00000012730,ENSCHIG00000012747,ENSCHIG00000013004,ENSCHIG00000013874,ENSCHIG00000014546,ENSCHIG00000015403,ENSCHIG00000015894,ENSCHIG00000016318,ENSCHIG00000017167,ENSCHIG00000017260,ENSCHIG00000017407,ENSCHIG00000017486,…
BP	GO:0001655	urogenital system development	21	37	58	236	0.00035	0.0163847	ENSCHIG00000005194,ENSCHIG00000010014,ENSCHIG00000010379,ENSCHIG00000010463,ENSCHIG00000011281,ENSCHIG00000012476,ENSCHIG00000014176,ENSCHIG00000014291,ENSCHIG00000015752,ENSCHIG00000017233,ENSCHIG00000018307,ENSCHIG00000019462,ENSCHIG00000020579,ENSCHIG00000021393,ENSCHIG00000022795,ENSCHIG00000023662,ENSCHIG00000024090,ENSCHIG00000025731,ENSCHIG00000026173,ENSCHIG00000026626,ENSCHIG00000026729	ENSCHIG00000003900,ENSCHIG00000005655,ENSCHIG00000008305,ENSCHIG00000011887,ENSCHIG00000012043,ENSCHIG00000012230,ENSCHIG00000012651,ENSCHIG00000012951,ENSCHIG00000013434,ENSCHIG00000014058,ENSCHIG00000014779,ENSCHIG00000015227,ENSCHIG00000015819,ENSCHIG00000015932,ENSCHIG00000016179,ENSCHIG00000016206,ENSCHIG00000017512,ENSCHIG00000017929,ENSCHIG00000018366,ENSCHIG00000018483,ENSCHIG00000018868,…
BP	GO:0030001	metal ion transport	40	53	93	418	0.00035	0.0163847	ENSCHIG00000001939,ENSCHIG00000004836,ENSCHIG00000005361,ENSCHIG00000007205,ENSCHIG00000007947,ENSCHIG00000008225,ENSCHIG00000008525,ENSCHIG00000009044,ENSCHIG00000010214,ENSCHIG00000011009,ENSCHIG00000011567,ENSCHIG00000012553,ENSCHIG00000012691,ENSCHIG00000015743,ENSCHIG00000016921,ENSCHIG00000016964,ENSCHIG00000017045,ENSCHIG00000018108,ENSCHIG00000018348,ENSCHIG00000018403,ENSCHIG00000018949,…	ENSCHIG00000001846,ENSCHIG00000007595,ENSCHIG00000008910,ENSCHIG00000008973,ENSCHIG00000009570,ENSCHIG00000009603,ENSCHIG00000009617,ENSCHIG00000010063,ENSCHIG00000010200,ENSCHIG00000011516,ENSCHIG00000011759,ENSCHIG00000012190,ENSCHIG00000013197,ENSCHIG00000013785,ENSCHIG00000014071,ENSCHIG00000014179,ENSCHIG00000014613,ENSCHIG00000015213,ENSCHIG00000015249,ENSCHIG00000015401,ENSCHIG00000015403,…
MF	GO:0098772	molecular function regulator	62	81	143	677	0.00036	0.0167818	ENSCHIG00000001939,ENSCHIG00000003444,ENSCHIG00000009696,ENSCHIG00000009875,ENSCHIG00000010038,ENSCHIG00000010055,ENSCHIG00000010463,ENSCHIG00000010667,ENSCHIG00000011009,ENSCHIG00000011256,ENSCHIG00000011448,ENSCHIG00000011567,ENSCHIG00000011669,ENSCHIG00000012525,ENSCHIG00000012602,ENSCHIG00000012609,ENSCHIG00000012968,ENSCHIG00000013691,ENSCHIG00000013901,ENSCHIG00000014176,ENSCHIG00000014265,…	ENSCHIG00000000474,ENSCHIG00000000519,ENSCHIG00000001133,ENSCHIG00000005238,ENSCHIG00000007509,ENSCHIG00000007654,ENSCHIG00000008049,ENSCHIG00000009242,ENSCHIG00000009737,ENSCHIG00000010063,ENSCHIG00000010166,ENSCHIG00000010200,ENSCHIG00000010534,ENSCHIG00000010998,ENSCHIG00000011054,ENSCHIG00000011160,ENSCHIG00000011645,ENSCHIG00000011756,ENSCHIG00000011759,ENSCHIG00000012104,ENSCHIG00000012195,…
BP	GO:0030278	regulation of ossification	19	20	39	143	0.00037	0.0171036	ENSCHIG00000000579,ENSCHIG00000001027,ENSCHIG00000007920,ENSCHIG00000010214,ENSCHIG00000011281,ENSCHIG00000011587,ENSCHIG00000012744,ENSCHIG00000012791,ENSCHIG00000012930,ENSCHIG00000014291,ENSCHIG00000015613,ENSCHIG00000016812,ENSCHIG00000018307,ENSCHIG00000018863,ENSCHIG00000019076,ENSCHIG00000023612,ENSCHIG00000023662,ENSCHIG00000024090,ENSCHIG00000026682	ENSCHIG00000003528,ENSCHIG00000006250,ENSCHIG00000007287,ENSCHIG00000008305,ENSCHIG00000008675,ENSCHIG00000010153,ENSCHIG00000011101,ENSCHIG00000011604,ENSCHIG00000012651,ENSCHIG00000012951,ENSCHIG00000014847,ENSCHIG00000016206,ENSCHIG00000018269,ENSCHIG00000019071,ENSCHIG00000020243,ENSCHIG00000022660,ENSCHIG00000024428,ENSCHIG00000024661,ENSCHIG00000026576,ENSCHIG00000027124
BP	GO:0002252	immune effector process	43	45	88	392	0.00037	0.0171036	ENSCHIG00000000508,ENSCHIG00000008320,ENSCHIG00000008339,ENSCHIG00000009266,ENSCHIG00000009892,ENSCHIG00000010381,ENSCHIG00000011494,ENSCHIG00000011501,ENSCHIG00000012523,ENSCHIG00000013001,ENSCHIG00000013565,ENSCHIG00000013901,ENSCHIG00000014288,ENSCHIG00000014588,ENSCHIG00000014900,ENSCHIG00000015269,ENSCHIG00000015787,ENSCHIG00000016122,ENSCHIG00000016262,ENSCHIG00000016667,ENSCHIG00000016712,…	ENSCHIG00000000135,ENSCHIG00000007401,ENSCHIG00000007595,ENSCHIG00000008049,ENSCHIG00000009900,ENSCHIG00000009914,ENSCHIG00000010166,ENSCHIG00000011749,ENSCHIG00000011781,ENSCHIG00000012043,ENSCHIG00000012138,ENSCHIG00000013333,ENSCHIG00000013533,ENSCHIG00000013862,ENSCHIG00000013995,ENSCHIG00000015303,ENSCHIG00000015403,ENSCHIG00000015672,ENSCHIG00000015819,ENSCHIG00000015971,ENSCHIG00000016184,…
BP	GO:0010941	regulation of cell death	98	90	188	944	0.00038	0.0174201	ENSCHIG00000000241,ENSCHIG00000000353,ENSCHIG00000001027,ENSCHIG00000001148,ENSCHIG00000001939,ENSCHIG00000007837,ENSCHIG00000009044,ENSCHIG00000009529,ENSCHIG00000009693,ENSCHIG00000010463,ENSCHIG00000010667,ENSCHIG00000011423,ENSCHIG00000011567,ENSCHIG00000011890,ENSCHIG00000012208,ENSCHIG00000012382,ENSCHIG00000012498,ENSCHIG00000012502,ENSCHIG00000013447,ENSCHIG00000013472,ENSCHIG00000013901,…	ENSCHIG00000000462,ENSCHIG00000002285,ENSCHIG00000003897,ENSCHIG00000005534,ENSCHIG00000006477,ENSCHIG00000007230,ENSCHIG00000008049,ENSCHIG00000008305,ENSCHIG00000008990,ENSCHIG00000009037,ENSCHIG00000009039,ENSCHIG00000009603,ENSCHIG00000009891,ENSCHIG00000010514,ENSCHIG00000010998,ENSCHIG00000011101,ENSCHIG00000011108,ENSCHIG00000011223,ENSCHIG00000011294,ENSCHIG00000011756,ENSCHIG00000011853,…
BP	GO:0042692	muscle cell differentiation	13	50	63	262	0.00038	0.0174201	ENSCHIG00000000483,ENSCHIG00000005194,ENSCHIG00000008225,ENSCHIG00000011010,ENSCHIG00000014094,ENSCHIG00000014588,ENSCHIG00000018863,ENSCHIG00000019727,ENSCHIG00000024310,ENSCHIG00000024513,ENSCHIG00000024544,ENSCHIG00000025358,ENSCHIG00000027142	ENSCHIG00000007595,ENSCHIG00000008739,ENSCHIG00000009603,ENSCHIG00000010063,ENSCHIG00000010603,ENSCHIG00000011887,ENSCHIG00000011896,ENSCHIG00000012328,ENSCHIG00000012330,ENSCHIG00000012951,ENSCHIG00000013044,ENSCHIG00000013089,ENSCHIG00000013179,ENSCHIG00000014847,ENSCHIG00000015403,ENSCHIG00000015894,ENSCHIG00000016159,ENSCHIG00000016206,ENSCHIG00000016385,ENSCHIG00000016866,ENSCHIG00000017070,…
BP	GO:2000107	negative regulation of leukocyte apoptotic process	7	7	14	34	0.00039	0.0177314	ENSCHIG00000015613,ENSCHIG00000017233,ENSCHIG00000018403,ENSCHIG00000021557,ENSCHIG00000022871,ENSCHIG00000022907,ENSCHIG00000027058	ENSCHIG00000000462,ENSCHIG00000010998,ENSCHIG00000015637,ENSCHIG00000016348,ENSCHIG00000019906,ENSCHIG00000020380,ENSCHIG00000025211
BP	GO:0070371	ERK1 and ERK2 cascade	23	24	47	182	0.00039	0.0177314	ENSCHIG00000003384,ENSCHIG00000005194,ENSCHIG00000005302,ENSCHIG00000008094,ENSCHIG00000011364,ENSCHIG00000014176,ENSCHIG00000015014,ENSCHIG00000016812,ENSCHIG00000016921,ENSCHIG00000018403,ENSCHIG00000018863,ENSCHIG00000019310,ENSCHIG00000020225,ENSCHIG00000021438,ENSCHIG00000022372,ENSCHIG00000022609,ENSCHIG00000022795,ENSCHIG00000022871,ENSCHIG00000024469,ENSCHIG00000025799,ENSCHIG00000026002,…	ENSCHIG00000006477,ENSCHIG00000010166,ENSCHIG00000011853,ENSCHIG00000012951,ENSCHIG00000013189,ENSCHIG00000013785,ENSCHIG00000013862,ENSCHIG00000013962,ENSCHIG00000015637,ENSCHIG00000015819,ENSCHIG00000016307,ENSCHIG00000018269,ENSCHIG00000018366,ENSCHIG00000019450,ENSCHIG00000020693,ENSCHIG00000021788,ENSCHIG00000021972,ENSCHIG00000022474,ENSCHIG00000022544,ENSCHIG00000022880,ENSCHIG00000025560,…
BP	GO:0072507	divalent inorganic cation homeostasis	26	32	58	237	0.0004	0.0180376	ENSCHIG00000004836,ENSCHIG00000005194,ENSCHIG00000005361,ENSCHIG00000006150,ENSCHIG00000009044,ENSCHIG00000009934,ENSCHIG00000010214,ENSCHIG00000011364,ENSCHIG00000012930,ENSCHIG00000015014,ENSCHIG00000016921,ENSCHIG00000018403,ENSCHIG00000020074,ENSCHIG00000021478,ENSCHIG00000021773,ENSCHIG00000023586,ENSCHIG00000023885,ENSCHIG00000024097,ENSCHIG00000025215,ENSCHIG00000025561,ENSCHIG00000025563,…	ENSCHIG00000006250,ENSCHIG00000007611,ENSCHIG00000008973,ENSCHIG00000011759,ENSCHIG00000013785,ENSCHIG00000013860,ENSCHIG00000014179,ENSCHIG00000015403,ENSCHIG00000015894,ENSCHIG00000017167,ENSCHIG00000017407,ENSCHIG00000017922,ENSCHIG00000018225,ENSCHIG00000018318,ENSCHIG00000019290,ENSCHIG00000019450,ENSCHIG00000019457,ENSCHIG00000020340,ENSCHIG00000020690,ENSCHIG00000021546,ENSCHIG00000021548,…
BP	GO:0010631	epithelial cell migration	19	33	52	207	0.0004	0.0180376	ENSCHIG00000001349,ENSCHIG00000008233,ENSCHIG00000008489,ENSCHIG00000012382,ENSCHIG00000012385,ENSCHIG00000015358,ENSCHIG00000015613,ENSCHIG00000015975,ENSCHIG00000016122,ENSCHIG00000017068,ENSCHIG00000017641,ENSCHIG00000017918,ENSCHIG00000018113,ENSCHIG00000018911,ENSCHIG00000020972,ENSCHIG00000021957,ENSCHIG00000023446,ENSCHIG00000024461,ENSCHIG00000026002	ENSCHIG00000000413,ENSCHIG00000006477,ENSCHIG00000007539,ENSCHIG00000008637,ENSCHIG00000011327,ENSCHIG00000011781,ENSCHIG00000012713,ENSCHIG00000012747,ENSCHIG00000013597,ENSCHIG00000013962,ENSCHIG00000014779,ENSCHIG00000015080,ENSCHIG00000015386,ENSCHIG00000015819,ENSCHIG00000016206,ENSCHIG00000016760,ENSCHIG00000017052,ENSCHIG00000018225,ENSCHIG00000018269,ENSCHIG00000018366,ENSCHIG00000020035,…
BP	GO:0003008	system process	64	116	180	900	0.00041	0.0182648	ENSCHIG00000001027,ENSCHIG00000001939,ENSCHIG00000006398,ENSCHIG00000007979,ENSCHIG00000009044,ENSCHIG00000009912,ENSCHIG00000010379,ENSCHIG00000010463,ENSCHIG00000011009,ENSCHIG00000011208,ENSCHIG00000011448,ENSCHIG00000011979,ENSCHIG00000012691,ENSCHIG00000012705,ENSCHIG00000012983,ENSCHIG00000014938,ENSCHIG00000015108,ENSCHIG00000015269,ENSCHIG00000015613,ENSCHIG00000015999,ENSCHIG00000016145,…	ENSCHIG00000000313,ENSCHIG00000000474,ENSCHIG00000001759,ENSCHIG00000001846,ENSCHIG00000003036,ENSCHIG00000005349,ENSCHIG00000005534,ENSCHIG00000007305,ENSCHIG00000007331,ENSCHIG00000007485,ENSCHIG00000007509,ENSCHIG00000008724,ENSCHIG00000008800,ENSCHIG00000008910,ENSCHIG00000008973,ENSCHIG00000009412,ENSCHIG00000009603,ENSCHIG00000009617,ENSCHIG00000010063,ENSCHIG00000010693,ENSCHIG00000010714,…
BP	GO:2000106	regulation of leukocyte apoptotic process	9	11	20	58	0.00041	0.0182648	ENSCHIG00000011567,ENSCHIG00000015613,ENSCHIG00000017233,ENSCHIG00000018403,ENSCHIG00000019230,ENSCHIG00000021557,ENSCHIG00000022871,ENSCHIG00000022907,ENSCHIG00000027058	ENSCHIG00000000462,ENSCHIG00000010998,ENSCHIG00000015637,ENSCHIG00000016206,ENSCHIG00000016348,ENSCHIG00000016979,ENSCHIG00000019906,ENSCHIG00000020292,ENSCHIG00000020380,ENSCHIG00000025211,ENSCHIG00000025560
CC	GO:0045121	membrane raft	12	26	38	148	0.00041	0.0182648	ENSCHIG00000002757,ENSCHIG00000009044,ENSCHIG00000015523,ENSCHIG00000018113,ENSCHIG00000019029,ENSCHIG00000019310,ENSCHIG00000020405,ENSCHIG00000022377,ENSCHIG00000023113,ENSCHIG00000025197,ENSCHIG00000025899,ENSCHIG00000026729	ENSCHIG00000001846,ENSCHIG00000003163,ENSCHIG00000005882,ENSCHIG00000006477,ENSCHIG00000008049,ENSCHIG00000009216,ENSCHIG00000011781,ENSCHIG00000011896,ENSCHIG00000013089,ENSCHIG00000013860,ENSCHIG00000013962,ENSCHIG00000015249,ENSCHIG00000015819,ENSCHIG00000018229,ENSCHIG00000019290,ENSCHIG00000019774,ENSCHIG00000020243,ENSCHIG00000020787,ENSCHIG00000021967,ENSCHIG00000022474,ENSCHIG00000023555,…
BP	GO:2000242	negative regulation of reproductive process	12	3	15	38	0.00042	0.0186352	ENSCHIG00000010055,ENSCHIG00000010109,ENSCHIG00000010463,ENSCHIG00000014176,ENSCHIG00000014308,ENSCHIG00000018863,ENSCHIG00000022629,ENSCHIG00000023446,ENSCHIG00000026173,ENSCHIG00000026682,ENSCHIG00000026729,ENSCHIG00000027058	ENSCHIG00000013004,ENSCHIG00000015764,ENSCHIG00000026576
BP	GO:0072676	lymphocyte migration	6	13	19	54	0.00043	0.0188517	ENSCHIG00000009316,ENSCHIG00000015458,ENSCHIG00000016486,ENSCHIG00000019230,ENSCHIG00000020624,ENSCHIG00000023567	ENSCHIG00000000127,ENSCHIG00000008675,ENSCHIG00000010998,ENSCHIG00000011749,ENSCHIG00000012104,ENSCHIG00000015403,ENSCHIG00000015637,ENSCHIG00000017407,ENSCHIG00000021993,ENSCHIG00000023486,ENSCHIG00000025038,ENSCHIG00000025660,ENSCHIG00000026432
BP	GO:0003170	heart valve development	4	12	16	42	0.00043	0.0188517	ENSCHIG00000011208,ENSCHIG00000017918,ENSCHIG00000020225,ENSCHIG00000020579	ENSCHIG00000009574,ENSCHIG00000010714,ENSCHIG00000012651,ENSCHIG00000012951,ENSCHIG00000013434,ENSCHIG00000016206,ENSCHIG00000016970,ENSCHIG00000020243,ENSCHIG00000020996,ENSCHIG00000023939,ENSCHIG00000025038,ENSCHIG00000026965
BP	GO:0001937	negative regulation of endothelial cell proliferation	5	7	12	27	0.00043	0.0188517	ENSCHIG00000017276,ENSCHIG00000017641,ENSCHIG00000020972,ENSCHIG00000023567,ENSCHIG00000026729	ENSCHIG00000011327,ENSCHIG00000013089,ENSCHIG00000015080,ENSCHIG00000016206,ENSCHIG00000019290,ENSCHIG00000021125,ENSCHIG00000027035
BP	GO:0030879	mammary gland development	10	18	28	93	0.00044	0.0191383	ENSCHIG00000012553,ENSCHIG00000014094,ENSCHIG00000015014,ENSCHIG00000015613,ENSCHIG00000015847,ENSCHIG00000018422,ENSCHIG00000021344,ENSCHIG00000022168,ENSCHIG00000023586,ENSCHIG00000026372	ENSCHIG00000005534,ENSCHIG00000010534,ENSCHIG00000011054,ENSCHIG00000012328,ENSCHIG00000012330,ENSCHIG00000014058,ENSCHIG00000014632,ENSCHIG00000016159,ENSCHIG00000018269,ENSCHIG00000018868,ENSCHIG00000019290,ENSCHIG00000020645,ENSCHIG00000021120,ENSCHIG00000021765,ENSCHIG00000022791,ENSCHIG00000025038,ENSCHIG00000026576,ENSCHIG00000027124
BP	GO:0030203	glycosaminoglycan metabolic process	6	11	17	46	0.00044	0.0191383	ENSCHIG00000013475,ENSCHIG00000021773,ENSCHIG00000022391,ENSCHIG00000024469,ENSCHIG00000025151,ENSCHIG00000025350	ENSCHIG00000001722,ENSCHIG00000008049,ENSCHIG00000008696,ENSCHIG00000011768,ENSCHIG00000015819,ENSCHIG00000017289,ENSCHIG00000017486,ENSCHIG00000019067,ENSCHIG00000024893,ENSCHIG00000025251,ENSCHIG00000025816
BP	GO:0045926	negative regulation of growth	18	24	42	159	0.00047	0.0201262	ENSCHIG00000005361,ENSCHIG00000007274,ENSCHIG00000010214,ENSCHIG00000012711,ENSCHIG00000014094,ENSCHIG00000014291,ENSCHIG00000015613,ENSCHIG00000015787,ENSCHIG00000015999,ENSCHIG00000018417,ENSCHIG00000018610,ENSCHIG00000019736,ENSCHIG00000021137,ENSCHIG00000023698,ENSCHIG00000024461,ENSCHIG00000026173,ENSCHIG00000027133,ENSCHIG00000027142	ENSCHIG00000000510,ENSCHIG00000003163,ENSCHIG00000007509,ENSCHIG00000008049,ENSCHIG00000011004,ENSCHIG00000013874,ENSCHIG00000016159,ENSCHIG00000016979,ENSCHIG00000018483,ENSCHIG00000018583,ENSCHIG00000019450,ENSCHIG00000020243,ENSCHIG00000020448,ENSCHIG00000020693,ENSCHIG00000021120,ENSCHIG00000021782,ENSCHIG00000021818,ENSCHIG00000022144,ENSCHIG00000022219,ENSCHIG00000022660,ENSCHIG00000023939,…
BP	GO:0003184	pulmonary valve morphogenesis	2	5	7	11	0.00047	0.0201262	ENSCHIG00000011208,ENSCHIG00000020579	ENSCHIG00000010714,ENSCHIG00000012651,ENSCHIG00000013434,ENSCHIG00000020996,ENSCHIG00000026965
CC	GO:0046658	anchored component of plasma membrane	5	6	11	25	0.00047	0.0201262	ENSCHIG00000013952,ENSCHIG00000017099,ENSCHIG00000018535,ENSCHIG00000020644,ENSCHIG00000024464	ENSCHIG00000008049,ENSCHIG00000012820,ENSCHIG00000018483,ENSCHIG00000022421,ENSCHIG00000026067,ENSCHIG00000026507
CC	GO:0000775	chromosome, centromeric region	29	1	30	109	0.00047	0.0201262	ENSCHIG00000000360,ENSCHIG00000008710,ENSCHIG00000009433,ENSCHIG00000010109,ENSCHIG00000010808,ENSCHIG00000011430,ENSCHIG00000011982,ENSCHIG00000012343,ENSCHIG00000012476,ENSCHIG00000012478,ENSCHIG00000013739,ENSCHIG00000014036,ENSCHIG00000014308,ENSCHIG00000014565,ENSCHIG00000014694,ENSCHIG00000015390,ENSCHIG00000015830,ENSCHIG00000016057,ENSCHIG00000019462,ENSCHIG00000020706,ENSCHIG00000021502,…	ENSCHIG00000018356
BP	GO:0048878	chemical homeostasis	65	59	124	590	0.00048	0.0204751	ENSCHIG00000001148,ENSCHIG00000001939,ENSCHIG00000003690,ENSCHIG00000004709,ENSCHIG00000004836,ENSCHIG00000005194,ENSCHIG00000005361,ENSCHIG00000006038,ENSCHIG00000006150,ENSCHIG00000006690,ENSCHIG00000008225,ENSCHIG00000009044,ENSCHIG00000009934,ENSCHIG00000010214,ENSCHIG00000010320,ENSCHIG00000010966,ENSCHIG00000011232,ENSCHIG00000011364,ENSCHIG00000011587,ENSCHIG00000012775,ENSCHIG00000012930,…	ENSCHIG00000006250,ENSCHIG00000006477,ENSCHIG00000006913,ENSCHIG00000007611,ENSCHIG00000008049,ENSCHIG00000008724,ENSCHIG00000008973,ENSCHIG00000010714,ENSCHIG00000011645,ENSCHIG00000011759,ENSCHIG00000012820,ENSCHIG00000013432,ENSCHIG00000013468,ENSCHIG00000013785,ENSCHIG00000013860,ENSCHIG00000013862,ENSCHIG00000014072,ENSCHIG00000014179,ENSCHIG00000014496,ENSCHIG00000015403,ENSCHIG00000015894,…
MF	GO:0061134	peptidase regulator activity	14	9	23	70	0.00049	0.0207415	ENSCHIG00000010055,ENSCHIG00000010463,ENSCHIG00000012525,ENSCHIG00000013691,ENSCHIG00000013901,ENSCHIG00000018378,ENSCHIG00000019405,ENSCHIG00000020858,ENSCHIG00000021438,ENSCHIG00000021633,ENSCHIG00000022372,ENSCHIG00000023883,ENSCHIG00000026002,ENSCHIG00000026738	ENSCHIG00000015637,ENSCHIG00000016184,ENSCHIG00000018483,ENSCHIG00000019290,ENSCHIG00000019450,ENSCHIG00000021668,ENSCHIG00000022544,ENSCHIG00000026311,ENSCHIG00000026432
BP	GO:0006936	muscle contraction	12	32	44	169	0.00049	0.0207415	ENSCHIG00000007979,ENSCHIG00000009912,ENSCHIG00000011009,ENSCHIG00000011208,ENSCHIG00000015999,ENSCHIG00000016712,ENSCHIG00000017233,ENSCHIG00000020872,ENSCHIG00000021957,ENSCHIG00000025466,ENSCHIG00000026729,ENSCHIG00000027058	ENSCHIG00000001846,ENSCHIG00000010063,ENSCHIG00000010714,ENSCHIG00000011759,ENSCHIG00000011761,ENSCHIG00000012195,ENSCHIG00000012747,ENSCHIG00000014496,ENSCHIG00000015894,ENSCHIG00000016620,ENSCHIG00000016711,ENSCHIG00000017127,ENSCHIG00000017167,ENSCHIG00000017260,ENSCHIG00000019290,ENSCHIG00000019457,ENSCHIG00000019461,ENSCHIG00000019488,ENSCHIG00000020222,ENSCHIG00000020827,ENSCHIG00000021206,…
MF	GO:0022857	transmembrane transporter activity	50	49	99	445	0.0005	0.0209242	ENSCHIG00000000016,ENSCHIG00000000019,ENSCHIG00000000021,ENSCHIG00000000023,ENSCHIG00000000035,ENSCHIG00000004710,ENSCHIG00000005567,ENSCHIG00000006690,ENSCHIG00000006824,ENSCHIG00000007220,ENSCHIG00000007947,ENSCHIG00000011009,ENSCHIG00000012243,ENSCHIG00000012691,ENSCHIG00000013721,ENSCHIG00000015523,ENSCHIG00000015743,ENSCHIG00000016148,ENSCHIG00000016678,ENSCHIG00000016894,ENSCHIG00000016964,…	ENSCHIG00000000135,ENSCHIG00000001846,ENSCHIG00000003163,ENSCHIG00000008800,ENSCHIG00000008910,ENSCHIG00000008973,ENSCHIG00000009412,ENSCHIG00000009567,ENSCHIG00000009617,ENSCHIG00000010200,ENSCHIG00000010714,ENSCHIG00000010731,ENSCHIG00000011516,ENSCHIG00000011611,ENSCHIG00000012282,ENSCHIG00000012373,ENSCHIG00000013785,ENSCHIG00000014117,ENSCHIG00000014613,ENSCHIG00000015213,ENSCHIG00000015637,…
BP	GO:0001890	placenta development	22	10	32	112	0.0005	0.0209242	ENSCHIG00000008595,ENSCHIG00000010214,ENSCHIG00000011290,ENSCHIG00000011587,ENSCHIG00000011863,ENSCHIG00000013682,ENSCHIG00000014176,ENSCHIG00000014308,ENSCHIG00000015305,ENSCHIG00000015613,ENSCHIG00000018745,ENSCHIG00000020376,ENSCHIG00000021525,ENSCHIG00000022890,ENSCHIG00000023277,ENSCHIG00000023407,ENSCHIG00000023586,ENSCHIG00000024513,ENSCHIG00000025141,ENSCHIG00000025426,ENSCHIG00000026619,…	ENSCHIG00000011054,ENSCHIG00000014779,ENSCHIG00000015080,ENSCHIG00000016866,ENSCHIG00000016979,ENSCHIG00000017929,ENSCHIG00000020243,ENSCHIG00000020340,ENSCHIG00000020968,ENSCHIG00000026965
BP	GO:0043931	ossification involved in bone maturation	5	3	8	14	0.0005	0.0209242	ENSCHIG00000000579,ENSCHIG00000018481,ENSCHIG00000018863,ENSCHIG00000019076,ENSCHIG00000020131	ENSCHIG00000012951,ENSCHIG00000015932,ENSCHIG00000016028
BP	GO:0090132	epithelium migration	19	33	52	209	0.00051	0.0212622	ENSCHIG00000001349,ENSCHIG00000008233,ENSCHIG00000008489,ENSCHIG00000012382,ENSCHIG00000012385,ENSCHIG00000015358,ENSCHIG00000015613,ENSCHIG00000015975,ENSCHIG00000016122,ENSCHIG00000017068,ENSCHIG00000017641,ENSCHIG00000017918,ENSCHIG00000018113,ENSCHIG00000018911,ENSCHIG00000020972,ENSCHIG00000021957,ENSCHIG00000023446,ENSCHIG00000024461,ENSCHIG00000026002	ENSCHIG00000000413,ENSCHIG00000006477,ENSCHIG00000007539,ENSCHIG00000008637,ENSCHIG00000011327,ENSCHIG00000011781,ENSCHIG00000012713,ENSCHIG00000012747,ENSCHIG00000013597,ENSCHIG00000013962,ENSCHIG00000014779,ENSCHIG00000015080,ENSCHIG00000015386,ENSCHIG00000015819,ENSCHIG00000016206,ENSCHIG00000016760,ENSCHIG00000017052,ENSCHIG00000018225,ENSCHIG00000018269,ENSCHIG00000018366,ENSCHIG00000020035,…
BP	GO:0002246	wound healing involved in inflammatory response	3	2	5	6	0.00054	0.0224283	ENSCHIG00000010055,ENSCHIG00000011256,ENSCHIG00000015613	ENSCHIG00000013862,ENSCHIG00000022474
BP	GO:0085029	extracellular matrix assembly	3	8	11	24	0.00055	0.0225052	ENSCHIG00000013475,ENSCHIG00000017030,ENSCHIG00000020225	ENSCHIG00000009603,ENSCHIG00000010603,ENSCHIG00000012140,ENSCHIG00000016975,ENSCHIG00000017158,ENSCHIG00000020326,ENSCHIG00000021125,ENSCHIG00000024734
BP	GO:1905314	semi-lunar valve development	3	8	11	24	0.00055	0.0225052	ENSCHIG00000011208,ENSCHIG00000020225,ENSCHIG00000020579	ENSCHIG00000009574,ENSCHIG00000010714,ENSCHIG00000012651,ENSCHIG00000013434,ENSCHIG00000020243,ENSCHIG00000020996,ENSCHIG00000025038,ENSCHIG00000026965
BP	GO:0030199	collagen fibril organization	12	2	14	35	0.00055	0.0225052	ENSCHIG00000002757,ENSCHIG00000012382,ENSCHIG00000012434,ENSCHIG00000015358,ENSCHIG00000017030,ENSCHIG00000019312,ENSCHIG00000020225,ENSCHIG00000021319,ENSCHIG00000022372,ENSCHIG00000025647,ENSCHIG00000026227,ENSCHIG00000027055	ENSCHIG00000016970,ENSCHIG00000022660
BP	GO:0010595	positive regulation of endothelial cell migration	9	14	23	72	0.00055	0.0225052	ENSCHIG00000008489,ENSCHIG00000015613,ENSCHIG00000015975,ENSCHIG00000016122,ENSCHIG00000017641,ENSCHIG00000020972,ENSCHIG00000021957,ENSCHIG00000023446,ENSCHIG00000024461	ENSCHIG00000006477,ENSCHIG00000007539,ENSCHIG00000011327,ENSCHIG00000012713,ENSCHIG00000013597,ENSCHIG00000013962,ENSCHIG00000014779,ENSCHIG00000015819,ENSCHIG00000016760,ENSCHIG00000017052,ENSCHIG00000018269,ENSCHIG00000020243,ENSCHIG00000025038,ENSCHIG00000025145
BP	GO:0071695	anatomical structure maturation	14	17	31	108	0.00056	0.0227459	ENSCHIG00000000579,ENSCHIG00000011448,ENSCHIG00000015613,ENSCHIG00000016293,ENSCHIG00000018481,ENSCHIG00000018863,ENSCHIG00000019076,ENSCHIG00000020131,ENSCHIG00000021344,ENSCHIG00000024223,ENSCHIG00000024453,ENSCHIG00000025761,ENSCHIG00000026053,ENSCHIG00000026682	ENSCHIG00000005534,ENSCHIG00000008354,ENSCHIG00000008675,ENSCHIG00000008795,ENSCHIG00000012951,ENSCHIG00000013856,ENSCHIG00000014072,ENSCHIG00000015547,ENSCHIG00000015932,ENSCHIG00000016028,ENSCHIG00000021765,ENSCHIG00000022660,ENSCHIG00000023944,ENSCHIG00000025038,ENSCHIG00000026432,ENSCHIG00000026764,ENSCHIG00000026874
BP	GO:0007160	cell-matrix adhesion	12	26	38	141	0.00056	0.0227459	ENSCHIG00000012602,ENSCHIG00000016486,ENSCHIG00000017641,ENSCHIG00000017918,ENSCHIG00000018670,ENSCHIG00000020225,ENSCHIG00000020433,ENSCHIG00000020858,ENSCHIG00000021393,ENSCHIG00000021438,ENSCHIG00000023822,ENSCHIG00000025296	ENSCHIG00000000253,ENSCHIG00000001759,ENSCHIG00000003954,ENSCHIG00000006477,ENSCHIG00000008154,ENSCHIG00000009216,ENSCHIG00000010063,ENSCHIG00000010851,ENSCHIG00000011604,ENSCHIG00000011781,ENSCHIG00000012820,ENSCHIG00000013962,ENSCHIG00000014072,ENSCHIG00000015544,ENSCHIG00000016975,ENSCHIG00000017512,ENSCHIG00000019936,ENSCHIG00000020187,ENSCHIG00000020996,ENSCHIG00000021947,ENSCHIG00000025191,…
BP	GO:0006816	calcium ion transport	24	31	55	225	0.00057	0.0229831	ENSCHIG00000001939,ENSCHIG00000004836,ENSCHIG00000005361,ENSCHIG00000008225,ENSCHIG00000009044,ENSCHIG00000010214,ENSCHIG00000011567,ENSCHIG00000012553,ENSCHIG00000012691,ENSCHIG00000016921,ENSCHIG00000018108,ENSCHIG00000018403,ENSCHIG00000020074,ENSCHIG00000020076,ENSCHIG00000021773,ENSCHIG00000023567,ENSCHIG00000023586,ENSCHIG00000025466,ENSCHIG00000025561,ENSCHIG00000025563,ENSCHIG00000025731,…	ENSCHIG00000007595,ENSCHIG00000008973,ENSCHIG00000009603,ENSCHIG00000011759,ENSCHIG00000012190,ENSCHIG00000013785,ENSCHIG00000014179,ENSCHIG00000015249,ENSCHIG00000015403,ENSCHIG00000015637,ENSCHIG00000015754,ENSCHIG00000016159,ENSCHIG00000016318,ENSCHIG00000017260,ENSCHIG00000017407,ENSCHIG00000018225,ENSCHIG00000018318,ENSCHIG00000019290,ENSCHIG00000019488,ENSCHIG00000020340,ENSCHIG00000020690,…
BP	GO:0021700	developmental maturation	23	24	47	185	0.00057	0.0229831	ENSCHIG00000000579,ENSCHIG00000008225,ENSCHIG00000010605,ENSCHIG00000011448,ENSCHIG00000011587,ENSCHIG00000014039,ENSCHIG00000015613,ENSCHIG00000016293,ENSCHIG00000016894,ENSCHIG00000017803,ENSCHIG00000018481,ENSCHIG00000018863,ENSCHIG00000019076,ENSCHIG00000020131,ENSCHIG00000021344,ENSCHIG00000024223,ENSCHIG00000024276,ENSCHIG00000024453,ENSCHIG00000025761,ENSCHIG00000026053,ENSCHIG00000026682,…	ENSCHIG00000005534,ENSCHIG00000008354,ENSCHIG00000008675,ENSCHIG00000008795,ENSCHIG00000011160,ENSCHIG00000012951,ENSCHIG00000013856,ENSCHIG00000014072,ENSCHIG00000014779,ENSCHIG00000015547,ENSCHIG00000015932,ENSCHIG00000016028,ENSCHIG00000016866,ENSCHIG00000017929,ENSCHIG00000018347,ENSCHIG00000020380,ENSCHIG00000021765,ENSCHIG00000022660,ENSCHIG00000023944,ENSCHIG00000024482,ENSCHIG00000025038,…
BP	GO:0072577	endothelial cell apoptotic process	4	11	15	39	0.00058	0.0230498	ENSCHIG00000010667,ENSCHIG00000017641,ENSCHIG00000020858,ENSCHIG00000023567	ENSCHIG00000006477,ENSCHIG00000009603,ENSCHIG00000014779,ENSCHIG00000015637,ENSCHIG00000015819,ENSCHIG00000016979,ENSCHIG00000017486,ENSCHIG00000020243,ENSCHIG00000021125,ENSCHIG00000022754,ENSCHIG00000025038
BP	GO:0044706	multi-multicellular organism process	16	9	25	81	0.00058	0.0230498	ENSCHIG00000004358,ENSCHIG00000008595,ENSCHIG00000010055,ENSCHIG00000010214,ENSCHIG00000014176,ENSCHIG00000016293,ENSCHIG00000018417,ENSCHIG00000018660,ENSCHIG00000023158,ENSCHIG00000023277,ENSCHIG00000023446,ENSCHIG00000023586,ENSCHIG00000025426,ENSCHIG00000025561,ENSCHIG00000026133,ENSCHIG00000026540	ENSCHIG00000011781,ENSCHIG00000013221,ENSCHIG00000014058,ENSCHIG00000014496,ENSCHIG00000020243,ENSCHIG00000021765,ENSCHIG00000023610,ENSCHIG00000024739,ENSCHIG00000026576
BP	GO:0042981	regulation of apoptotic process	88	84	172	861	0.00058	0.0230498	ENSCHIG00000000241,ENSCHIG00000000353,ENSCHIG00000001027,ENSCHIG00000001148,ENSCHIG00000001939,ENSCHIG00000007837,ENSCHIG00000009529,ENSCHIG00000009693,ENSCHIG00000010463,ENSCHIG00000010667,ENSCHIG00000011567,ENSCHIG00000012208,ENSCHIG00000012382,ENSCHIG00000012498,ENSCHIG00000012502,ENSCHIG00000013472,ENSCHIG00000013901,ENSCHIG00000014094,ENSCHIG00000014291,ENSCHIG00000014308,ENSCHIG00000015269,…	ENSCHIG00000000462,ENSCHIG00000002285,ENSCHIG00000003897,ENSCHIG00000005534,ENSCHIG00000006477,ENSCHIG00000007230,ENSCHIG00000008049,ENSCHIG00000008305,ENSCHIG00000008990,ENSCHIG00000009037,ENSCHIG00000009603,ENSCHIG00000009891,ENSCHIG00000010514,ENSCHIG00000010998,ENSCHIG00000011101,ENSCHIG00000011108,ENSCHIG00000011223,ENSCHIG00000011294,ENSCHIG00000011756,ENSCHIG00000011853,ENSCHIG00000011867,…
BP	GO:0007416	synapse assembly	6	21	27	90	0.00058	0.0230498	ENSCHIG00000007879,ENSCHIG00000017099,ENSCHIG00000017471,ENSCHIG00000019310,ENSCHIG00000022795,ENSCHIG00000024973	ENSCHIG00000003900,ENSCHIG00000006804,ENSCHIG00000011218,ENSCHIG00000011906,ENSCHIG00000012067,ENSCHIG00000012820,ENSCHIG00000013346,ENSCHIG00000013658,ENSCHIG00000014833,ENSCHIG00000016159,ENSCHIG00000016171,ENSCHIG00000016206,ENSCHIG00000017325,ENSCHIG00000018537,ENSCHIG00000020378,ENSCHIG00000020528,ENSCHIG00000020693,ENSCHIG00000022383,ENSCHIG00000024661,ENSCHIG00000026432,ENSCHIG00000026510
BP	GO:0002694	regulation of leukocyte activation	35	38	73	318	0.00059	0.0232797	ENSCHIG00000000508,ENSCHIG00000003612,ENSCHIG00000008374,ENSCHIG00000011010,ENSCHIG00000011494,ENSCHIG00000011567,ENSCHIG00000011587,ENSCHIG00000014288,ENSCHIG00000014291,ENSCHIG00000014588,ENSCHIG00000014900,ENSCHIG00000015014,ENSCHIG00000016187,ENSCHIG00000016712,ENSCHIG00000016940,ENSCHIG00000017233,ENSCHIG00000017641,ENSCHIG00000017810,ENSCHIG00000018863,ENSCHIG00000019003,ENSCHIG00000019230,…	ENSCHIG00000005882,ENSCHIG00000008305,ENSCHIG00000008724,ENSCHIG00000008779,ENSCHIG00000009914,ENSCHIG00000010069,ENSCHIG00000010166,ENSCHIG00000013860,ENSCHIG00000013862,ENSCHIG00000015303,ENSCHIG00000015637,ENSCHIG00000016159,ENSCHIG00000016206,ENSCHIG00000016348,ENSCHIG00000016385,ENSCHIG00000016979,ENSCHIG00000017070,ENSCHIG00000017929,ENSCHIG00000018646,ENSCHIG00000018868,ENSCHIG00000019290,…
BP	GO:0051153	regulation of striated muscle cell differentiation	6	16	22	68	0.00059	0.0232797	ENSCHIG00000008225,ENSCHIG00000011010,ENSCHIG00000014094,ENSCHIG00000018863,ENSCHIG00000024544,ENSCHIG00000027142	ENSCHIG00000011896,ENSCHIG00000012951,ENSCHIG00000013044,ENSCHIG00000014847,ENSCHIG00000015403,ENSCHIG00000015894,ENSCHIG00000016159,ENSCHIG00000016206,ENSCHIG00000017070,ENSCHIG00000020325,ENSCHIG00000020448,ENSCHIG00000020787,ENSCHIG00000021206,ENSCHIG00000021546,ENSCHIG00000021925,ENSCHIG00000023555
MF	GO:0045236	CXCR chemokine receptor binding	1	4	5	6	0.0006	0.02359	ENSCHIG00000020142	ENSCHIG00000010998,ENSCHIG00000015403,ENSCHIG00000017407,ENSCHIG00000021546
BP	GO:1905114	cell surface receptor signaling pathway involved in cell-cell signaling	21	49	70	303	0.00063	0.0245945	ENSCHIG00000001027,ENSCHIG00000008320,ENSCHIG00000009529,ENSCHIG00000009909,ENSCHIG00000010178,ENSCHIG00000010379,ENSCHIG00000010605,ENSCHIG00000012791,ENSCHIG00000013682,ENSCHIG00000014291,ENSCHIG00000016894,ENSCHIG00000017272,ENSCHIG00000018245,ENSCHIG00000020385,ENSCHIG00000020560,ENSCHIG00000021319,ENSCHIG00000024090,ENSCHIG00000024678,ENSCHIG00000024742,ENSCHIG00000025899,ENSCHIG00000026729	ENSCHIG00000000292,ENSCHIG00000007287,ENSCHIG00000010069,ENSCHIG00000010534,ENSCHIG00000010851,ENSCHIG00000011054,ENSCHIG00000012104,ENSCHIG00000012330,ENSCHIG00000012951,ENSCHIG00000013482,ENSCHIG00000014072,ENSCHIG00000014632,ENSCHIG00000014706,ENSCHIG00000014847,ENSCHIG00000015227,ENSCHIG00000015416,ENSCHIG00000015894,ENSCHIG00000016159,ENSCHIG00000016206,ENSCHIG00000016244,ENSCHIG00000017052,…
BP	GO:0030282	bone mineralization	12	12	24	77	0.00063	0.0245945	ENSCHIG00000001027,ENSCHIG00000010214,ENSCHIG00000012744,ENSCHIG00000015613,ENSCHIG00000016812,ENSCHIG00000018307,ENSCHIG00000018863,ENSCHIG00000019076,ENSCHIG00000020131,ENSCHIG00000021039,ENSCHIG00000021478,ENSCHIG00000026127	ENSCHIG00000006250,ENSCHIG00000008675,ENSCHIG00000012951,ENSCHIG00000014179,ENSCHIG00000016206,ENSCHIG00000018483,ENSCHIG00000019071,ENSCHIG00000020243,ENSCHIG00000020360,ENSCHIG00000021782,ENSCHIG00000025642,ENSCHIG00000026576
BP	GO:0070372	regulation of ERK1 and ERK2 cascade	20	24	44	171	0.00064	0.0247228	ENSCHIG00000003384,ENSCHIG00000005194,ENSCHIG00000005302,ENSCHIG00000008094,ENSCHIG00000011364,ENSCHIG00000014176,ENSCHIG00000015014,ENSCHIG00000016812,ENSCHIG00000016921,ENSCHIG00000018403,ENSCHIG00000019310,ENSCHIG00000020225,ENSCHIG00000021438,ENSCHIG00000022372,ENSCHIG00000022609,ENSCHIG00000022795,ENSCHIG00000022871,ENSCHIG00000024469,ENSCHIG00000025799,ENSCHIG00000026626	ENSCHIG00000006477,ENSCHIG00000010166,ENSCHIG00000011853,ENSCHIG00000012951,ENSCHIG00000013189,ENSCHIG00000013785,ENSCHIG00000013862,ENSCHIG00000013962,ENSCHIG00000015637,ENSCHIG00000015819,ENSCHIG00000016307,ENSCHIG00000018269,ENSCHIG00000018366,ENSCHIG00000019450,ENSCHIG00000020693,ENSCHIG00000021788,ENSCHIG00000021972,ENSCHIG00000022474,ENSCHIG00000022544,ENSCHIG00000022880,ENSCHIG00000025560,…
BP	GO:0001667	ameboidal-type cell migration	23	41	64	272	0.00064	0.0247228	ENSCHIG00000001349,ENSCHIG00000008233,ENSCHIG00000008489,ENSCHIG00000010055,ENSCHIG00000012382,ENSCHIG00000012385,ENSCHIG00000015358,ENSCHIG00000015613,ENSCHIG00000015975,ENSCHIG00000016092,ENSCHIG00000016122,ENSCHIG00000017068,ENSCHIG00000017641,ENSCHIG00000017918,ENSCHIG00000018113,ENSCHIG00000018417,ENSCHIG00000018911,ENSCHIG00000020972,ENSCHIG00000021438,ENSCHIG00000021957,ENSCHIG00000023446,…	ENSCHIG00000000413,ENSCHIG00000006477,ENSCHIG00000007539,ENSCHIG00000008049,ENSCHIG00000008637,ENSCHIG00000011327,ENSCHIG00000011781,ENSCHIG00000012713,ENSCHIG00000012747,ENSCHIG00000013597,ENSCHIG00000013962,ENSCHIG00000014628,ENSCHIG00000014779,ENSCHIG00000015080,ENSCHIG00000015386,ENSCHIG00000015819,ENSCHIG00000016206,ENSCHIG00000016760,ENSCHIG00000017052,ENSCHIG00000017167,ENSCHIG00000018225,…
BP	GO:0030177	positive regulation of Wnt signaling pathway	9	19	28	95	0.00064	0.0247228	ENSCHIG00000001027,ENSCHIG00000009529,ENSCHIG00000009909,ENSCHIG00000013682,ENSCHIG00000014291,ENSCHIG00000017272,ENSCHIG00000021319,ENSCHIG00000025899,ENSCHIG00000026729	ENSCHIG00000010069,ENSCHIG00000010851,ENSCHIG00000012104,ENSCHIG00000012951,ENSCHIG00000014706,ENSCHIG00000016159,ENSCHIG00000016244,ENSCHIG00000017052,ENSCHIG00000017260,ENSCHIG00000018269,ENSCHIG00000018483,ENSCHIG00000019290,ENSCHIG00000020069,ENSCHIG00000020360,ENSCHIG00000020738,ENSCHIG00000020832,ENSCHIG00000022144,ENSCHIG00000023555,ENSCHIG00000026036
BP	GO:1904753	negative regulation of vascular associated smooth muscle cell migration	1	3	4	4	0.00065	0.0249347	ENSCHIG00000026626	ENSCHIG00000012195,ENSCHIG00000016206,ENSCHIG00000021206
BP	GO:0072001	renal system development	17	35	52	211	0.00065	0.0249347	ENSCHIG00000005194,ENSCHIG00000010014,ENSCHIG00000010379,ENSCHIG00000010463,ENSCHIG00000011281,ENSCHIG00000012476,ENSCHIG00000014176,ENSCHIG00000014291,ENSCHIG00000015752,ENSCHIG00000017233,ENSCHIG00000018307,ENSCHIG00000020579,ENSCHIG00000021393,ENSCHIG00000024090,ENSCHIG00000025731,ENSCHIG00000026626,ENSCHIG00000026729	ENSCHIG00000003900,ENSCHIG00000005655,ENSCHIG00000008305,ENSCHIG00000011887,ENSCHIG00000012043,ENSCHIG00000012230,ENSCHIG00000012651,ENSCHIG00000012951,ENSCHIG00000013434,ENSCHIG00000015227,ENSCHIG00000015819,ENSCHIG00000015932,ENSCHIG00000016179,ENSCHIG00000016206,ENSCHIG00000017512,ENSCHIG00000017929,ENSCHIG00000018366,ENSCHIG00000018483,ENSCHIG00000018868,ENSCHIG00000019461,ENSCHIG00000020325,…
BP	GO:0050707	regulation of cytokine secretion	17	17	34	123	0.00066	0.0252307	ENSCHIG00000008358,ENSCHIG00000011256,ENSCHIG00000013565,ENSCHIG00000014288,ENSCHIG00000017233,ENSCHIG00000017471,ENSCHIG00000018610,ENSCHIG00000019120,ENSCHIG00000019805,ENSCHIG00000021438,ENSCHIG00000021957,ENSCHIG00000022239,ENSCHIG00000022377,ENSCHIG00000022871,ENSCHIG00000023836,ENSCHIG00000024086,ENSCHIG00000025899	ENSCHIG00000008049,ENSCHIG00000010166,ENSCHIG00000011853,ENSCHIG00000013785,ENSCHIG00000013862,ENSCHIG00000014950,ENSCHIG00000015637,ENSCHIG00000015819,ENSCHIG00000016979,ENSCHIG00000018583,ENSCHIG00000020981,ENSCHIG00000021125,ENSCHIG00000022474,ENSCHIG00000024280,ENSCHIG00000025038,ENSCHIG00000025623,ENSCHIG00000026300
BP	GO:0046460	neutral lipid biosynthetic process	6	4	10	21	0.00067	0.025437	ENSCHIG00000006121,ENSCHIG00000008320,ENSCHIG00000010320,ENSCHIG00000012869,ENSCHIG00000018113,ENSCHIG00000025469	ENSCHIG00000013044,ENSCHIG00000020436,ENSCHIG00000025623,ENSCHIG00000026096
BP	GO:0046463	acylglycerol biosynthetic process	6	4	10	21	0.00067	0.025437	ENSCHIG00000006121,ENSCHIG00000008320,ENSCHIG00000010320,ENSCHIG00000012869,ENSCHIG00000018113,ENSCHIG00000025469	ENSCHIG00000013044,ENSCHIG00000020436,ENSCHIG00000025623,ENSCHIG00000026096
BP	GO:0023051	regulation of signaling	162	196	358	1948	0.00068	0.0257282	ENSCHIG00000000241,ENSCHIG00000000579,ENSCHIG00000001027,ENSCHIG00000003384,ENSCHIG00000003444,ENSCHIG00000003612,ENSCHIG00000005194,ENSCHIG00000005302,ENSCHIG00000006038,ENSCHIG00000007837,ENSCHIG00000007961,ENSCHIG00000008094,ENSCHIG00000008320,ENSCHIG00000008470,ENSCHIG00000008753,ENSCHIG00000009044,ENSCHIG00000009097,ENSCHIG00000009529,ENSCHIG00000009696,ENSCHIG00000009892,ENSCHIG00000009909,…	ENSCHIG00000000292,ENSCHIG00000000377,ENSCHIG00000000413,ENSCHIG00000001759,ENSCHIG00000002285,ENSCHIG00000003509,ENSCHIG00000005289,ENSCHIG00000006250,ENSCHIG00000006477,ENSCHIG00000006913,ENSCHIG00000007287,ENSCHIG00000007509,ENSCHIG00000008049,ENSCHIG00000008739,ENSCHIG00000008990,ENSCHIG00000009205,ENSCHIG00000009216,ENSCHIG00000009242,ENSCHIG00000009617,ENSCHIG00000010069,ENSCHIG00000010153,…
BP	GO:0009628	response to abiotic stimulus	60	60	120	573	0.00069	0.0260175	ENSCHIG00000003384,ENSCHIG00000007979,ENSCHIG00000009044,ENSCHIG00000009693,ENSCHIG00000009991,ENSCHIG00000010463,ENSCHIG00000011256,ENSCHIG00000011898,ENSCHIG00000012691,ENSCHIG00000012983,ENSCHIG00000013447,ENSCHIG00000013733,ENSCHIG00000014123,ENSCHIG00000014291,ENSCHIG00000014557,ENSCHIG00000015269,ENSCHIG00000015358,ENSCHIG00000015613,ENSCHIG00000015999,ENSCHIG00000016262,ENSCHIG00000016293,…	ENSCHIG00000000313,ENSCHIG00000000346,ENSCHIG00000000462,ENSCHIG00000005655,ENSCHIG00000007331,ENSCHIG00000007509,ENSCHIG00000007595,ENSCHIG00000008049,ENSCHIG00000008973,ENSCHIG00000009037,ENSCHIG00000010534,ENSCHIG00000011223,ENSCHIG00000011770,ENSCHIG00000012179,ENSCHIG00000012713,ENSCHIG00000012951,ENSCHIG00000013044,ENSCHIG00000013197,ENSCHIG00000013642,ENSCHIG00000013785,ENSCHIG00000013862,…
BP	GO:0002686	negative regulation of leukocyte migration	6	7	13	32	0.00072	0.0270563	ENSCHIG00000012602,ENSCHIG00000016486,ENSCHIG00000020225,ENSCHIG00000022871,ENSCHIG00000023567,ENSCHIG00000027058	ENSCHIG00000010998,ENSCHIG00000011749,ENSCHIG00000020448,ENSCHIG00000021947,ENSCHIG00000024575,ENSCHIG00000025660,ENSCHIG00000026192
BP	GO:0016525	negative regulation of angiogenesis	9	13	22	69	0.00074	0.02762	ENSCHIG00000008753,ENSCHIG00000016627,ENSCHIG00000017641,ENSCHIG00000017918,ENSCHIG00000020225,ENSCHIG00000020624,ENSCHIG00000020858,ENSCHIG00000020972,ENSCHIG00000026729	ENSCHIG00000000413,ENSCHIG00000005534,ENSCHIG00000005655,ENSCHIG00000008795,ENSCHIG00000012747,ENSCHIG00000013179,ENSCHIG00000013962,ENSCHIG00000015080,ENSCHIG00000019936,ENSCHIG00000021125,ENSCHIG00000021532,ENSCHIG00000022660,ENSCHIG00000022754
BP	GO:0071887	leukocyte apoptotic process	10	12	22	69	0.00074	0.02762	ENSCHIG00000011567,ENSCHIG00000015613,ENSCHIG00000017233,ENSCHIG00000018403,ENSCHIG00000019230,ENSCHIG00000019593,ENSCHIG00000021557,ENSCHIG00000022871,ENSCHIG00000022907,ENSCHIG00000027058	ENSCHIG00000000462,ENSCHIG00000010998,ENSCHIG00000015637,ENSCHIG00000016206,ENSCHIG00000016348,ENSCHIG00000016979,ENSCHIG00000019906,ENSCHIG00000020292,ENSCHIG00000020380,ENSCHIG00000022754,ENSCHIG00000025211,ENSCHIG00000025560
BP	GO:0045321	leukocyte activation	51	54	105	492	0.00075	0.0278054	ENSCHIG00000000508,ENSCHIG00000001027,ENSCHIG00000003612,ENSCHIG00000008374,ENSCHIG00000009044,ENSCHIG00000009266,ENSCHIG00000011010,ENSCHIG00000011494,ENSCHIG00000011501,ENSCHIG00000011567,ENSCHIG00000011587,ENSCHIG00000013001,ENSCHIG00000013565,ENSCHIG00000014288,ENSCHIG00000014291,ENSCHIG00000014588,ENSCHIG00000014900,ENSCHIG00000015014,ENSCHIG00000015354,ENSCHIG00000016187,ENSCHIG00000016262,…	ENSCHIG00000000135,ENSCHIG00000005882,ENSCHIG00000007401,ENSCHIG00000007595,ENSCHIG00000008049,ENSCHIG00000008305,ENSCHIG00000008724,ENSCHIG00000008779,ENSCHIG00000009914,ENSCHIG00000010069,ENSCHIG00000010166,ENSCHIG00000011749,ENSCHIG00000011930,ENSCHIG00000012138,ENSCHIG00000013860,ENSCHIG00000013862,ENSCHIG00000015303,ENSCHIG00000015386,ENSCHIG00000015637,ENSCHIG00000015794,ENSCHIG00000016159,…
BP	GO:0006928	movement of cell or subcellular component	90	136	226	1175	0.00075	0.0278054	ENSCHIG00000000579,ENSCHIG00000001349,ENSCHIG00000005194,ENSCHIG00000007626,ENSCHIG00000007920,ENSCHIG00000008233,ENSCHIG00000008357,ENSCHIG00000008489,ENSCHIG00000009044,ENSCHIG00000009316,ENSCHIG00000009529,ENSCHIG00000009809,ENSCHIG00000009909,ENSCHIG00000010055,ENSCHIG00000010379,ENSCHIG00000010667,ENSCHIG00000011009,ENSCHIG00000011010,ENSCHIG00000011208,ENSCHIG00000011567,ENSCHIG00000011929,…	ENSCHIG00000000127,ENSCHIG00000000292,ENSCHIG00000000413,ENSCHIG00000001759,ENSCHIG00000001846,ENSCHIG00000001933,ENSCHIG00000002285,ENSCHIG00000003476,ENSCHIG00000003900,ENSCHIG00000005534,ENSCHIG00000005917,ENSCHIG00000006477,ENSCHIG00000006689,ENSCHIG00000007539,ENSCHIG00000007595,ENSCHIG00000007611,ENSCHIG00000008049,ENSCHIG00000008078,ENSCHIG00000008154,ENSCHIG00000008637,ENSCHIG00000008675,…
MF	GO:0008238	exopeptidase activity	13	4	17	47	0.00077	0.0283565	ENSCHIG00000000112,ENSCHIG00000000443,ENSCHIG00000003957,ENSCHIG00000009898,ENSCHIG00000011010,ENSCHIG00000011423,ENSCHIG00000011863,ENSCHIG00000017470,ENSCHIG00000019312,ENSCHIG00000020644,ENSCHIG00000023932,ENSCHIG00000024873,ENSCHIG00000026002	ENSCHIG00000012043,ENSCHIG00000013290,ENSCHIG00000013387,ENSCHIG00000015080
BP	GO:0035567	non-canonical Wnt signaling pathway	5	9	14	36	0.00077	0.0283565	ENSCHIG00000009529,ENSCHIG00000012791,ENSCHIG00000013682,ENSCHIG00000014291,ENSCHIG00000018245	ENSCHIG00000014072,ENSCHIG00000014706,ENSCHIG00000016244,ENSCHIG00000018483,ENSCHIG00000021782,ENSCHIG00000022144,ENSCHIG00000022383,ENSCHIG00000026211,ENSCHIG00000026576
BP	GO:0050709	negative regulation of protein secretion	9	15	24	78	0.00078	0.0285346	ENSCHIG00000010042,ENSCHIG00000014288,ENSCHIG00000014291,ENSCHIG00000017233,ENSCHIG00000021438,ENSCHIG00000021957,ENSCHIG00000022377,ENSCHIG00000023836,ENSCHIG00000024086	ENSCHIG00000006913,ENSCHIG00000009617,ENSCHIG00000011853,ENSCHIG00000015637,ENSCHIG00000015819,ENSCHIG00000016979,ENSCHIG00000020448,ENSCHIG00000020981,ENSCHIG00000021125,ENSCHIG00000021826,ENSCHIG00000022474,ENSCHIG00000024280,ENSCHIG00000025053,ENSCHIG00000025660,ENSCHIG00000025849
CC	GO:0000776	kinetochore	24	0	24	83	0.00078	0.0285346	ENSCHIG00000000360,ENSCHIG00000009433,ENSCHIG00000010109,ENSCHIG00000010808,ENSCHIG00000011430,ENSCHIG00000011982,ENSCHIG00000012476,ENSCHIG00000012478,ENSCHIG00000013739,ENSCHIG00000014036,ENSCHIG00000014565,ENSCHIG00000014694,ENSCHIG00000015390,ENSCHIG00000015830,ENSCHIG00000016057,ENSCHIG00000020706,ENSCHIG00000021502,ENSCHIG00000021734,ENSCHIG00000021902,ENSCHIG00000022851,ENSCHIG00000022907,…	-
BP	GO:0006766	vitamin metabolic process	13	2	15	40	0.00079	0.0286161	ENSCHIG00000003139,ENSCHIG00000008616,ENSCHIG00000010214,ENSCHIG00000013438,ENSCHIG00000014308,ENSCHIG00000016812,ENSCHIG00000017020,ENSCHIG00000017810,ENSCHIG00000021164,ENSCHIG00000023586,ENSCHIG00000024247,ENSCHIG00000024469,ENSCHIG00000025126	ENSCHIG00000000324,ENSCHIG00000017070
BP	GO:0055017	cardiac muscle tissue growth	4	11	15	40	0.00079	0.0286161	ENSCHIG00000011208,ENSCHIG00000011281,ENSCHIG00000018863,ENSCHIG00000026998	ENSCHIG00000007287,ENSCHIG00000008675,ENSCHIG00000011054,ENSCHIG00000015764,ENSCHIG00000016206,ENSCHIG00000018583,ENSCHIG00000019648,ENSCHIG00000020738,ENSCHIG00000022660,ENSCHIG00000023939,ENSCHIG00000026965
BP	GO:0071347	cellular response to interleukin-1	11	5	16	44	0.00079	0.0286161	ENSCHIG00000009696,ENSCHIG00000010463,ENSCHIG00000014291,ENSCHIG00000015613,ENSCHIG00000018645,ENSCHIG00000020142,ENSCHIG00000021957,ENSCHIG00000022239,ENSCHIG00000023563,ENSCHIG00000023567,ENSCHIG00000024086	ENSCHIG00000008049,ENSCHIG00000018583,ENSCHIG00000019555,ENSCHIG00000023910,ENSCHIG00000025775
BP	GO:0140014	mitotic nuclear division	34	7	41	158	0.0008	0.0288674	ENSCHIG00000000360,ENSCHIG00000000483,ENSCHIG00000001851,ENSCHIG00000007935,ENSCHIG00000009302,ENSCHIG00000009433,ENSCHIG00000009875,ENSCHIG00000010109,ENSCHIG00000010139,ENSCHIG00000011256,ENSCHIG00000012343,ENSCHIG00000012478,ENSCHIG00000013739,ENSCHIG00000013888,ENSCHIG00000014014,ENSCHIG00000015195,ENSCHIG00000015390,ENSCHIG00000015626,ENSCHIG00000016057,ENSCHIG00000016162,ENSCHIG00000017710,…	ENSCHIG00000012868,ENSCHIG00000013089,ENSCHIG00000017167,ENSCHIG00000020968,ENSCHIG00000021125,ENSCHIG00000021204,ENSCHIG00000022366
BP	GO:0010712	regulation of collagen metabolic process	3	6	9	18	0.00081	0.0288674	ENSCHIG00000008753,ENSCHIG00000020225,ENSCHIG00000022372	ENSCHIG00000013742,ENSCHIG00000016970,ENSCHIG00000021125,ENSCHIG00000022474,ENSCHIG00000024734,ENSCHIG00000026576
BP	GO:0010884	positive regulation of lipid storage	6	3	9	18	0.00081	0.0288674	ENSCHIG00000008320,ENSCHIG00000009991,ENSCHIG00000012098,ENSCHIG00000018113,ENSCHIG00000021957,ENSCHIG00000023836	ENSCHIG00000020436,ENSCHIG00000025623,ENSCHIG00000026096
BP	GO:0044246	regulation of multicellular organismal metabolic process	3	6	9	18	0.00081	0.0288674	ENSCHIG00000008753,ENSCHIG00000020225,ENSCHIG00000022372	ENSCHIG00000013742,ENSCHIG00000016970,ENSCHIG00000021125,ENSCHIG00000022474,ENSCHIG00000024734,ENSCHIG00000026576
BP	GO:0048799	animal organ maturation	5	4	9	18	0.00081	0.0288674	ENSCHIG00000000579,ENSCHIG00000018481,ENSCHIG00000018863,ENSCHIG00000019076,ENSCHIG00000020131	ENSCHIG00000012951,ENSCHIG00000015932,ENSCHIG00000016028,ENSCHIG00000025038
BP	GO:0007507	heart development	19	62	81	364	0.00083	0.029485	ENSCHIG00000005194,ENSCHIG00000008595,ENSCHIG00000010463,ENSCHIG00000011208,ENSCHIG00000011281,ENSCHIG00000014094,ENSCHIG00000014308,ENSCHIG00000015613,ENSCHIG00000016092,ENSCHIG00000016384,ENSCHIG00000017030,ENSCHIG00000017285,ENSCHIG00000017918,ENSCHIG00000018645,ENSCHIG00000018863,ENSCHIG00000020225,ENSCHIG00000020579,ENSCHIG00000025563,ENSCHIG00000026998	ENSCHIG00000007287,ENSCHIG00000008675,ENSCHIG00000008800,ENSCHIG00000009574,ENSCHIG00000009603,ENSCHIG00000010063,ENSCHIG00000010603,ENSCHIG00000010714,ENSCHIG00000011054,ENSCHIG00000011101,ENSCHIG00000011759,ENSCHIG00000011887,ENSCHIG00000012190,ENSCHIG00000012328,ENSCHIG00000012651,ENSCHIG00000012730,ENSCHIG00000012951,ENSCHIG00000013044,ENSCHIG00000013434,ENSCHIG00000014847,ENSCHIG00000015386,…
BP	GO:0072376	protein activation cascade	7	4	11	25	0.00084	0.0295308	ENSCHIG00000008320,ENSCHIG00000015787,ENSCHIG00000016667,ENSCHIG00000019405,ENSCHIG00000020633,ENSCHIG00000021210,ENSCHIG00000022712	ENSCHIG00000013995,ENSCHIG00000015672,ENSCHIG00000021125,ENSCHIG00000024710
BP	GO:0001822	kidney development	16	32	48	193	0.00084	0.0295308	ENSCHIG00000005194,ENSCHIG00000010014,ENSCHIG00000010379,ENSCHIG00000010463,ENSCHIG00000011281,ENSCHIG00000012476,ENSCHIG00000014176,ENSCHIG00000014291,ENSCHIG00000017233,ENSCHIG00000018307,ENSCHIG00000020579,ENSCHIG00000021393,ENSCHIG00000024090,ENSCHIG00000025731,ENSCHIG00000026626,ENSCHIG00000026729	ENSCHIG00000003900,ENSCHIG00000005655,ENSCHIG00000008305,ENSCHIG00000011887,ENSCHIG00000012043,ENSCHIG00000012230,ENSCHIG00000012651,ENSCHIG00000012951,ENSCHIG00000013434,ENSCHIG00000015227,ENSCHIG00000015819,ENSCHIG00000015932,ENSCHIG00000016206,ENSCHIG00000017512,ENSCHIG00000017929,ENSCHIG00000018366,ENSCHIG00000018483,ENSCHIG00000019461,ENSCHIG00000020325,ENSCHIG00000020340,ENSCHIG00000020693,…
BP	GO:0006915	apoptotic process	103	95	198	1016	0.00084	0.0295308	ENSCHIG00000000241,ENSCHIG00000000353,ENSCHIG00000001027,ENSCHIG00000001148,ENSCHIG00000001939,ENSCHIG00000004836,ENSCHIG00000007837,ENSCHIG00000009529,ENSCHIG00000009693,ENSCHIG00000010463,ENSCHIG00000010667,ENSCHIG00000011256,ENSCHIG00000011567,ENSCHIG00000012098,ENSCHIG00000012208,ENSCHIG00000012283,ENSCHIG00000012382,ENSCHIG00000012393,ENSCHIG00000012498,ENSCHIG00000012502,ENSCHIG00000013472,…	ENSCHIG00000000462,ENSCHIG00000002285,ENSCHIG00000003897,ENSCHIG00000005534,ENSCHIG00000006477,ENSCHIG00000007230,ENSCHIG00000008049,ENSCHIG00000008305,ENSCHIG00000008990,ENSCHIG00000009037,ENSCHIG00000009603,ENSCHIG00000009891,ENSCHIG00000010514,ENSCHIG00000010998,ENSCHIG00000011101,ENSCHIG00000011108,ENSCHIG00000011223,ENSCHIG00000011294,ENSCHIG00000011756,ENSCHIG00000011853,ENSCHIG00000011867,…
BP	GO:0023057	negative regulation of signaling	77	88	165	828	0.00085	0.0295308	ENSCHIG00000000241,ENSCHIG00000007837,ENSCHIG00000007961,ENSCHIG00000008753,ENSCHIG00000009529,ENSCHIG00000009696,ENSCHIG00000010042,ENSCHIG00000010178,ENSCHIG00000010379,ENSCHIG00000010463,ENSCHIG00000010667,ENSCHIG00000011010,ENSCHIG00000011208,ENSCHIG00000011209,ENSCHIG00000011290,ENSCHIG00000011567,ENSCHIG00000012791,ENSCHIG00000013472,ENSCHIG00000014109,ENSCHIG00000014176,ENSCHIG00000014291,…	ENSCHIG00000000292,ENSCHIG00000000413,ENSCHIG00000003509,ENSCHIG00000005289,ENSCHIG00000006913,ENSCHIG00000007287,ENSCHIG00000008049,ENSCHIG00000008990,ENSCHIG00000009617,ENSCHIG00000010069,ENSCHIG00000010630,ENSCHIG00000010998,ENSCHIG00000011108,ENSCHIG00000011702,ENSCHIG00000011906,ENSCHIG00000012330,ENSCHIG00000012395,ENSCHIG00000012651,ENSCHIG00000012951,ENSCHIG00000013013,ENSCHIG00000013089,…
BP	GO:0010817	regulation of hormone levels	22	37	59	249	0.00085	0.0295308	ENSCHIG00000005194,ENSCHIG00000005361,ENSCHIG00000006038,ENSCHIG00000008075,ENSCHIG00000009097,ENSCHIG00000009696,ENSCHIG00000010042,ENSCHIG00000010463,ENSCHIG00000012382,ENSCHIG00000014039,ENSCHIG00000014176,ENSCHIG00000014291,ENSCHIG00000015014,ENSCHIG00000015613,ENSCHIG00000017020,ENSCHIG00000017180,ENSCHIG00000017490,ENSCHIG00000019805,ENSCHIG00000020729,ENSCHIG00000024469,ENSCHIG00000026047,…	ENSCHIG00000005289,ENSCHIG00000006913,ENSCHIG00000009205,ENSCHIG00000009335,ENSCHIG00000009617,ENSCHIG00000011645,ENSCHIG00000011780,ENSCHIG00000011853,ENSCHIG00000012043,ENSCHIG00000012282,ENSCHIG00000012328,ENSCHIG00000012820,ENSCHIG00000012951,ENSCHIG00000013468,ENSCHIG00000013785,ENSCHIG00000014058,ENSCHIG00000014249,ENSCHIG00000014546,ENSCHIG00000014960,ENSCHIG00000015989,ENSCHIG00000015992,…
BP	GO:0048634	regulation of muscle organ development	10	17	27	92	0.00085	0.0295308	ENSCHIG00000007274,ENSCHIG00000007979,ENSCHIG00000011208,ENSCHIG00000012476,ENSCHIG00000018863,ENSCHIG00000019310,ENSCHIG00000024544,ENSCHIG00000025197,ENSCHIG00000025358,ENSCHIG00000025563	ENSCHIG00000007287,ENSCHIG00000011054,ENSCHIG00000012951,ENSCHIG00000014847,ENSCHIG00000015764,ENSCHIG00000016159,ENSCHIG00000016206,ENSCHIG00000017070,ENSCHIG00000018583,ENSCHIG00000020325,ENSCHIG00000020738,ENSCHIG00000020787,ENSCHIG00000021206,ENSCHIG00000021925,ENSCHIG00000023555,ENSCHIG00000023939,ENSCHIG00000026965
BP	GO:1901861	regulation of muscle tissue development	9	18	27	92	0.00085	0.0295308	ENSCHIG00000007274,ENSCHIG00000011208,ENSCHIG00000012476,ENSCHIG00000018863,ENSCHIG00000019310,ENSCHIG00000024544,ENSCHIG00000025197,ENSCHIG00000025358,ENSCHIG00000025563	ENSCHIG00000007287,ENSCHIG00000011054,ENSCHIG00000012951,ENSCHIG00000014847,ENSCHIG00000015764,ENSCHIG00000015991,ENSCHIG00000016159,ENSCHIG00000016206,ENSCHIG00000017070,ENSCHIG00000018583,ENSCHIG00000020325,ENSCHIG00000020738,ENSCHIG00000020787,ENSCHIG00000021206,ENSCHIG00000021925,ENSCHIG00000023555,ENSCHIG00000023939,ENSCHIG00000026965
BP	GO:1904019	epithelial cell apoptotic process	7	13	20	61	0.00086	0.0296915	ENSCHIG00000010667,ENSCHIG00000015683,ENSCHIG00000017641,ENSCHIG00000018745,ENSCHIG00000020858,ENSCHIG00000023567,ENSCHIG00000025731	ENSCHIG00000006477,ENSCHIG00000009603,ENSCHIG00000014779,ENSCHIG00000015637,ENSCHIG00000015819,ENSCHIG00000016979,ENSCHIG00000017486,ENSCHIG00000020243,ENSCHIG00000021125,ENSCHIG00000021305,ENSCHIG00000022754,ENSCHIG00000025038,ENSCHIG00000027015
BP	GO:0007159	leukocyte cell-cell adhesion	24	34	58	244	0.00086	0.0296915	ENSCHIG00000000579,ENSCHIG00000003612,ENSCHIG00000008374,ENSCHIG00000011567,ENSCHIG00000012602,ENSCHIG00000014288,ENSCHIG00000014588,ENSCHIG00000015014,ENSCHIG00000017233,ENSCHIG00000017810,ENSCHIG00000018863,ENSCHIG00000019230,ENSCHIG00000020624,ENSCHIG00000021557,ENSCHIG00000021957,ENSCHIG00000022609,ENSCHIG00000024469,ENSCHIG00000024573,ENSCHIG00000025360,ENSCHIG00000026423,ENSCHIG00000026427,…	ENSCHIG00000005882,ENSCHIG00000008305,ENSCHIG00000008779,ENSCHIG00000009914,ENSCHIG00000010069,ENSCHIG00000010166,ENSCHIG00000010998,ENSCHIG00000012104,ENSCHIG00000013860,ENSCHIG00000013862,ENSCHIG00000015303,ENSCHIG00000016348,ENSCHIG00000016385,ENSCHIG00000017070,ENSCHIG00000017801,ENSCHIG00000017929,ENSCHIG00000018646,ENSCHIG00000019290,ENSCHIG00000019461,ENSCHIG00000019906,ENSCHIG00000020292,…
MF	GO:0005215	transporter activity	62	56	118	554	0.00088	0.0301933	ENSCHIG00000000016,ENSCHIG00000000019,ENSCHIG00000000021,ENSCHIG00000000023,ENSCHIG00000000035,ENSCHIG00000004710,ENSCHIG00000005567,ENSCHIG00000006690,ENSCHIG00000006824,ENSCHIG00000007220,ENSCHIG00000007947,ENSCHIG00000009529,ENSCHIG00000011009,ENSCHIG00000012243,ENSCHIG00000012691,ENSCHIG00000013721,ENSCHIG00000015523,ENSCHIG00000015743,ENSCHIG00000016148,ENSCHIG00000016678,ENSCHIG00000016894,…	ENSCHIG00000000135,ENSCHIG00000001846,ENSCHIG00000003163,ENSCHIG00000008354,ENSCHIG00000008800,ENSCHIG00000008910,ENSCHIG00000008973,ENSCHIG00000009412,ENSCHIG00000009567,ENSCHIG00000009603,ENSCHIG00000009617,ENSCHIG00000010200,ENSCHIG00000010714,ENSCHIG00000010731,ENSCHIG00000011516,ENSCHIG00000011611,ENSCHIG00000012190,ENSCHIG00000012282,ENSCHIG00000012373,ENSCHIG00000013785,ENSCHIG00000014117,…
BP	GO:0000280	nuclear division	47	10	57	239	0.00088	0.0301933	ENSCHIG00000000360,ENSCHIG00000000483,ENSCHIG00000001851,ENSCHIG00000003612,ENSCHIG00000007935,ENSCHIG00000009302,ENSCHIG00000009433,ENSCHIG00000009875,ENSCHIG00000009909,ENSCHIG00000010109,ENSCHIG00000010139,ENSCHIG00000011256,ENSCHIG00000011834,ENSCHIG00000012343,ENSCHIG00000012478,ENSCHIG00000012498,ENSCHIG00000013739,ENSCHIG00000013888,ENSCHIG00000014014,ENSCHIG00000014094,ENSCHIG00000014176,…	ENSCHIG00000012868,ENSCHIG00000013089,ENSCHIG00000017070,ENSCHIG00000017167,ENSCHIG00000020968,ENSCHIG00000021125,ENSCHIG00000021204,ENSCHIG00000022366,ENSCHIG00000025807,ENSCHIG00000026576
BP	GO:0042535	positive regulation of tumor necrosis factor biosynthetic process	4	2	6	9	0.00089	0.0303479	ENSCHIG00000015975,ENSCHIG00000017641,ENSCHIG00000019736,ENSCHIG00000020624	ENSCHIG00000013862,ENSCHIG00000026432
BP	GO:0043171	peptide catabolic process	3	3	6	9	0.00089	0.0303479	ENSCHIG00000000443,ENSCHIG00000017470,ENSCHIG00000026002	ENSCHIG00000012043,ENSCHIG00000013387,ENSCHIG00000025823
BP	GO:0044057	regulation of system process	18	43	61	260	0.00091	0.0309344	ENSCHIG00000001939,ENSCHIG00000006398,ENSCHIG00000007979,ENSCHIG00000010379,ENSCHIG00000010463,ENSCHIG00000011009,ENSCHIG00000011448,ENSCHIG00000015269,ENSCHIG00000015999,ENSCHIG00000016712,ENSCHIG00000018863,ENSCHIG00000020872,ENSCHIG00000021957,ENSCHIG00000026626,ENSCHIG00000026627,ENSCHIG00000026998,ENSCHIG00000027058,ENSCHIG00000027247	ENSCHIG00000001846,ENSCHIG00000003036,ENSCHIG00000007509,ENSCHIG00000008800,ENSCHIG00000010714,ENSCHIG00000011223,ENSCHIG00000011759,ENSCHIG00000011781,ENSCHIG00000012104,ENSCHIG00000012195,ENSCHIG00000012706,ENSCHIG00000012730,ENSCHIG00000012747,ENSCHIG00000013862,ENSCHIG00000014496,ENSCHIG00000015381,ENSCHIG00000015401,ENSCHIG00000015894,ENSCHIG00000016866,ENSCHIG00000017127,ENSCHIG00000017167,…
BP	GO:1901605	alpha-amino acid metabolic process	21	7	28	97	0.00092	0.0309477	ENSCHIG00000003271,ENSCHIG00000004836,ENSCHIG00000008851,ENSCHIG00000008890,ENSCHIG00000009229,ENSCHIG00000012774,ENSCHIG00000013438,ENSCHIG00000016948,ENSCHIG00000017045,ENSCHIG00000018212,ENSCHIG00000018266,ENSCHIG00000018423,ENSCHIG00000018871,ENSCHIG00000019727,ENSCHIG00000022629,ENSCHIG00000024873,ENSCHIG00000025203,ENSCHIG00000025799,ENSCHIG00000026541,ENSCHIG00000026706,ENSCHIG00000026809	ENSCHIG00000000324,ENSCHIG00000008373,ENSCHIG00000017801,ENSCHIG00000019906,ENSCHIG00000020981,ENSCHIG00000026162,ENSCHIG00000026752
BP	GO:0032965	regulation of collagen biosynthetic process	3	5	8	15	0.00093	0.0309477	ENSCHIG00000008753,ENSCHIG00000020225,ENSCHIG00000022372	ENSCHIG00000013742,ENSCHIG00000016970,ENSCHIG00000021125,ENSCHIG00000022474,ENSCHIG00000026576
BP	GO:0061298	retina vasculature development in camera-type eye	3	5	8	15	0.00093	0.0309477	ENSCHIG00000005194,ENSCHIG00000012382,ENSCHIG00000015613	ENSCHIG00000011160,ENSCHIG00000016760,ENSCHIG00000020243,ENSCHIG00000026211,ENSCHIG00000027035
BP	GO:0070977	bone maturation	5	3	8	15	0.00093	0.0309477	ENSCHIG00000000579,ENSCHIG00000018481,ENSCHIG00000018863,ENSCHIG00000019076,ENSCHIG00000020131	ENSCHIG00000012951,ENSCHIG00000015932,ENSCHIG00000016028
BP	GO:0048729	tissue morphogenesis	33	63	96	446	0.00093	0.0309477	ENSCHIG00000009529,ENSCHIG00000010463,ENSCHIG00000011010,ENSCHIG00000011208,ENSCHIG00000011281,ENSCHIG00000011290,ENSCHIG00000011423,ENSCHIG00000012791,ENSCHIG00000013682,ENSCHIG00000014094,ENSCHIG00000014176,ENSCHIG00000014291,ENSCHIG00000014308,ENSCHIG00000015120,ENSCHIG00000015613,ENSCHIG00000015847,ENSCHIG00000016092,ENSCHIG00000016122,ENSCHIG00000018245,ENSCHIG00000018645,ENSCHIG00000020729,…	ENSCHIG00000005534,ENSCHIG00000008675,ENSCHIG00000010069,ENSCHIG00000011054,ENSCHIG00000011581,ENSCHIG00000012328,ENSCHIG00000012330,ENSCHIG00000012713,ENSCHIG00000012730,ENSCHIG00000012951,ENSCHIG00000013434,ENSCHIG00000013468,ENSCHIG00000014058,ENSCHIG00000014847,ENSCHIG00000015227,ENSCHIG00000015386,ENSCHIG00000015403,ENSCHIG00000015764,ENSCHIG00000015932,ENSCHIG00000016159,ENSCHIG00000016179,…
BP	GO:0071345	cellular response to cytokine stimulus	52	39	91	419	0.00093	0.0309477	ENSCHIG00000000483,ENSCHIG00000001308,ENSCHIG00000008094,ENSCHIG00000009349,ENSCHIG00000009367,ENSCHIG00000009696,ENSCHIG00000010139,ENSCHIG00000010381,ENSCHIG00000010463,ENSCHIG00000011209,ENSCHIG00000011256,ENSCHIG00000011290,ENSCHIG00000011587,ENSCHIG00000012393,ENSCHIG00000012775,ENSCHIG00000013609,ENSCHIG00000013691,ENSCHIG00000014291,ENSCHIG00000014962,ENSCHIG00000015014,ENSCHIG00000015107,…	ENSCHIG00000008049,ENSCHIG00000009039,ENSCHIG00000009737,ENSCHIG00000010514,ENSCHIG00000010998,ENSCHIG00000011241,ENSCHIG00000011768,ENSCHIG00000012104,ENSCHIG00000013533,ENSCHIG00000014349,ENSCHIG00000015403,ENSCHIG00000015637,ENSCHIG00000015819,ENSCHIG00000016103,ENSCHIG00000016224,ENSCHIG00000017407,ENSCHIG00000018347,ENSCHIG00000018583,ENSCHIG00000018868,ENSCHIG00000019290,ENSCHIG00000019450,…
BP	GO:0010648	negative regulation of cell communication	77	87	164	824	0.00093	0.0309477	ENSCHIG00000000241,ENSCHIG00000007837,ENSCHIG00000007961,ENSCHIG00000008753,ENSCHIG00000009529,ENSCHIG00000009696,ENSCHIG00000010042,ENSCHIG00000010178,ENSCHIG00000010379,ENSCHIG00000010463,ENSCHIG00000010667,ENSCHIG00000011010,ENSCHIG00000011208,ENSCHIG00000011209,ENSCHIG00000011290,ENSCHIG00000011567,ENSCHIG00000012791,ENSCHIG00000013472,ENSCHIG00000014109,ENSCHIG00000014176,ENSCHIG00000014291,…	ENSCHIG00000000292,ENSCHIG00000000413,ENSCHIG00000005289,ENSCHIG00000006913,ENSCHIG00000007287,ENSCHIG00000008049,ENSCHIG00000008990,ENSCHIG00000009617,ENSCHIG00000010069,ENSCHIG00000010630,ENSCHIG00000010998,ENSCHIG00000011108,ENSCHIG00000011702,ENSCHIG00000011906,ENSCHIG00000012330,ENSCHIG00000012395,ENSCHIG00000012651,ENSCHIG00000012951,ENSCHIG00000013013,ENSCHIG00000013089,ENSCHIG00000013189,…
BP	GO:0055065	metal ion homeostasis	31	38	69	302	0.00094	0.0311865	ENSCHIG00000004836,ENSCHIG00000005194,ENSCHIG00000005361,ENSCHIG00000006150,ENSCHIG00000009044,ENSCHIG00000009934,ENSCHIG00000010214,ENSCHIG00000011364,ENSCHIG00000012930,ENSCHIG00000015014,ENSCHIG00000015613,ENSCHIG00000016921,ENSCHIG00000017558,ENSCHIG00000018403,ENSCHIG00000018949,ENSCHIG00000020074,ENSCHIG00000021337,ENSCHIG00000021478,ENSCHIG00000021773,ENSCHIG00000023586,ENSCHIG00000023885,…	ENSCHIG00000006250,ENSCHIG00000007611,ENSCHIG00000008049,ENSCHIG00000008973,ENSCHIG00000011759,ENSCHIG00000013785,ENSCHIG00000013860,ENSCHIG00000014179,ENSCHIG00000014496,ENSCHIG00000015403,ENSCHIG00000015894,ENSCHIG00000016866,ENSCHIG00000017167,ENSCHIG00000017407,ENSCHIG00000017922,ENSCHIG00000018225,ENSCHIG00000018318,ENSCHIG00000018525,ENSCHIG00000019290,ENSCHIG00000019450,ENSCHIG00000019457,…
BP	GO:1901343	negative regulation of vasculature development	10	14	24	79	0.00095	0.0313301	ENSCHIG00000008753,ENSCHIG00000016627,ENSCHIG00000017276,ENSCHIG00000017641,ENSCHIG00000017918,ENSCHIG00000020225,ENSCHIG00000020624,ENSCHIG00000020858,ENSCHIG00000020972,ENSCHIG00000026729	ENSCHIG00000000413,ENSCHIG00000005534,ENSCHIG00000005655,ENSCHIG00000008795,ENSCHIG00000012747,ENSCHIG00000013179,ENSCHIG00000013962,ENSCHIG00000015080,ENSCHIG00000019936,ENSCHIG00000021125,ENSCHIG00000021532,ENSCHIG00000022660,ENSCHIG00000022754,ENSCHIG00000026576
BP	GO:0010470	regulation of gastrulation	4	8	12	29	0.00095	0.0313301	ENSCHIG00000009696,ENSCHIG00000012434,ENSCHIG00000026626,ENSCHIG00000026998	ENSCHIG00000012104,ENSCHIG00000014847,ENSCHIG00000016159,ENSCHIG00000016970,ENSCHIG00000016975,ENSCHIG00000016979,ENSCHIG00000020326,ENSCHIG00000026311
BP	GO:0051480	regulation of cytosolic calcium ion concentration	15	22	37	140	0.00098	0.0319382	ENSCHIG00000004836,ENSCHIG00000005194,ENSCHIG00000006150,ENSCHIG00000009044,ENSCHIG00000009934,ENSCHIG00000011364,ENSCHIG00000012930,ENSCHIG00000016921,ENSCHIG00000018403,ENSCHIG00000021773,ENSCHIG00000024097,ENSCHIG00000025561,ENSCHIG00000025563,ENSCHIG00000026047,ENSCHIG00000027247	ENSCHIG00000007611,ENSCHIG00000008973,ENSCHIG00000011759,ENSCHIG00000013785,ENSCHIG00000015403,ENSCHIG00000017407,ENSCHIG00000017922,ENSCHIG00000018225,ENSCHIG00000018318,ENSCHIG00000019290,ENSCHIG00000020340,ENSCHIG00000020690,ENSCHIG00000021546,ENSCHIG00000022474,ENSCHIG00000022754,ENSCHIG00000022874,ENSCHIG00000023400,ENSCHIG00000023743,ENSCHIG00000024063,ENSCHIG00000026300,ENSCHIG00000026690,…
BP	GO:0019369	arachidonic acid metabolic process	4	3	7	12	0.00098	0.0319382	ENSCHIG00000012382,ENSCHIG00000018610,ENSCHIG00000022813,ENSCHIG00000023277	ENSCHIG00000000527,ENSCHIG00000020106,ENSCHIG00000025642
BP	GO:0061430	bone trabecula morphogenesis	6	1	7	12	0.00098	0.0319382	ENSCHIG00000000579,ENSCHIG00000014291,ENSCHIG00000016293,ENSCHIG00000018481,ENSCHIG00000021319,ENSCHIG00000026127	ENSCHIG00000016028
BP	GO:0090026	positive regulation of monocyte chemotaxis	5	2	7	12	0.00098	0.0319382	ENSCHIG00000014030,ENSCHIG00000016837,ENSCHIG00000020624,ENSCHIG00000020858,ENSCHIG00000024461	ENSCHIG00000010998,ENSCHIG00000015403
BP	GO:0006939	smooth muscle contraction	5	12	17	49	0.00101	0.0328191	ENSCHIG00000007979,ENSCHIG00000016712,ENSCHIG00000020872,ENSCHIG00000026729,ENSCHIG00000027058	ENSCHIG00000012195,ENSCHIG00000012747,ENSCHIG00000014496,ENSCHIG00000016620,ENSCHIG00000017167,ENSCHIG00000019290,ENSCHIG00000021206,ENSCHIG00000023610,ENSCHIG00000024063,ENSCHIG00000024088,ENSCHIG00000026300,ENSCHIG00000026690
BP	GO:0072593	reactive oxygen species metabolic process	20	19	39	150	0.00102	0.0328541	ENSCHIG00000009892,ENSCHIG00000012382,ENSCHIG00000012393,ENSCHIG00000012523,ENSCHIG00000015613,ENSCHIG00000016100,ENSCHIG00000016843,ENSCHIG00000017233,ENSCHIG00000017276,ENSCHIG00000017285,ENSCHIG00000017641,ENSCHIG00000018307,ENSCHIG00000021957,ENSCHIG00000022178,ENSCHIG00000022629,ENSCHIG00000022679,ENSCHIG00000023698,ENSCHIG00000024469,ENSCHIG00000025427,ENSCHIG00000026740	ENSCHIG00000008795,ENSCHIG00000009891,ENSCHIG00000011749,ENSCHIG00000013153,ENSCHIG00000013432,ENSCHIG00000014496,ENSCHIG00000015971,ENSCHIG00000017801,ENSCHIG00000017822,ENSCHIG00000018191,ENSCHIG00000019290,ENSCHIG00000019450,ENSCHIG00000020340,ENSCHIG00000020436,ENSCHIG00000023480,ENSCHIG00000025391,ENSCHIG00000025617,ENSCHIG00000025775,ENSCHIG00000026221
BP	GO:1903707	negative regulation of hemopoiesis	8	19	27	93	0.00102	0.0328541	ENSCHIG00000003444,ENSCHIG00000009934,ENSCHIG00000011978,ENSCHIG00000014288,ENSCHIG00000014291,ENSCHIG00000021266,ENSCHIG00000021957,ENSCHIG00000026626	ENSCHIG00000003528,ENSCHIG00000005534,ENSCHIG00000007281,ENSCHIG00000008305,ENSCHIG00000010069,ENSCHIG00000011604,ENSCHIG00000014106,ENSCHIG00000014779,ENSCHIG00000016307,ENSCHIG00000016348,ENSCHIG00000017929,ENSCHIG00000019461,ENSCHIG00000020461,ENSCHIG00000020787,ENSCHIG00000021947,ENSCHIG00000021993,ENSCHIG00000023555,ENSCHIG00000024508,ENSCHIG00000027256
BP	GO:0033559	unsaturated fatty acid metabolic process	8	5	13	33	0.00102	0.0328541	ENSCHIG00000009050,ENSCHIG00000009640,ENSCHIG00000012382,ENSCHIG00000018610,ENSCHIG00000022813,ENSCHIG00000022871,ENSCHIG00000023277,ENSCHIG00000024614	ENSCHIG00000000527,ENSCHIG00000020106,ENSCHIG00000024063,ENSCHIG00000024739,ENSCHIG00000025642
BP	GO:0001952	regulation of cell-matrix adhesion	7	18	25	84	0.00105	0.0336243	ENSCHIG00000012602,ENSCHIG00000016486,ENSCHIG00000017641,ENSCHIG00000020433,ENSCHIG00000020858,ENSCHIG00000021393,ENSCHIG00000023822	ENSCHIG00000001759,ENSCHIG00000003954,ENSCHIG00000006477,ENSCHIG00000008154,ENSCHIG00000011604,ENSCHIG00000011781,ENSCHIG00000012820,ENSCHIG00000013962,ENSCHIG00000014072,ENSCHIG00000015544,ENSCHIG00000016975,ENSCHIG00000019936,ENSCHIG00000020996,ENSCHIG00000021947,ENSCHIG00000026192,ENSCHIG00000026576,ENSCHIG00000027035,ENSCHIG00000027124
BP	GO:0060419	heart growth	4	12	16	45	0.00105	0.0336243	ENSCHIG00000011208,ENSCHIG00000011281,ENSCHIG00000018863,ENSCHIG00000026998	ENSCHIG00000007287,ENSCHIG00000008675,ENSCHIG00000011054,ENSCHIG00000015764,ENSCHIG00000016206,ENSCHIG00000017127,ENSCHIG00000018583,ENSCHIG00000019648,ENSCHIG00000020738,ENSCHIG00000022660,ENSCHIG00000023939,ENSCHIG00000026965
BP	GO:0006690	icosanoid metabolic process	9	5	14	37	0.00106	0.0337489	ENSCHIG00000000443,ENSCHIG00000009050,ENSCHIG00000012382,ENSCHIG00000017470,ENSCHIG00000018610,ENSCHIG00000022813,ENSCHIG00000022871,ENSCHIG00000023277,ENSCHIG00000024614	ENSCHIG00000000527,ENSCHIG00000020106,ENSCHIG00000024063,ENSCHIG00000024739,ENSCHIG00000025642
BP	GO:2000351	regulation of endothelial cell apoptotic process	4	10	14	37	0.00106	0.0337489	ENSCHIG00000010667,ENSCHIG00000017641,ENSCHIG00000020858,ENSCHIG00000023567	ENSCHIG00000006477,ENSCHIG00000009603,ENSCHIG00000014779,ENSCHIG00000015637,ENSCHIG00000015819,ENSCHIG00000016979,ENSCHIG00000017486,ENSCHIG00000021125,ENSCHIG00000022754,ENSCHIG00000025038
BP	GO:0050729	positive regulation of inflammatory response	16	4	20	62	0.00108	0.0342869	ENSCHIG00000008320,ENSCHIG00000008358,ENSCHIG00000011587,ENSCHIG00000015014,ENSCHIG00000016712,ENSCHIG00000019230,ENSCHIG00000019736,ENSCHIG00000019805,ENSCHIG00000020624,ENSCHIG00000020858,ENSCHIG00000022239,ENSCHIG00000023277,ENSCHIG00000026427,ENSCHIG00000026621,ENSCHIG00000026627,ENSCHIG00000027141	ENSCHIG00000008049,ENSCHIG00000013785,ENSCHIG00000014106,ENSCHIG00000019906
BP	GO:0007219	Notch signaling pathway	9	22	31	112	0.00109	0.0344066	ENSCHIG00000008055,ENSCHIG00000011010,ENSCHIG00000011587,ENSCHIG00000014308,ENSCHIG00000018624,ENSCHIG00000021201,ENSCHIG00000023662,ENSCHIG00000024513,ENSCHIG00000026969	ENSCHIG00000001846,ENSCHIG00000010069,ENSCHIG00000011645,ENSCHIG00000011759,ENSCHIG00000012730,ENSCHIG00000012951,ENSCHIG00000013434,ENSCHIG00000014779,ENSCHIG00000015386,ENSCHIG00000015452,ENSCHIG00000015932,ENSCHIG00000016620,ENSCHIG00000017929,ENSCHIG00000017995,ENSCHIG00000020448,ENSCHIG00000020787,ENSCHIG00000020981,ENSCHIG00000020996,ENSCHIG00000021515,ENSCHIG00000022660,ENSCHIG00000023457,…
BP	GO:0012501	programmed cell death	105	97	202	1044	0.00109	0.0344066	ENSCHIG00000000241,ENSCHIG00000000353,ENSCHIG00000001027,ENSCHIG00000001148,ENSCHIG00000001939,ENSCHIG00000004836,ENSCHIG00000007837,ENSCHIG00000009529,ENSCHIG00000009693,ENSCHIG00000010463,ENSCHIG00000010667,ENSCHIG00000011256,ENSCHIG00000011567,ENSCHIG00000012098,ENSCHIG00000012208,ENSCHIG00000012283,ENSCHIG00000012382,ENSCHIG00000012393,ENSCHIG00000012498,ENSCHIG00000012502,ENSCHIG00000013472,…	ENSCHIG00000000462,ENSCHIG00000002285,ENSCHIG00000003897,ENSCHIG00000005534,ENSCHIG00000006477,ENSCHIG00000007230,ENSCHIG00000008049,ENSCHIG00000008305,ENSCHIG00000008990,ENSCHIG00000009037,ENSCHIG00000009603,ENSCHIG00000009891,ENSCHIG00000010514,ENSCHIG00000010998,ENSCHIG00000011101,ENSCHIG00000011108,ENSCHIG00000011223,ENSCHIG00000011294,ENSCHIG00000011756,ENSCHIG00000011853,ENSCHIG00000011867,…
BP	GO:0043067	regulation of programmed cell death	88	85	173	878	0.0011	0.0346234	ENSCHIG00000000241,ENSCHIG00000000353,ENSCHIG00000001027,ENSCHIG00000001148,ENSCHIG00000001939,ENSCHIG00000007837,ENSCHIG00000009529,ENSCHIG00000009693,ENSCHIG00000010463,ENSCHIG00000010667,ENSCHIG00000011567,ENSCHIG00000012208,ENSCHIG00000012382,ENSCHIG00000012498,ENSCHIG00000012502,ENSCHIG00000013472,ENSCHIG00000013901,ENSCHIG00000014094,ENSCHIG00000014291,ENSCHIG00000014308,ENSCHIG00000015269,…	ENSCHIG00000000462,ENSCHIG00000002285,ENSCHIG00000003897,ENSCHIG00000005534,ENSCHIG00000006477,ENSCHIG00000007230,ENSCHIG00000008049,ENSCHIG00000008305,ENSCHIG00000008990,ENSCHIG00000009037,ENSCHIG00000009603,ENSCHIG00000009891,ENSCHIG00000010514,ENSCHIG00000010998,ENSCHIG00000011101,ENSCHIG00000011108,ENSCHIG00000011223,ENSCHIG00000011294,ENSCHIG00000011756,ENSCHIG00000011853,ENSCHIG00000011867,…
BP	GO:0030855	epithelial cell differentiation	36	49	85	389	0.00112	0.0351527	ENSCHIG00000000353,ENSCHIG00000001148,ENSCHIG00000008862,ENSCHIG00000009042,ENSCHIG00000009529,ENSCHIG00000010178,ENSCHIG00000010214,ENSCHIG00000010379,ENSCHIG00000010930,ENSCHIG00000011448,ENSCHIG00000011567,ENSCHIG00000011890,ENSCHIG00000012283,ENSCHIG00000012775,ENSCHIG00000014176,ENSCHIG00000015613,ENSCHIG00000016384,ENSCHIG00000017087,ENSCHIG00000017276,ENSCHIG00000018422,ENSCHIG00000018610,…	ENSCHIG00000005534,ENSCHIG00000005655,ENSCHIG00000007287,ENSCHIG00000008795,ENSCHIG00000009574,ENSCHIG00000010534,ENSCHIG00000011101,ENSCHIG00000011223,ENSCHIG00000011327,ENSCHIG00000011581,ENSCHIG00000011604,ENSCHIG00000011887,ENSCHIG00000012328,ENSCHIG00000012485,ENSCHIG00000012613,ENSCHIG00000012730,ENSCHIG00000012951,ENSCHIG00000014058,ENSCHIG00000014360,ENSCHIG00000014496,ENSCHIG00000015344,…
MF	GO:0008307	structural constituent of muscle	1	6	7	12	0.00113	0.0353661	ENSCHIG00000024513	ENSCHIG00000010603,ENSCHIG00000016598,ENSCHIG00000016711,ENSCHIG00000017967,ENSCHIG00000023400,ENSCHIG00000025204
BP	GO:0016202	regulation of striated muscle tissue development	9	17	26	89	0.00114	0.0354781	ENSCHIG00000007274,ENSCHIG00000011208,ENSCHIG00000012476,ENSCHIG00000018863,ENSCHIG00000019310,ENSCHIG00000024544,ENSCHIG00000025197,ENSCHIG00000025358,ENSCHIG00000025563	ENSCHIG00000007287,ENSCHIG00000011054,ENSCHIG00000012951,ENSCHIG00000014847,ENSCHIG00000015764,ENSCHIG00000016159,ENSCHIG00000016206,ENSCHIG00000017070,ENSCHIG00000018583,ENSCHIG00000020325,ENSCHIG00000020738,ENSCHIG00000020787,ENSCHIG00000021206,ENSCHIG00000021925,ENSCHIG00000023555,ENSCHIG00000023939,ENSCHIG00000026965
BP	GO:0001819	positive regulation of cytokine production	36	29	65	283	0.00114	0.0354781	ENSCHIG00000000483,ENSCHIG00000008320,ENSCHIG00000008358,ENSCHIG00000008374,ENSCHIG00000009991,ENSCHIG00000010381,ENSCHIG00000011256,ENSCHIG00000012382,ENSCHIG00000013565,ENSCHIG00000014288,ENSCHIG00000014900,ENSCHIG00000015613,ENSCHIG00000015975,ENSCHIG00000016262,ENSCHIG00000016712,ENSCHIG00000016792,ENSCHIG00000017471,ENSCHIG00000017641,ENSCHIG00000018610,ENSCHIG00000019120,ENSCHIG00000019230,…	ENSCHIG00000007401,ENSCHIG00000007611,ENSCHIG00000008049,ENSCHIG00000009216,ENSCHIG00000010166,ENSCHIG00000011749,ENSCHIG00000013785,ENSCHIG00000013862,ENSCHIG00000014106,ENSCHIG00000014496,ENSCHIG00000014950,ENSCHIG00000016159,ENSCHIG00000016979,ENSCHIG00000018583,ENSCHIG00000018646,ENSCHIG00000019648,ENSCHIG00000019906,ENSCHIG00000020292,ENSCHIG00000021125,ENSCHIG00000021782,ENSCHIG00000022474,…
BP	GO:0070838	divalent metal ion transport	27	32	59	252	0.00116	0.0358983	ENSCHIG00000001939,ENSCHIG00000004836,ENSCHIG00000005361,ENSCHIG00000007205,ENSCHIG00000008225,ENSCHIG00000009044,ENSCHIG00000010214,ENSCHIG00000011567,ENSCHIG00000012553,ENSCHIG00000012691,ENSCHIG00000015743,ENSCHIG00000016921,ENSCHIG00000018108,ENSCHIG00000018403,ENSCHIG00000020074,ENSCHIG00000020076,ENSCHIG00000021773,ENSCHIG00000023567,ENSCHIG00000023586,ENSCHIG00000023885,ENSCHIG00000025466,…	ENSCHIG00000007595,ENSCHIG00000008973,ENSCHIG00000009603,ENSCHIG00000011759,ENSCHIG00000012190,ENSCHIG00000013785,ENSCHIG00000014179,ENSCHIG00000015249,ENSCHIG00000015403,ENSCHIG00000015637,ENSCHIG00000015754,ENSCHIG00000016159,ENSCHIG00000016318,ENSCHIG00000017260,ENSCHIG00000017407,ENSCHIG00000018225,ENSCHIG00000018318,ENSCHIG00000019290,ENSCHIG00000019450,ENSCHIG00000019488,ENSCHIG00000020340,…
BP	GO:0072511	divalent inorganic cation transport	27	32	59	252	0.00116	0.0358983	ENSCHIG00000001939,ENSCHIG00000004836,ENSCHIG00000005361,ENSCHIG00000007205,ENSCHIG00000008225,ENSCHIG00000009044,ENSCHIG00000010214,ENSCHIG00000011567,ENSCHIG00000012553,ENSCHIG00000012691,ENSCHIG00000015743,ENSCHIG00000016921,ENSCHIG00000018108,ENSCHIG00000018403,ENSCHIG00000020074,ENSCHIG00000020076,ENSCHIG00000021773,ENSCHIG00000023567,ENSCHIG00000023586,ENSCHIG00000023885,ENSCHIG00000025466,…	ENSCHIG00000007595,ENSCHIG00000008973,ENSCHIG00000009603,ENSCHIG00000011759,ENSCHIG00000012190,ENSCHIG00000013785,ENSCHIG00000014179,ENSCHIG00000015249,ENSCHIG00000015403,ENSCHIG00000015637,ENSCHIG00000015754,ENSCHIG00000016159,ENSCHIG00000016318,ENSCHIG00000017260,ENSCHIG00000017407,ENSCHIG00000018225,ENSCHIG00000018318,ENSCHIG00000019290,ENSCHIG00000019450,ENSCHIG00000019488,ENSCHIG00000020340,…
CC	GO:0034663	endoplasmic reticulum chaperone complex	5	0	5	7	0.00119	0.0367238	ENSCHIG00000000303,ENSCHIG00000017538,ENSCHIG00000023416,ENSCHIG00000025078,ENSCHIG00000026541	-
BP	GO:0001501	skeletal system development	37	43	80	363	0.0012	0.0368267	ENSCHIG00000000579,ENSCHIG00000002757,ENSCHIG00000005194,ENSCHIG00000006719,ENSCHIG00000007979,ENSCHIG00000008788,ENSCHIG00000010202,ENSCHIG00000011010,ENSCHIG00000011281,ENSCHIG00000011501,ENSCHIG00000011574,ENSCHIG00000012120,ENSCHIG00000012434,ENSCHIG00000012502,ENSCHIG00000012744,ENSCHIG00000014094,ENSCHIG00000014291,ENSCHIG00000014308,ENSCHIG00000015014,ENSCHIG00000015358,ENSCHIG00000015613,…	ENSCHIG00000001722,ENSCHIG00000005289,ENSCHIG00000005534,ENSCHIG00000008049,ENSCHIG00000008305,ENSCHIG00000010714,ENSCHIG00000011223,ENSCHIG00000011887,ENSCHIG00000012328,ENSCHIG00000012951,ENSCHIG00000013290,ENSCHIG00000013785,ENSCHIG00000014072,ENSCHIG00000014179,ENSCHIG00000015611,ENSCHIG00000015932,ENSCHIG00000016028,ENSCHIG00000016206,ENSCHIG00000016385,ENSCHIG00000016970,ENSCHIG00000017070,…
BP	GO:1902105	regulation of leukocyte differentiation	21	25	46	186	0.0012	0.0368267	ENSCHIG00000003612,ENSCHIG00000009934,ENSCHIG00000011010,ENSCHIG00000011501,ENSCHIG00000011978,ENSCHIG00000014176,ENSCHIG00000014288,ENSCHIG00000014291,ENSCHIG00000015014,ENSCHIG00000016792,ENSCHIG00000017810,ENSCHIG00000019230,ENSCHIG00000021137,ENSCHIG00000021266,ENSCHIG00000021557,ENSCHIG00000021957,ENSCHIG00000024090,ENSCHIG00000026423,ENSCHIG00000026427,ENSCHIG00000026626,ENSCHIG00000027058	ENSCHIG00000003528,ENSCHIG00000008305,ENSCHIG00000009914,ENSCHIG00000010069,ENSCHIG00000010166,ENSCHIG00000011604,ENSCHIG00000013862,ENSCHIG00000014779,ENSCHIG00000015637,ENSCHIG00000016307,ENSCHIG00000016348,ENSCHIG00000016385,ENSCHIG00000017070,ENSCHIG00000019461,ENSCHIG00000020380,ENSCHIG00000020461,ENSCHIG00000021947,ENSCHIG00000021993,ENSCHIG00000023555,ENSCHIG00000024482,ENSCHIG00000024508,…
MF	GO:0001664	G-protein coupled receptor binding	13	19	32	115	0.00122	0.0372336	ENSCHIG00000008320,ENSCHIG00000009044,ENSCHIG00000010178,ENSCHIG00000012602,ENSCHIG00000012791,ENSCHIG00000012968,ENSCHIG00000013682,ENSCHIG00000014291,ENSCHIG00000015458,ENSCHIG00000016837,ENSCHIG00000018403,ENSCHIG00000020142,ENSCHIG00000020624	ENSCHIG00000005238,ENSCHIG00000007509,ENSCHIG00000008675,ENSCHIG00000010998,ENSCHIG00000011054,ENSCHIG00000012043,ENSCHIG00000013874,ENSCHIG00000014072,ENSCHIG00000015403,ENSCHIG00000015577,ENSCHIG00000016159,ENSCHIG00000017167,ENSCHIG00000017407,ENSCHIG00000021546,ENSCHIG00000023486,ENSCHIG00000024063,ENSCHIG00000025560,ENSCHIG00000026192,ENSCHIG00000026576
BP	GO:0050801	ion homeostasis	42	43	85	390	0.00122	0.0372336	ENSCHIG00000001939,ENSCHIG00000004709,ENSCHIG00000004836,ENSCHIG00000005194,ENSCHIG00000005361,ENSCHIG00000006150,ENSCHIG00000006690,ENSCHIG00000009044,ENSCHIG00000009934,ENSCHIG00000010214,ENSCHIG00000010320,ENSCHIG00000010966,ENSCHIG00000011364,ENSCHIG00000012930,ENSCHIG00000014068,ENSCHIG00000015014,ENSCHIG00000015613,ENSCHIG00000015994,ENSCHIG00000016812,ENSCHIG00000016894,ENSCHIG00000016921,…	ENSCHIG00000006250,ENSCHIG00000006477,ENSCHIG00000007611,ENSCHIG00000008049,ENSCHIG00000008973,ENSCHIG00000010714,ENSCHIG00000011759,ENSCHIG00000013432,ENSCHIG00000013785,ENSCHIG00000013860,ENSCHIG00000014072,ENSCHIG00000014179,ENSCHIG00000014496,ENSCHIG00000015403,ENSCHIG00000015894,ENSCHIG00000016866,ENSCHIG00000017167,ENSCHIG00000017407,ENSCHIG00000017922,ENSCHIG00000018225,ENSCHIG00000018318,…
BP	GO:0051962	positive regulation of nervous system development	21	48	69	305	0.00125	0.0380441	ENSCHIG00000000579,ENSCHIG00000007626,ENSCHIG00000007879,ENSCHIG00000009044,ENSCHIG00000009097,ENSCHIG00000009909,ENSCHIG00000014176,ENSCHIG00000015613,ENSCHIG00000017471,ENSCHIG00000018287,ENSCHIG00000018481,ENSCHIG00000019310,ENSCHIG00000020624,ENSCHIG00000021438,ENSCHIG00000021572,ENSCHIG00000022795,ENSCHIG00000024469,ENSCHIG00000024571,ENSCHIG00000024973,ENSCHIG00000025581,ENSCHIG00000026998	ENSCHIG00000003036,ENSCHIG00000004157,ENSCHIG00000006553,ENSCHIG00000006804,ENSCHIG00000007287,ENSCHIG00000008154,ENSCHIG00000008354,ENSCHIG00000008373,ENSCHIG00000011011,ENSCHIG00000012067,ENSCHIG00000012230,ENSCHIG00000012699,ENSCHIG00000012820,ENSCHIG00000012951,ENSCHIG00000013346,ENSCHIG00000013434,ENSCHIG00000013658,ENSCHIG00000013804,ENSCHIG00000013862,ENSCHIG00000014257,ENSCHIG00000014847,…
BP	GO:0009611	response to wounding	22	38	60	258	0.00126	0.0382431	ENSCHIG00000001027,ENSCHIG00000005194,ENSCHIG00000010055,ENSCHIG00000010567,ENSCHIG00000010953,ENSCHIG00000011081,ENSCHIG00000011256,ENSCHIG00000012711,ENSCHIG00000015613,ENSCHIG00000017045,ENSCHIG00000017641,ENSCHIG00000018287,ENSCHIG00000018863,ENSCHIG00000020633,ENSCHIG00000020858,ENSCHIG00000021438,ENSCHIG00000022340,ENSCHIG00000022372,ENSCHIG00000024453,ENSCHIG00000024573,ENSCHIG00000026540,…	ENSCHIG00000005655,ENSCHIG00000007287,ENSCHIG00000007595,ENSCHIG00000008354,ENSCHIG00000008990,ENSCHIG00000009216,ENSCHIG00000012195,ENSCHIG00000013862,ENSCHIG00000014496,ENSCHIG00000015080,ENSCHIG00000015637,ENSCHIG00000016159,ENSCHIG00000016975,ENSCHIG00000016979,ENSCHIG00000017486,ENSCHIG00000018225,ENSCHIG00000018269,ENSCHIG00000018347,ENSCHIG00000018868,ENSCHIG00000019290,ENSCHIG00000019648,…
BP	GO:1903530	regulation of secretion by cell	38	45	83	380	0.00129	0.0390464	ENSCHIG00000006038,ENSCHIG00000006398,ENSCHIG00000008358,ENSCHIG00000008788,ENSCHIG00000010042,ENSCHIG00000010463,ENSCHIG00000011256,ENSCHIG00000013565,ENSCHIG00000014176,ENSCHIG00000014288,ENSCHIG00000014291,ENSCHIG00000015014,ENSCHIG00000015613,ENSCHIG00000016122,ENSCHIG00000016712,ENSCHIG00000017180,ENSCHIG00000017233,ENSCHIG00000017471,ENSCHIG00000018108,ENSCHIG00000018610,ENSCHIG00000018645,…	ENSCHIG00000000377,ENSCHIG00000006913,ENSCHIG00000008049,ENSCHIG00000009205,ENSCHIG00000009617,ENSCHIG00000010166,ENSCHIG00000010714,ENSCHIG00000011516,ENSCHIG00000011853,ENSCHIG00000012820,ENSCHIG00000013468,ENSCHIG00000013785,ENSCHIG00000013862,ENSCHIG00000014546,ENSCHIG00000014833,ENSCHIG00000014950,ENSCHIG00000015637,ENSCHIG00000015819,ENSCHIG00000016206,ENSCHIG00000016979,ENSCHIG00000017167,…
MF	GO:0030414	peptidase inhibitor activity	9	8	17	49	0.00132	0.0398452	ENSCHIG00000010055,ENSCHIG00000012525,ENSCHIG00000018378,ENSCHIG00000019405,ENSCHIG00000020858,ENSCHIG00000021633,ENSCHIG00000022372,ENSCHIG00000023883,ENSCHIG00000026738	ENSCHIG00000015637,ENSCHIG00000016184,ENSCHIG00000018483,ENSCHIG00000019450,ENSCHIG00000021668,ENSCHIG00000022544,ENSCHIG00000026311,ENSCHIG00000026432
BP	GO:0001817	regulation of cytokine production	50	42	92	429	0.00133	0.0400377	ENSCHIG00000000483,ENSCHIG00000008320,ENSCHIG00000008358,ENSCHIG00000008374,ENSCHIG00000009991,ENSCHIG00000010381,ENSCHIG00000011256,ENSCHIG00000012255,ENSCHIG00000012382,ENSCHIG00000013565,ENSCHIG00000013972,ENSCHIG00000014288,ENSCHIG00000014900,ENSCHIG00000015107,ENSCHIG00000015613,ENSCHIG00000015975,ENSCHIG00000016187,ENSCHIG00000016262,ENSCHIG00000016486,ENSCHIG00000016712,ENSCHIG00000016792,…	ENSCHIG00000007401,ENSCHIG00000007611,ENSCHIG00000008049,ENSCHIG00000009216,ENSCHIG00000010166,ENSCHIG00000011749,ENSCHIG00000011853,ENSCHIG00000012965,ENSCHIG00000013785,ENSCHIG00000013862,ENSCHIG00000014106,ENSCHIG00000014496,ENSCHIG00000014950,ENSCHIG00000015637,ENSCHIG00000015819,ENSCHIG00000016159,ENSCHIG00000016979,ENSCHIG00000017260,ENSCHIG00000018583,ENSCHIG00000018646,ENSCHIG00000019461,…
BP	GO:0010632	regulation of epithelial cell migration	13	27	40	157	0.00135	0.0405293	ENSCHIG00000001349,ENSCHIG00000008489,ENSCHIG00000015613,ENSCHIG00000015975,ENSCHIG00000016122,ENSCHIG00000017641,ENSCHIG00000017918,ENSCHIG00000018911,ENSCHIG00000020972,ENSCHIG00000021957,ENSCHIG00000023446,ENSCHIG00000024461,ENSCHIG00000026002	ENSCHIG00000000413,ENSCHIG00000006477,ENSCHIG00000007539,ENSCHIG00000011327,ENSCHIG00000011781,ENSCHIG00000012713,ENSCHIG00000012747,ENSCHIG00000013597,ENSCHIG00000013962,ENSCHIG00000014779,ENSCHIG00000015080,ENSCHIG00000015386,ENSCHIG00000015819,ENSCHIG00000016206,ENSCHIG00000016760,ENSCHIG00000017052,ENSCHIG00000018225,ENSCHIG00000018269,ENSCHIG00000018366,ENSCHIG00000020243,ENSCHIG00000021125,…
BP	GO:0014855	striated muscle cell proliferation	5	11	16	46	0.00137	0.0410183	ENSCHIG00000011208,ENSCHIG00000011281,ENSCHIG00000019310,ENSCHIG00000025358,ENSCHIG00000026998	ENSCHIG00000007287,ENSCHIG00000011054,ENSCHIG00000015764,ENSCHIG00000015819,ENSCHIG00000016206,ENSCHIG00000018583,ENSCHIG00000020738,ENSCHIG00000022660,ENSCHIG00000023555,ENSCHIG00000023939,ENSCHIG00000026965
BP	GO:0002792	negative regulation of peptide secretion	9	15	24	81	0.0014	0.0418032	ENSCHIG00000010042,ENSCHIG00000014288,ENSCHIG00000014291,ENSCHIG00000017233,ENSCHIG00000021438,ENSCHIG00000021957,ENSCHIG00000022377,ENSCHIG00000023836,ENSCHIG00000024086	ENSCHIG00000006913,ENSCHIG00000009617,ENSCHIG00000011853,ENSCHIG00000015637,ENSCHIG00000015819,ENSCHIG00000016979,ENSCHIG00000020448,ENSCHIG00000020981,ENSCHIG00000021125,ENSCHIG00000021826,ENSCHIG00000022474,ENSCHIG00000024280,ENSCHIG00000025053,ENSCHIG00000025660,ENSCHIG00000025849
BP	GO:0010647	positive regulation of cell communication	88	111	199	1032	0.00141	0.0419884	ENSCHIG00000000241,ENSCHIG00000000579,ENSCHIG00000001027,ENSCHIG00000003384,ENSCHIG00000005194,ENSCHIG00000005302,ENSCHIG00000006038,ENSCHIG00000008094,ENSCHIG00000008320,ENSCHIG00000008470,ENSCHIG00000009044,ENSCHIG00000009529,ENSCHIG00000009909,ENSCHIG00000010202,ENSCHIG00000010214,ENSCHIG00000010463,ENSCHIG00000011364,ENSCHIG00000011890,ENSCHIG00000011929,ENSCHIG00000012098,ENSCHIG00000012382,…	ENSCHIG00000001759,ENSCHIG00000003509,ENSCHIG00000006250,ENSCHIG00000006477,ENSCHIG00000006913,ENSCHIG00000007287,ENSCHIG00000007509,ENSCHIG00000008049,ENSCHIG00000009205,ENSCHIG00000009216,ENSCHIG00000010069,ENSCHIG00000010153,ENSCHIG00000010166,ENSCHIG00000010851,ENSCHIG00000011108,ENSCHIG00000011645,ENSCHIG00000011756,ENSCHIG00000011781,ENSCHIG00000011853,ENSCHIG00000011867,ENSCHIG00000012104,…
BP	GO:0048585	negative regulation of response to stimulus	94	101	195	1009	0.00142	0.0421725	ENSCHIG00000000241,ENSCHIG00000000508,ENSCHIG00000005194,ENSCHIG00000007837,ENSCHIG00000007961,ENSCHIG00000008753,ENSCHIG00000009529,ENSCHIG00000009696,ENSCHIG00000010178,ENSCHIG00000010379,ENSCHIG00000010463,ENSCHIG00000010667,ENSCHIG00000010953,ENSCHIG00000011010,ENSCHIG00000011081,ENSCHIG00000011208,ENSCHIG00000011209,ENSCHIG00000011290,ENSCHIG00000011567,ENSCHIG00000012791,ENSCHIG00000013151,…	ENSCHIG00000000292,ENSCHIG00000000413,ENSCHIG00000005289,ENSCHIG00000007287,ENSCHIG00000008049,ENSCHIG00000008990,ENSCHIG00000010069,ENSCHIG00000010630,ENSCHIG00000010998,ENSCHIG00000011108,ENSCHIG00000011604,ENSCHIG00000011702,ENSCHIG00000011749,ENSCHIG00000011853,ENSCHIG00000012195,ENSCHIG00000012230,ENSCHIG00000012330,ENSCHIG00000012395,ENSCHIG00000012651,ENSCHIG00000012951,ENSCHIG00000013013,…
BP	GO:0032720	negative regulation of tumor necrosis factor production	10	4	14	38	0.00143	0.0423556	ENSCHIG00000014288,ENSCHIG00000016187,ENSCHIG00000016262,ENSCHIG00000017233,ENSCHIG00000019736,ENSCHIG00000021957,ENSCHIG00000022609,ENSCHIG00000023034,ENSCHIG00000023836,ENSCHIG00000026626	ENSCHIG00000015637,ENSCHIG00000016979,ENSCHIG00000020380,ENSCHIG00000020981
BP	GO:0003012	muscle system process	13	39	52	218	0.00144	0.0425378	ENSCHIG00000007979,ENSCHIG00000009912,ENSCHIG00000011009,ENSCHIG00000011208,ENSCHIG00000015999,ENSCHIG00000016712,ENSCHIG00000017233,ENSCHIG00000018863,ENSCHIG00000020872,ENSCHIG00000021957,ENSCHIG00000025466,ENSCHIG00000026729,ENSCHIG00000027058	ENSCHIG00000001846,ENSCHIG00000010063,ENSCHIG00000010714,ENSCHIG00000011759,ENSCHIG00000011761,ENSCHIG00000012195,ENSCHIG00000012706,ENSCHIG00000012747,ENSCHIG00000014072,ENSCHIG00000014496,ENSCHIG00000015381,ENSCHIG00000015894,ENSCHIG00000016206,ENSCHIG00000016620,ENSCHIG00000016711,ENSCHIG00000017127,ENSCHIG00000017167,ENSCHIG00000017260,ENSCHIG00000019290,ENSCHIG00000019457,ENSCHIG00000019461,…
BP	GO:0043534	blood vessel endothelial cell migration	5	20	25	86	0.00151	0.0444866	ENSCHIG00000008489,ENSCHIG00000015613,ENSCHIG00000015975,ENSCHIG00000017641,ENSCHIG00000018113	ENSCHIG00000000413,ENSCHIG00000006477,ENSCHIG00000007539,ENSCHIG00000008637,ENSCHIG00000011781,ENSCHIG00000012747,ENSCHIG00000013597,ENSCHIG00000014779,ENSCHIG00000015080,ENSCHIG00000015386,ENSCHIG00000015819,ENSCHIG00000016206,ENSCHIG00000016760,ENSCHIG00000020325,ENSCHIG00000021125,ENSCHIG00000021532,ENSCHIG00000021646,ENSCHIG00000025145,ENSCHIG00000025660,ENSCHIG00000027035
MF	GO:0016491	oxidoreductase activity	48	27	75	332	0.00152	0.0445437	ENSCHIG00000000006,ENSCHIG00000000016,ENSCHIG00000000019,ENSCHIG00000000023,ENSCHIG00000000032,ENSCHIG00000000035,ENSCHIG00000003139,ENSCHIG00000004836,ENSCHIG00000005544,ENSCHIG00000007838,ENSCHIG00000008339,ENSCHIG00000008525,ENSCHIG00000009229,ENSCHIG00000009316,ENSCHIG00000010214,ENSCHIG00000011979,ENSCHIG00000012382,ENSCHIG00000013447,ENSCHIG00000013476,ENSCHIG00000015269,ENSCHIG00000015358,…	ENSCHIG00000000527,ENSCHIG00000011059,ENSCHIG00000011298,ENSCHIG00000011780,ENSCHIG00000012505,ENSCHIG00000012951,ENSCHIG00000013153,ENSCHIG00000013439,ENSCHIG00000014071,ENSCHIG00000014249,ENSCHIG00000014344,ENSCHIG00000014496,ENSCHIG00000015989,ENSCHIG00000017070,ENSCHIG00000017958,ENSCHIG00000019906,ENSCHIG00000020256,ENSCHIG00000020835,ENSCHIG00000022836,ENSCHIG00000023379,ENSCHIG00000023480,…
BP	GO:0043066	negative regulation of apoptotic process	59	52	111	535	0.00152	0.0445437	ENSCHIG00000000241,ENSCHIG00000000353,ENSCHIG00000001027,ENSCHIG00000001148,ENSCHIG00000001939,ENSCHIG00000007837,ENSCHIG00000009529,ENSCHIG00000009693,ENSCHIG00000010667,ENSCHIG00000011567,ENSCHIG00000012502,ENSCHIG00000013472,ENSCHIG00000014094,ENSCHIG00000014291,ENSCHIG00000014308,ENSCHIG00000015613,ENSCHIG00000015975,ENSCHIG00000015999,ENSCHIG00000016262,ENSCHIG00000016843,ENSCHIG00000016940,…	ENSCHIG00000000462,ENSCHIG00000003897,ENSCHIG00000006477,ENSCHIG00000008990,ENSCHIG00000009603,ENSCHIG00000010514,ENSCHIG00000010998,ENSCHIG00000011101,ENSCHIG00000011108,ENSCHIG00000011853,ENSCHIG00000011887,ENSCHIG00000012328,ENSCHIG00000012516,ENSCHIG00000012651,ENSCHIG00000013432,ENSCHIG00000014496,ENSCHIG00000014779,ENSCHIG00000014847,ENSCHIG00000015637,ENSCHIG00000015691,ENSCHIG00000015819,…
BP	GO:0055007	cardiac muscle cell differentiation	2	19	21	68	0.00154	0.0450104	ENSCHIG00000005194,ENSCHIG00000018863	ENSCHIG00000010063,ENSCHIG00000010603,ENSCHIG00000011887,ENSCHIG00000012328,ENSCHIG00000012951,ENSCHIG00000013044,ENSCHIG00000014847,ENSCHIG00000016159,ENSCHIG00000016206,ENSCHIG00000017127,ENSCHIG00000019457,ENSCHIG00000020325,ENSCHIG00000020787,ENSCHIG00000021206,ENSCHIG00000021925,ENSCHIG00000023751,ENSCHIG00000023939,ENSCHIG00000025818,ENSCHIG00000026965
MF	GO:0005539	glycosaminoglycan binding	11	17	28	98	0.00156	0.0454746	ENSCHIG00000013682,ENSCHIG00000013691,ENSCHIG00000014291,ENSCHIG00000017641,ENSCHIG00000019018,ENSCHIG00000021773,ENSCHIG00000022609,ENSCHIG00000024115,ENSCHIG00000024573,ENSCHIG00000025899,ENSCHIG00000026704	ENSCHIG00000000253,ENSCHIG00000008049,ENSCHIG00000009242,ENSCHIG00000011768,ENSCHIG00000015403,ENSCHIG00000016028,ENSCHIG00000016113,ENSCHIG00000017407,ENSCHIG00000017452,ENSCHIG00000017486,ENSCHIG00000017909,ENSCHIG00000019067,ENSCHIG00000020360,ENSCHIG00000023555,ENSCHIG00000025251,ENSCHIG00000025623,ENSCHIG00000026067
BP	GO:0045638	negative regulation of myeloid cell differentiation	5	13	18	55	0.00157	0.0456457	ENSCHIG00000003444,ENSCHIG00000009934,ENSCHIG00000014291,ENSCHIG00000021266,ENSCHIG00000026626	ENSCHIG00000003528,ENSCHIG00000005534,ENSCHIG00000007281,ENSCHIG00000008305,ENSCHIG00000011604,ENSCHIG00000014779,ENSCHIG00000016307,ENSCHIG00000016348,ENSCHIG00000020461,ENSCHIG00000020787,ENSCHIG00000021947,ENSCHIG00000024508,ENSCHIG00000027256
BP	GO:0060749	mammary gland alveolus development	4	4	8	16	0.00159	0.0457456	ENSCHIG00000015014,ENSCHIG00000015613,ENSCHIG00000015847,ENSCHIG00000022168	ENSCHIG00000005534,ENSCHIG00000010534,ENSCHIG00000014058,ENSCHIG00000018868
BP	GO:0061377	mammary gland lobule development	4	4	8	16	0.00159	0.0457456	ENSCHIG00000015014,ENSCHIG00000015613,ENSCHIG00000015847,ENSCHIG00000022168	ENSCHIG00000005534,ENSCHIG00000010534,ENSCHIG00000014058,ENSCHIG00000018868
BP	GO:0099054	presynapse assembly	1	7	8	16	0.00159	0.0457456	ENSCHIG00000017099	ENSCHIG00000011906,ENSCHIG00000014833,ENSCHIG00000016159,ENSCHIG00000017325,ENSCHIG00000022383,ENSCHIG00000024661,ENSCHIG00000026432
BP	GO:0071363	cellular response to growth factor stimulus	28	56	84	388	0.00159	0.0457456	ENSCHIG00000005194,ENSCHIG00000007961,ENSCHIG00000008470,ENSCHIG00000008753,ENSCHIG00000009044,ENSCHIG00000009529,ENSCHIG00000011281,ENSCHIG00000012502,ENSCHIG00000014094,ENSCHIG00000014291,ENSCHIG00000015305,ENSCHIG00000015613,ENSCHIG00000015975,ENSCHIG00000016812,ENSCHIG00000017276,ENSCHIG00000017641,ENSCHIG00000018645,ENSCHIG00000020142,ENSCHIG00000020225,ENSCHIG00000020972,ENSCHIG00000023567,…	ENSCHIG00000000413,ENSCHIG00000006250,ENSCHIG00000006477,ENSCHIG00000008049,ENSCHIG00000008739,ENSCHIG00000009603,ENSCHIG00000010630,ENSCHIG00000011054,ENSCHIG00000011101,ENSCHIG00000012330,ENSCHIG00000012651,ENSCHIG00000012730,ENSCHIG00000012951,ENSCHIG00000013089,ENSCHIG00000013434,ENSCHIG00000013597,ENSCHIG00000014257,ENSCHIG00000014847,ENSCHIG00000015227,ENSCHIG00000015637,ENSCHIG00000015932,…
BP	GO:0048247	lymphocyte chemotaxis	4	6	10	23	0.00161	0.0458225	ENSCHIG00000009316,ENSCHIG00000019230,ENSCHIG00000020624,ENSCHIG00000023567	ENSCHIG00000011749,ENSCHIG00000012104,ENSCHIG00000015403,ENSCHIG00000015637,ENSCHIG00000017407,ENSCHIG00000023486
BP	GO:0051150	regulation of smooth muscle cell differentiation	2	8	10	23	0.00161	0.0458225	ENSCHIG00000000483,ENSCHIG00000019727	ENSCHIG00000013179,ENSCHIG00000016385,ENSCHIG00000018868,ENSCHIG00000019600,ENSCHIG00000021206,ENSCHIG00000023555,ENSCHIG00000024439,ENSCHIG00000025154
BP	GO:0016264	gap junction assembly	1	4	5	7	0.00163	0.0458225	ENSCHIG00000004710	ENSCHIG00000008800,ENSCHIG00000010714,ENSCHIG00000012043,ENSCHIG00000019290
BP	GO:0051917	regulation of fibrinolysis	5	0	5	7	0.00163	0.0458225	ENSCHIG00000010953,ENSCHIG00000017641,ENSCHIG00000020858,ENSCHIG00000022340,ENSCHIG00000022372	-
BP	GO:0072677	eosinophil migration	4	1	5	7	0.00163	0.0458225	ENSCHIG00000010667,ENSCHIG00000011567,ENSCHIG00000012968,ENSCHIG00000019230	ENSCHIG00000002285
BP	GO:0090594	inflammatory response to wounding	3	2	5	7	0.00163	0.0458225	ENSCHIG00000010055,ENSCHIG00000011256,ENSCHIG00000015613	ENSCHIG00000013862,ENSCHIG00000022474
BP	GO:0097048	dendritic cell apoptotic process	1	4	5	7	0.00163	0.0458225	ENSCHIG00000018403	ENSCHIG00000010998,ENSCHIG00000015637,ENSCHIG00000020380,ENSCHIG00000025560
BP	GO:0097709	connective tissue replacement	3	2	5	7	0.00163	0.0458225	ENSCHIG00000010055,ENSCHIG00000011256,ENSCHIG00000015613	ENSCHIG00000013862,ENSCHIG00000022474
BP	GO:2000668	regulation of dendritic cell apoptotic process	1	4	5	7	0.00163	0.0458225	ENSCHIG00000018403	ENSCHIG00000010998,ENSCHIG00000015637,ENSCHIG00000020380,ENSCHIG00000025560
CC	GO:0099738	cell cortex region	4	4	8	17	0.00167	0.0468278	ENSCHIG00000011423,ENSCHIG00000015999,ENSCHIG00000017068,ENSCHIG00000021112	ENSCHIG00000010211,ENSCHIG00000016975,ENSCHIG00000020326,ENSCHIG00000020340
BP	GO:1901863	positive regulation of muscle tissue development	3	14	17	51	0.00168	0.0468703	ENSCHIG00000011208,ENSCHIG00000018863,ENSCHIG00000025197	ENSCHIG00000007287,ENSCHIG00000011054,ENSCHIG00000015764,ENSCHIG00000015991,ENSCHIG00000016159,ENSCHIG00000016206,ENSCHIG00000017070,ENSCHIG00000020325,ENSCHIG00000020738,ENSCHIG00000020787,ENSCHIG00000021206,ENSCHIG00000023555,ENSCHIG00000023939,ENSCHIG00000026965
BP	GO:0050863	regulation of T cell activation	20	28	48	199	0.00168	0.0468703	ENSCHIG00000003612,ENSCHIG00000008374,ENSCHIG00000011567,ENSCHIG00000014288,ENSCHIG00000014588,ENSCHIG00000015014,ENSCHIG00000017233,ENSCHIG00000017810,ENSCHIG00000018863,ENSCHIG00000019230,ENSCHIG00000020624,ENSCHIG00000021557,ENSCHIG00000021957,ENSCHIG00000022609,ENSCHIG00000024469,ENSCHIG00000025360,ENSCHIG00000026423,ENSCHIG00000026427,ENSCHIG00000027016,ENSCHIG00000027058	ENSCHIG00000005882,ENSCHIG00000008305,ENSCHIG00000008779,ENSCHIG00000009914,ENSCHIG00000010069,ENSCHIG00000010166,ENSCHIG00000013860,ENSCHIG00000013862,ENSCHIG00000015303,ENSCHIG00000016348,ENSCHIG00000016385,ENSCHIG00000017070,ENSCHIG00000017929,ENSCHIG00000018646,ENSCHIG00000019290,ENSCHIG00000019461,ENSCHIG00000019906,ENSCHIG00000020325,ENSCHIG00000020736,ENSCHIG00000020924,ENSCHIG00000020968,…
BP	GO:0051046	regulation of secretion	42	46	88	411	0.00177	0.0492568	ENSCHIG00000001939,ENSCHIG00000006038,ENSCHIG00000006398,ENSCHIG00000007979,ENSCHIG00000008358,ENSCHIG00000008788,ENSCHIG00000010042,ENSCHIG00000010463,ENSCHIG00000011256,ENSCHIG00000013565,ENSCHIG00000014176,ENSCHIG00000014288,ENSCHIG00000014291,ENSCHIG00000015014,ENSCHIG00000015613,ENSCHIG00000016122,ENSCHIG00000016712,ENSCHIG00000017180,ENSCHIG00000017233,ENSCHIG00000017471,ENSCHIG00000018108,…	ENSCHIG00000000377,ENSCHIG00000006913,ENSCHIG00000008049,ENSCHIG00000009205,ENSCHIG00000009617,ENSCHIG00000010166,ENSCHIG00000010714,ENSCHIG00000011516,ENSCHIG00000011853,ENSCHIG00000012104,ENSCHIG00000012820,ENSCHIG00000013468,ENSCHIG00000013785,ENSCHIG00000013862,ENSCHIG00000014546,ENSCHIG00000014833,ENSCHIG00000014950,ENSCHIG00000015637,ENSCHIG00000015819,ENSCHIG00000016206,ENSCHIG00000016979,…
BP	GO:0040008	regulation of growth	34	49	83	384	0.00178	0.0493459	ENSCHIG00000000579,ENSCHIG00000000946,ENSCHIG00000001148,ENSCHIG00000005361,ENSCHIG00000007274,ENSCHIG00000007626,ENSCHIG00000009097,ENSCHIG00000010214,ENSCHIG00000011010,ENSCHIG00000011208,ENSCHIG00000011890,ENSCHIG00000012502,ENSCHIG00000012711,ENSCHIG00000014094,ENSCHIG00000014291,ENSCHIG00000014721,ENSCHIG00000015613,ENSCHIG00000015787,ENSCHIG00000015999,ENSCHIG00000018287,ENSCHIG00000018417,…	ENSCHIG00000000510,ENSCHIG00000001759,ENSCHIG00000003163,ENSCHIG00000004157,ENSCHIG00000006804,ENSCHIG00000007287,ENSCHIG00000007509,ENSCHIG00000008049,ENSCHIG00000008154,ENSCHIG00000011004,ENSCHIG00000011011,ENSCHIG00000011054,ENSCHIG00000012820,ENSCHIG00000013804,ENSCHIG00000013874,ENSCHIG00000014496,ENSCHIG00000015764,ENSCHIG00000016159,ENSCHIG00000016206,ENSCHIG00000016979,ENSCHIG00000017127,…
MF	GO:0030246	carbohydrate binding	9	6	15	42	0.00179	0.0493459	ENSCHIG00000000397,ENSCHIG00000009303,ENSCHIG00000012523,ENSCHIG00000014588,ENSCHIG00000015358,ENSCHIG00000017990,ENSCHIG00000023034,ENSCHIG00000023446,ENSCHIG00000024573	ENSCHIG00000005156,ENSCHIG00000009900,ENSCHIG00000015672,ENSCHIG00000016370,ENSCHIG00000023043,ENSCHIG00000025064
MF	GO:0004497	monooxygenase activity	6	8	14	38	0.0018	0.0493459	ENSCHIG00000010214,ENSCHIG00000012382,ENSCHIG00000015269,ENSCHIG00000018212,ENSCHIG00000022168,ENSCHIG00000024501	ENSCHIG00000011059,ENSCHIG00000013153,ENSCHIG00000014344,ENSCHIG00000017070,ENSCHIG00000020835,ENSCHIG00000025391,ENSCHIG00000025617,ENSCHIG00000026162
BP	GO:0014910	regulation of smooth muscle cell migration	5	6	11	27	0.0018	0.0493459	ENSCHIG00000018863,ENSCHIG00000020858,ENSCHIG00000021266,ENSCHIG00000024310,ENSCHIG00000026626	ENSCHIG00000012195,ENSCHIG00000012568,ENSCHIG00000016206,ENSCHIG00000020292,ENSCHIG00000021206,ENSCHIG00000021788
BP	GO:0046888	negative regulation of hormone secretion	5	6	11	27	0.0018	0.0493459	ENSCHIG00000010042,ENSCHIG00000014176,ENSCHIG00000014291,ENSCHIG00000017180,ENSCHIG00000019805	ENSCHIG00000006913,ENSCHIG00000009617,ENSCHIG00000020448,ENSCHIG00000021826,ENSCHIG00000023621,ENSCHIG00000025849
BP	GO:0048662	negative regulation of smooth muscle cell proliferation	5	6	11	27	0.0018	0.0493459	ENSCHIG00000016486,ENSCHIG00000021266,ENSCHIG00000024090,ENSCHIG00000024310,ENSCHIG00000026626	ENSCHIG00000012195,ENSCHIG00000016206,ENSCHIG00000016979,ENSCHIG00000019758,ENSCHIG00000021206,ENSCHIG00000021788
MF	GO:0034185	apolipoprotein binding	3	2	5	7	0.00182	0.0495535	ENSCHIG00000018113,ENSCHIG00000021572,ENSCHIG00000024408	ENSCHIG00000025623,ENSCHIG00000026221
BP	GO:0051928	positive regulation of calcium ion transport	8	11	19	60	0.00183	0.0495535	ENSCHIG00000001939,ENSCHIG00000011567,ENSCHIG00000012553,ENSCHIG00000021773,ENSCHIG00000023567,ENSCHIG00000025466,ENSCHIG00000025563,ENSCHIG00000025731	ENSCHIG00000015403,ENSCHIG00000017407,ENSCHIG00000019290,ENSCHIG00000019488,ENSCHIG00000020340,ENSCHIG00000020690,ENSCHIG00000021546,ENSCHIG00000022474,ENSCHIG00000023400,ENSCHIG00000023743,ENSCHIG00000027015
BP	GO:0002043	blood vessel endothelial cell proliferation involved in sprouting angiogenesis	2	5	7	13	0.00183	0.0495535	ENSCHIG00000008489,ENSCHIG00000017641	ENSCHIG00000010069,ENSCHIG00000013597,ENSCHIG00000014779,ENSCHIG00000018366,ENSCHIG00000023743
BP	GO:0006220	pyrimidine nucleotide metabolic process	7	0	7	13	0.00183	0.0495535	ENSCHIG00000000075,ENSCHIG00000000508,ENSCHIG00000008689,ENSCHIG00000014663,ENSCHIG00000024323,ENSCHIG00000024811,ENSCHIG00000025212	-
BP	GO:0030574	collagen catabolic process	6	1	7	13	0.00183	0.0495535	ENSCHIG00000011010,ENSCHIG00000011574,ENSCHIG00000016293,ENSCHIG00000020875,ENSCHIG00000021039,ENSCHIG00000025426	ENSCHIG00000013290
MF	GO:0022891	substrate-specific transmembrane transporter activity	48	43	91	419	0.00185	0.0499726	ENSCHIG00000000016,ENSCHIG00000000019,ENSCHIG00000000021,ENSCHIG00000000023,ENSCHIG00000000035,ENSCHIG00000006690,ENSCHIG00000006824,ENSCHIG00000007220,ENSCHIG00000007947,ENSCHIG00000011009,ENSCHIG00000012243,ENSCHIG00000012691,ENSCHIG00000013721,ENSCHIG00000015523,ENSCHIG00000015743,ENSCHIG00000016148,ENSCHIG00000016678,ENSCHIG00000016894,ENSCHIG00000016964,ENSCHIG00000017045,ENSCHIG00000017272,…	ENSCHIG00000001846,ENSCHIG00000003163,ENSCHIG00000008800,ENSCHIG00000008910,ENSCHIG00000008973,ENSCHIG00000009412,ENSCHIG00000009567,ENSCHIG00000009617,ENSCHIG00000010200,ENSCHIG00000010731,ENSCHIG00000011516,ENSCHIG00000011611,ENSCHIG00000012282,ENSCHIG00000013785,ENSCHIG00000014117,ENSCHIG00000014613,ENSCHIG00000015213,ENSCHIG00000015637,ENSCHIG00000015754,ENSCHIG00000017260,ENSCHIG00000018318,…
BP	GO:0007565	female pregnancy	14	7	21	69	0.00188	0.0506591	ENSCHIG00000004358,ENSCHIG00000008595,ENSCHIG00000010055,ENSCHIG00000010214,ENSCHIG00000014176,ENSCHIG00000016293,ENSCHIG00000018417,ENSCHIG00000018660,ENSCHIG00000023277,ENSCHIG00000023446,ENSCHIG00000023586,ENSCHIG00000025426,ENSCHIG00000025561,ENSCHIG00000026133	ENSCHIG00000011781,ENSCHIG00000014058,ENSCHIG00000014496,ENSCHIG00000020243,ENSCHIG00000021765,ENSCHIG00000024739,ENSCHIG00000026576
BP	GO:0023056	positive regulation of signaling	88	111	199	1038	0.00189	0.0507034	ENSCHIG00000000241,ENSCHIG00000000579,ENSCHIG00000001027,ENSCHIG00000003384,ENSCHIG00000005194,ENSCHIG00000005302,ENSCHIG00000006038,ENSCHIG00000008094,ENSCHIG00000008320,ENSCHIG00000008470,ENSCHIG00000009044,ENSCHIG00000009529,ENSCHIG00000009909,ENSCHIG00000010202,ENSCHIG00000010214,ENSCHIG00000010463,ENSCHIG00000011364,ENSCHIG00000011890,ENSCHIG00000011929,ENSCHIG00000012098,ENSCHIG00000012382,…	ENSCHIG00000001759,ENSCHIG00000003509,ENSCHIG00000006250,ENSCHIG00000006477,ENSCHIG00000006913,ENSCHIG00000007287,ENSCHIG00000007509,ENSCHIG00000008049,ENSCHIG00000009205,ENSCHIG00000009216,ENSCHIG00000010069,ENSCHIG00000010153,ENSCHIG00000010166,ENSCHIG00000010851,ENSCHIG00000011108,ENSCHIG00000011645,ENSCHIG00000011756,ENSCHIG00000011781,ENSCHIG00000011853,ENSCHIG00000011867,ENSCHIG00000012104,…
BP	GO:0002762	negative regulation of myeloid leukocyte differentiation	4	8	12	31	0.0019	0.0507034	ENSCHIG00000009934,ENSCHIG00000014291,ENSCHIG00000021266,ENSCHIG00000026626	ENSCHIG00000003528,ENSCHIG00000011604,ENSCHIG00000014779,ENSCHIG00000016307,ENSCHIG00000020461,ENSCHIG00000021947,ENSCHIG00000024508,ENSCHIG00000027256
BP	GO:0014909	smooth muscle cell migration	5	7	12	31	0.0019	0.0507034	ENSCHIG00000018863,ENSCHIG00000020858,ENSCHIG00000021266,ENSCHIG00000024310,ENSCHIG00000026626	ENSCHIG00000012195,ENSCHIG00000012568,ENSCHIG00000016206,ENSCHIG00000020292,ENSCHIG00000020448,ENSCHIG00000021206,ENSCHIG00000021788
BP	GO:0055025	positive regulation of cardiac muscle tissue development	2	10	12	31	0.0019	0.0507034	ENSCHIG00000011208,ENSCHIG00000018863	ENSCHIG00000007287,ENSCHIG00000011054,ENSCHIG00000015764,ENSCHIG00000016159,ENSCHIG00000016206,ENSCHIG00000020325,ENSCHIG00000020738,ENSCHIG00000021206,ENSCHIG00000023939,ENSCHIG00000026965
BP	GO:1903556	negative regulation of tumor necrosis factor superfamily cytokine production	10	4	14	39	0.00191	0.0507468	ENSCHIG00000014288,ENSCHIG00000016187,ENSCHIG00000016262,ENSCHIG00000017233,ENSCHIG00000019736,ENSCHIG00000021957,ENSCHIG00000022609,ENSCHIG00000023034,ENSCHIG00000023836,ENSCHIG00000026626	ENSCHIG00000015637,ENSCHIG00000016979,ENSCHIG00000020380,ENSCHIG00000020981
BP	GO:0002544	chronic inflammatory response	4	2	6	10	0.00192	0.0507468	ENSCHIG00000014288,ENSCHIG00000016712,ENSCHIG00000017641,ENSCHIG00000017810	ENSCHIG00000016979,ENSCHIG00000019906
BP	GO:0033089	positive regulation of T cell differentiation in thymus	4	2	6	10	0.00192	0.0507468	ENSCHIG00000014288,ENSCHIG00000017810,ENSCHIG00000019230,ENSCHIG00000027058	ENSCHIG00000010166,ENSCHIG00000023555
BP	GO:0040037	negative regulation of fibroblast growth factor receptor signaling pathway	4	2	6	10	0.00192	0.0507468	ENSCHIG00000008753,ENSCHIG00000017641,ENSCHIG00000025197,ENSCHIG00000026729	ENSCHIG00000025038,ENSCHIG00000026576
CC	GO:0000779	condensed chromosome, centromeric region	10	1	11	29	0.00204	0.0537898	ENSCHIG00000000360,ENSCHIG00000011982,ENSCHIG00000012343,ENSCHIG00000012476,ENSCHIG00000013739,ENSCHIG00000014694,ENSCHIG00000016057,ENSCHIG00000020706,ENSCHIG00000022851,ENSCHIG00000022907	ENSCHIG00000018356
BP	GO:0019432	triglyceride biosynthetic process	5	4	9	20	0.00206	0.0538035	ENSCHIG00000008320,ENSCHIG00000010320,ENSCHIG00000012869,ENSCHIG00000018113,ENSCHIG00000025469	ENSCHIG00000013044,ENSCHIG00000020436,ENSCHIG00000025623,ENSCHIG00000026096
BP	GO:0055023	positive regulation of cardiac muscle tissue growth	2	7	9	20	0.00206	0.0538035	ENSCHIG00000011208,ENSCHIG00000018863	ENSCHIG00000007287,ENSCHIG00000011054,ENSCHIG00000015764,ENSCHIG00000016206,ENSCHIG00000020738,ENSCHIG00000023939,ENSCHIG00000026965
BP	GO:0055090	acylglycerol homeostasis	5	4	9	20	0.00206	0.0538035	ENSCHIG00000010320,ENSCHIG00000016235,ENSCHIG00000017803,ENSCHIG00000018113,ENSCHIG00000023698	ENSCHIG00000020981,ENSCHIG00000025623,ENSCHIG00000025775,ENSCHIG00000026096
BP	GO:0070328	triglyceride homeostasis	5	4	9	20	0.00206	0.0538035	ENSCHIG00000010320,ENSCHIG00000016235,ENSCHIG00000017803,ENSCHIG00000018113,ENSCHIG00000023698	ENSCHIG00000020981,ENSCHIG00000025623,ENSCHIG00000025775,ENSCHIG00000026096
BP	GO:0048659	smooth muscle cell proliferation	10	10	20	65	0.00207	0.0538103	ENSCHIG00000005302,ENSCHIG00000016293,ENSCHIG00000016486,ENSCHIG00000017641,ENSCHIG00000018863,ENSCHIG00000021266,ENSCHIG00000022372,ENSCHIG00000024090,ENSCHIG00000024310,ENSCHIG00000026626	ENSCHIG00000012190,ENSCHIG00000012195,ENSCHIG00000016206,ENSCHIG00000016979,ENSCHIG00000019758,ENSCHIG00000020292,ENSCHIG00000020448,ENSCHIG00000020738,ENSCHIG00000021206,ENSCHIG00000021788
BP	GO:0001892	embryonic placenta development	13	9	22	74	0.00207	0.0538103	ENSCHIG00000011290,ENSCHIG00000011587,ENSCHIG00000011863,ENSCHIG00000013682,ENSCHIG00000014176,ENSCHIG00000014308,ENSCHIG00000015613,ENSCHIG00000018745,ENSCHIG00000020376,ENSCHIG00000023407,ENSCHIG00000024513,ENSCHIG00000025141,ENSCHIG00000026619	ENSCHIG00000011054,ENSCHIG00000014779,ENSCHIG00000015080,ENSCHIG00000016866,ENSCHIG00000016979,ENSCHIG00000017929,ENSCHIG00000020340,ENSCHIG00000020968,ENSCHIG00000026965
BP	GO:0034097	response to cytokine	57	41	98	468	0.00209	0.0542026	ENSCHIG00000000483,ENSCHIG00000001308,ENSCHIG00000003271,ENSCHIG00000003384,ENSCHIG00000008094,ENSCHIG00000009349,ENSCHIG00000009367,ENSCHIG00000009696,ENSCHIG00000010139,ENSCHIG00000010214,ENSCHIG00000010381,ENSCHIG00000010463,ENSCHIG00000011209,ENSCHIG00000011256,ENSCHIG00000011290,ENSCHIG00000011587,ENSCHIG00000012098,ENSCHIG00000012393,ENSCHIG00000012775,ENSCHIG00000013609,ENSCHIG00000013691,…	ENSCHIG00000008049,ENSCHIG00000009039,ENSCHIG00000009737,ENSCHIG00000010514,ENSCHIG00000010998,ENSCHIG00000011241,ENSCHIG00000011768,ENSCHIG00000012104,ENSCHIG00000013533,ENSCHIG00000014349,ENSCHIG00000015403,ENSCHIG00000015637,ENSCHIG00000015819,ENSCHIG00000016103,ENSCHIG00000016224,ENSCHIG00000017407,ENSCHIG00000018347,ENSCHIG00000018583,ENSCHIG00000018868,ENSCHIG00000019290,ENSCHIG00000019450,…
BP	GO:0098771	inorganic ion homeostasis	36	39	75	343	0.0021	0.0543344	ENSCHIG00000004709,ENSCHIG00000004836,ENSCHIG00000005194,ENSCHIG00000005361,ENSCHIG00000006150,ENSCHIG00000009044,ENSCHIG00000009934,ENSCHIG00000010214,ENSCHIG00000011364,ENSCHIG00000012930,ENSCHIG00000015014,ENSCHIG00000015613,ENSCHIG00000016812,ENSCHIG00000016894,ENSCHIG00000016921,ENSCHIG00000017558,ENSCHIG00000018403,ENSCHIG00000018949,ENSCHIG00000020074,ENSCHIG00000021337,ENSCHIG00000021478,…	ENSCHIG00000006250,ENSCHIG00000007611,ENSCHIG00000008049,ENSCHIG00000008973,ENSCHIG00000011759,ENSCHIG00000013432,ENSCHIG00000013785,ENSCHIG00000013860,ENSCHIG00000014179,ENSCHIG00000014496,ENSCHIG00000015403,ENSCHIG00000015894,ENSCHIG00000016866,ENSCHIG00000017167,ENSCHIG00000017407,ENSCHIG00000017922,ENSCHIG00000018225,ENSCHIG00000018318,ENSCHIG00000018525,ENSCHIG00000019290,ENSCHIG00000019450,…
MF	GO:0016709	oxidoreductase activity, acting on paired donors, with incorporation or reduction of molecular oxygen, NAD(P)H as one donor, and incorporation of one atom of oxygen	3	4	7	13	0.00211	0.0544656	ENSCHIG00000010214,ENSCHIG00000018212,ENSCHIG00000024501	ENSCHIG00000011059,ENSCHIG00000017070,ENSCHIG00000020835,ENSCHIG00000025391
BP	GO:0006022	aminoglycan metabolic process	6	11	17	52	0.00213	0.0545992	ENSCHIG00000013475,ENSCHIG00000021773,ENSCHIG00000022391,ENSCHIG00000024469,ENSCHIG00000025151,ENSCHIG00000025350	ENSCHIG00000001722,ENSCHIG00000008049,ENSCHIG00000008696,ENSCHIG00000011768,ENSCHIG00000015819,ENSCHIG00000017289,ENSCHIG00000017486,ENSCHIG00000019067,ENSCHIG00000024893,ENSCHIG00000025251,ENSCHIG00000025816
BP	GO:1901568	fatty acid derivative metabolic process	11	6	17	52	0.00213	0.0545992	ENSCHIG00000000443,ENSCHIG00000009050,ENSCHIG00000009640,ENSCHIG00000010320,ENSCHIG00000012382,ENSCHIG00000017470,ENSCHIG00000018610,ENSCHIG00000022813,ENSCHIG00000022871,ENSCHIG00000023277,ENSCHIG00000024614	ENSCHIG00000000527,ENSCHIG00000017734,ENSCHIG00000020106,ENSCHIG00000024063,ENSCHIG00000024739,ENSCHIG00000025642
BP	GO:1905954	positive regulation of lipid localization	13	4	17	52	0.00213	0.0545992	ENSCHIG00000008320,ENSCHIG00000009991,ENSCHIG00000010463,ENSCHIG00000012098,ENSCHIG00000015014,ENSCHIG00000015994,ENSCHIG00000017020,ENSCHIG00000018113,ENSCHIG00000021164,ENSCHIG00000021957,ENSCHIG00000022871,ENSCHIG00000023836,ENSCHIG00000026626	ENSCHIG00000012757,ENSCHIG00000020436,ENSCHIG00000025623,ENSCHIG00000026096
BP	GO:0090287	regulation of cellular response to growth factor stimulus	16	30	46	191	0.00214	0.0547285	ENSCHIG00000007961,ENSCHIG00000008470,ENSCHIG00000008753,ENSCHIG00000009529,ENSCHIG00000012502,ENSCHIG00000014094,ENSCHIG00000014291,ENSCHIG00000015305,ENSCHIG00000015613,ENSCHIG00000017276,ENSCHIG00000017641,ENSCHIG00000020225,ENSCHIG00000023836,ENSCHIG00000025078,ENSCHIG00000025197,ENSCHIG00000026729	ENSCHIG00000000413,ENSCHIG00000008739,ENSCHIG00000010630,ENSCHIG00000012330,ENSCHIG00000012651,ENSCHIG00000013089,ENSCHIG00000013597,ENSCHIG00000014847,ENSCHIG00000015227,ENSCHIG00000016385,ENSCHIG00000017052,ENSCHIG00000017512,ENSCHIG00000017929,ENSCHIG00000018366,ENSCHIG00000018483,ENSCHIG00000019290,ENSCHIG00000019450,ENSCHIG00000019461,ENSCHIG00000020243,ENSCHIG00000020738,ENSCHIG00000020787,…
BP	GO:1901700	response to oxygen-containing compound	73	73	146	737	0.00216	0.0551124	ENSCHIG00000000241,ENSCHIG00000000397,ENSCHIG00000005194,ENSCHIG00000005302,ENSCHIG00000006038,ENSCHIG00000006398,ENSCHIG00000009044,ENSCHIG00000009693,ENSCHIG00000009892,ENSCHIG00000010214,ENSCHIG00000010223,ENSCHIG00000010320,ENSCHIG00000010463,ENSCHIG00000011290,ENSCHIG00000012120,ENSCHIG00000012382,ENSCHIG00000012434,ENSCHIG00000012478,ENSCHIG00000012691,ENSCHIG00000013438,ENSCHIG00000013447,…	ENSCHIG00000003452,ENSCHIG00000005289,ENSCHIG00000006685,ENSCHIG00000006756,ENSCHIG00000006913,ENSCHIG00000008018,ENSCHIG00000008049,ENSCHIG00000009037,ENSCHIG00000009617,ENSCHIG00000010063,ENSCHIG00000011645,ENSCHIG00000011749,ENSCHIG00000012138,ENSCHIG00000012190,ENSCHIG00000012516,ENSCHIG00000012713,ENSCHIG00000012747,ENSCHIG00000012820,ENSCHIG00000013089,ENSCHIG00000013179,ENSCHIG00000013197,…
MF	GO:0015037	peptide disulfide oxidoreductase activity	6	0	6	10	0.00218	0.05524	ENSCHIG00000003139,ENSCHIG00000007838,ENSCHIG00000013447,ENSCHIG00000020320,ENSCHIG00000024672,ENSCHIG00000026541	-
MF	GO:0048020	CCR chemokine receptor binding	4	2	6	10	0.00218	0.05524	ENSCHIG00000012968,ENSCHIG00000015458,ENSCHIG00000018403,ENSCHIG00000020624	ENSCHIG00000023486,ENSCHIG00000026192
CC	GO:0000778	condensed nuclear chromosome kinetochore	4	0	4	5	0.00218	0.05524	ENSCHIG00000000360,ENSCHIG00000011982,ENSCHIG00000016057,ENSCHIG00000022851	-
BP	GO:0042493	response to drug	14	15	29	107	0.0022	0.0556192	ENSCHIG00000010463,ENSCHIG00000012691,ENSCHIG00000014291,ENSCHIG00000015983,ENSCHIG00000016921,ENSCHIG00000017045,ENSCHIG00000017641,ENSCHIG00000018645,ENSCHIG00000019018,ENSCHIG00000020118,ENSCHIG00000024469,ENSCHIG00000026626,ENSCHIG00000026938,ENSCHIG00000027016	ENSCHIG00000000346,ENSCHIG00000009574,ENSCHIG00000009617,ENSCHIG00000010534,ENSCHIG00000011129,ENSCHIG00000013153,ENSCHIG00000013860,ENSCHIG00000013911,ENSCHIG00000014496,ENSCHIG00000015637,ENSCHIG00000016206,ENSCHIG00000019450,ENSCHIG00000022660,ENSCHIG00000025391,ENSCHIG00000026300
BP	GO:0045444	fat cell differentiation	16	24	40	161	0.00223	0.0561208	ENSCHIG00000001635,ENSCHIG00000004836,ENSCHIG00000008525,ENSCHIG00000011587,ENSCHIG00000014291,ENSCHIG00000015683,ENSCHIG00000016843,ENSCHIG00000016921,ENSCHIG00000017803,ENSCHIG00000020405,ENSCHIG00000021957,ENSCHIG00000022168,ENSCHIG00000023158,ENSCHIG00000023277,ENSCHIG00000023612,ENSCHIG00000026626	ENSCHIG00000000346,ENSCHIG00000007509,ENSCHIG00000007595,ENSCHIG00000008305,ENSCHIG00000008724,ENSCHIG00000010153,ENSCHIG00000010534,ENSCHIG00000011853,ENSCHIG00000012173,ENSCHIG00000012651,ENSCHIG00000012951,ENSCHIG00000013785,ENSCHIG00000013874,ENSCHIG00000014779,ENSCHIG00000015764,ENSCHIG00000016159,ENSCHIG00000016179,ENSCHIG00000017157,ENSCHIG00000017929,ENSCHIG00000018191,ENSCHIG00000020292,…
BP	GO:0051301	cell division	26	14	40	161	0.00223	0.0561208	ENSCHIG00000001148,ENSCHIG00000001851,ENSCHIG00000002572,ENSCHIG00000007935,ENSCHIG00000009302,ENSCHIG00000009875,ENSCHIG00000009909,ENSCHIG00000010463,ENSCHIG00000012478,ENSCHIG00000012498,ENSCHIG00000014694,ENSCHIG00000015752,ENSCHIG00000017068,ENSCHIG00000017710,ENSCHIG00000021112,ENSCHIG00000021344,ENSCHIG00000022851,ENSCHIG00000022907,ENSCHIG00000022915,ENSCHIG00000023407,ENSCHIG00000023432,…	ENSCHIG00000008305,ENSCHIG00000008373,ENSCHIG00000008522,ENSCHIG00000012713,ENSCHIG00000014188,ENSCHIG00000014950,ENSCHIG00000016159,ENSCHIG00000017689,ENSCHIG00000018225,ENSCHIG00000020787,ENSCHIG00000022366,ENSCHIG00000023555,ENSCHIG00000026249,ENSCHIG00000026300
BP	GO:0022408	negative regulation of cell-cell adhesion	8	22	30	112	0.00227	0.0568684	ENSCHIG00000009696,ENSCHIG00000011081,ENSCHIG00000012602,ENSCHIG00000014288,ENSCHIG00000017233,ENSCHIG00000021957,ENSCHIG00000022609,ENSCHIG00000026626	ENSCHIG00000005882,ENSCHIG00000010069,ENSCHIG00000010998,ENSCHIG00000012104,ENSCHIG00000012195,ENSCHIG00000012951,ENSCHIG00000013785,ENSCHIG00000016979,ENSCHIG00000017801,ENSCHIG00000018646,ENSCHIG00000019461,ENSCHIG00000019648,ENSCHIG00000019906,ENSCHIG00000020924,ENSCHIG00000020996,ENSCHIG00000021125,ENSCHIG00000021993,ENSCHIG00000023555,ENSCHIG00000024280,ENSCHIG00000025064,ENSCHIG00000025660,…
BP	GO:1904035	regulation of epithelial cell apoptotic process	5	11	16	48	0.00227	0.0568684	ENSCHIG00000010667,ENSCHIG00000017641,ENSCHIG00000020858,ENSCHIG00000023567,ENSCHIG00000025731	ENSCHIG00000006477,ENSCHIG00000009603,ENSCHIG00000014779,ENSCHIG00000015637,ENSCHIG00000015819,ENSCHIG00000016979,ENSCHIG00000017486,ENSCHIG00000021125,ENSCHIG00000021305,ENSCHIG00000022754,ENSCHIG00000025038
MF	GO:0050840	extracellular matrix binding	5	7	12	31	0.00232	0.0579895	ENSCHIG00000004685,ENSCHIG00000011567,ENSCHIG00000017641,ENSCHIG00000020972,ENSCHIG00000025197	ENSCHIG00000011768,ENSCHIG00000019677,ENSCHIG00000020187,ENSCHIG00000022578,ENSCHIG00000023555,ENSCHIG00000023813,ENSCHIG00000026764
BP	GO:0048608	reproductive structure development	36	29	65	291	0.00237	0.0589724	ENSCHIG00000003612,ENSCHIG00000005194,ENSCHIG00000007979,ENSCHIG00000008075,ENSCHIG00000008595,ENSCHIG00000009909,ENSCHIG00000010214,ENSCHIG00000010463,ENSCHIG00000011290,ENSCHIG00000011587,ENSCHIG00000011863,ENSCHIG00000012523,ENSCHIG00000013682,ENSCHIG00000014176,ENSCHIG00000014291,ENSCHIG00000014308,ENSCHIG00000015305,ENSCHIG00000015613,ENSCHIG00000018745,ENSCHIG00000020376,ENSCHIG00000020579,…	ENSCHIG00000005289,ENSCHIG00000008990,ENSCHIG00000009574,ENSCHIG00000009754,ENSCHIG00000011054,ENSCHIG00000011725,ENSCHIG00000012230,ENSCHIG00000012328,ENSCHIG00000014058,ENSCHIG00000014496,ENSCHIG00000014779,ENSCHIG00000015080,ENSCHIG00000015764,ENSCHIG00000016866,ENSCHIG00000016979,ENSCHIG00000017929,ENSCHIG00000020243,ENSCHIG00000020340,ENSCHIG00000020380,ENSCHIG00000020738,ENSCHIG00000020968,…
BP	GO:2000352	negative regulation of endothelial cell apoptotic process	2	8	10	24	0.00237	0.0589724	ENSCHIG00000010667,ENSCHIG00000020858	ENSCHIG00000006477,ENSCHIG00000009603,ENSCHIG00000014779,ENSCHIG00000015637,ENSCHIG00000015819,ENSCHIG00000016979,ENSCHIG00000017486,ENSCHIG00000025038
MF	GO:0008237	metallopeptidase activity	15	4	19	60	0.00239	0.0593364	ENSCHIG00000010427,ENSCHIG00000011010,ENSCHIG00000011863,ENSCHIG00000012983,ENSCHIG00000016293,ENSCHIG00000016958,ENSCHIG00000017470,ENSCHIG00000017918,ENSCHIG00000019230,ENSCHIG00000020644,ENSCHIG00000021039,ENSCHIG00000022679,ENSCHIG00000024308,ENSCHIG00000024749,ENSCHIG00000026468	ENSCHIG00000012043,ENSCHIG00000013290,ENSCHIG00000013387,ENSCHIG00000015080
BP	GO:0048871	multicellular organismal homeostasis	21	31	52	223	0.00242	0.0599465	ENSCHIG00000001148,ENSCHIG00000010966,ENSCHIG00000011574,ENSCHIG00000012802,ENSCHIG00000014869,ENSCHIG00000015014,ENSCHIG00000015269,ENSCHIG00000019230,ENSCHIG00000020624,ENSCHIG00000021137,ENSCHIG00000021478,ENSCHIG00000022813,ENSCHIG00000023277,ENSCHIG00000023662,ENSCHIG00000023836,ENSCHIG00000024148,ENSCHIG00000024223,ENSCHIG00000024469,ENSCHIG00000025731,ENSCHIG00000026002,ENSCHIG00000027016	ENSCHIG00000001722,ENSCHIG00000005238,ENSCHIG00000007509,ENSCHIG00000008049,ENSCHIG00000008675,ENSCHIG00000008724,ENSCHIG00000013432,ENSCHIG00000013785,ENSCHIG00000013874,ENSCHIG00000014496,ENSCHIG00000014779,ENSCHIG00000014960,ENSCHIG00000015991,ENSCHIG00000016224,ENSCHIG00000016307,ENSCHIG00000016866,ENSCHIG00000016970,ENSCHIG00000017070,ENSCHIG00000018525,ENSCHIG00000018646,ENSCHIG00000020292,…
BP	GO:0055080	cation homeostasis	34	39	73	334	0.00243	0.0600596	ENSCHIG00000004836,ENSCHIG00000005194,ENSCHIG00000005361,ENSCHIG00000006150,ENSCHIG00000009044,ENSCHIG00000009934,ENSCHIG00000010214,ENSCHIG00000011364,ENSCHIG00000012930,ENSCHIG00000015014,ENSCHIG00000015613,ENSCHIG00000016894,ENSCHIG00000016921,ENSCHIG00000017558,ENSCHIG00000018403,ENSCHIG00000018949,ENSCHIG00000020074,ENSCHIG00000021337,ENSCHIG00000021478,ENSCHIG00000021773,ENSCHIG00000023586,…	ENSCHIG00000006250,ENSCHIG00000007611,ENSCHIG00000008049,ENSCHIG00000008973,ENSCHIG00000011759,ENSCHIG00000013432,ENSCHIG00000013785,ENSCHIG00000013860,ENSCHIG00000014179,ENSCHIG00000014496,ENSCHIG00000015403,ENSCHIG00000015894,ENSCHIG00000016866,ENSCHIG00000017167,ENSCHIG00000017407,ENSCHIG00000017922,ENSCHIG00000018225,ENSCHIG00000018318,ENSCHIG00000018525,ENSCHIG00000019290,ENSCHIG00000019450,…
BP	GO:0009617	response to bacterium	35	35	70	318	0.00244	0.0601721	ENSCHIG00000008320,ENSCHIG00000010214,ENSCHIG00000011209,ENSCHIG00000011494,ENSCHIG00000011979,ENSCHIG00000013565,ENSCHIG00000014328,ENSCHIG00000014900,ENSCHIG00000015257,ENSCHIG00000015787,ENSCHIG00000016262,ENSCHIG00000016837,ENSCHIG00000016843,ENSCHIG00000017020,ENSCHIG00000017233,ENSCHIG00000017918,ENSCHIG00000018113,ENSCHIG00000018645,ENSCHIG00000019736,ENSCHIG00000020142,ENSCHIG00000020858,…	ENSCHIG00000007230,ENSCHIG00000011749,ENSCHIG00000012138,ENSCHIG00000012435,ENSCHIG00000012516,ENSCHIG00000012747,ENSCHIG00000012951,ENSCHIG00000013333,ENSCHIG00000014746,ENSCHIG00000015184,ENSCHIG00000015403,ENSCHIG00000016184,ENSCHIG00000016206,ENSCHIG00000016598,ENSCHIG00000016874,ENSCHIG00000016979,ENSCHIG00000018225,ENSCHIG00000018483,ENSCHIG00000018896,ENSCHIG00000019266,ENSCHIG00000019290,…
BP	GO:0002673	regulation of acute inflammatory response	9	2	11	28	0.00254	0.0623598	ENSCHIG00000008320,ENSCHIG00000015014,ENSCHIG00000019230,ENSCHIG00000019405,ENSCHIG00000021210,ENSCHIG00000022712,ENSCHIG00000023277,ENSCHIG00000026627,ENSCHIG00000027141	ENSCHIG00000013995,ENSCHIG00000018646
BP	GO:0002704	negative regulation of leukocyte mediated immunity	4	7	11	28	0.00254	0.0623598	ENSCHIG00000014288,ENSCHIG00000020076,ENSCHIG00000020624,ENSCHIG00000022712	ENSCHIG00000016184,ENSCHIG00000018646,ENSCHIG00000018868,ENSCHIG00000019461,ENSCHIG00000021993,ENSCHIG00000025064,ENSCHIG00000025191
BP	GO:1903706	regulation of hemopoiesis	25	33	58	255	0.00259	0.0632705	ENSCHIG00000003444,ENSCHIG00000003612,ENSCHIG00000009934,ENSCHIG00000011010,ENSCHIG00000011501,ENSCHIG00000011978,ENSCHIG00000014176,ENSCHIG00000014288,ENSCHIG00000014291,ENSCHIG00000014962,ENSCHIG00000015014,ENSCHIG00000015613,ENSCHIG00000016792,ENSCHIG00000017810,ENSCHIG00000018417,ENSCHIG00000019230,ENSCHIG00000021137,ENSCHIG00000021266,ENSCHIG00000021557,ENSCHIG00000021957,ENSCHIG00000024090,…	ENSCHIG00000003528,ENSCHIG00000005534,ENSCHIG00000007281,ENSCHIG00000008305,ENSCHIG00000008990,ENSCHIG00000009914,ENSCHIG00000010069,ENSCHIG00000010166,ENSCHIG00000011604,ENSCHIG00000012043,ENSCHIG00000013862,ENSCHIG00000014106,ENSCHIG00000014779,ENSCHIG00000015637,ENSCHIG00000016206,ENSCHIG00000016307,ENSCHIG00000016348,ENSCHIG00000016385,ENSCHIG00000017070,ENSCHIG00000017929,ENSCHIG00000019461,…
BP	GO:0035137	hindlimb morphogenesis	4	8	12	32	0.0026	0.0632705	ENSCHIG00000012502,ENSCHIG00000014094,ENSCHIG00000021393,ENSCHIG00000023662	ENSCHIG00000008305,ENSCHIG00000011887,ENSCHIG00000012328,ENSCHIG00000018483,ENSCHIG00000020360,ENSCHIG00000022383,ENSCHIG00000023555,ENSCHIG00000026653
BP	GO:1903510	mucopolysaccharide metabolic process	4	8	12	32	0.0026	0.0632705	ENSCHIG00000013475,ENSCHIG00000021773,ENSCHIG00000022391,ENSCHIG00000024469	ENSCHIG00000008049,ENSCHIG00000008696,ENSCHIG00000011768,ENSCHIG00000015819,ENSCHIG00000017486,ENSCHIG00000019067,ENSCHIG00000024893,ENSCHIG00000025816
BP	GO:1903672	positive regulation of sprouting angiogenesis	3	9	12	32	0.0026	0.0632705	ENSCHIG00000008489,ENSCHIG00000011281,ENSCHIG00000016056	ENSCHIG00000006477,ENSCHIG00000013597,ENSCHIG00000014779,ENSCHIG00000016760,ENSCHIG00000016979,ENSCHIG00000018366,ENSCHIG00000020787,ENSCHIG00000023743,ENSCHIG00000025145
BP	GO:0070848	response to growth factor	29	56	85	400	0.00263	0.0638599	ENSCHIG00000005194,ENSCHIG00000007961,ENSCHIG00000008470,ENSCHIG00000008753,ENSCHIG00000009044,ENSCHIG00000009529,ENSCHIG00000011281,ENSCHIG00000012502,ENSCHIG00000014094,ENSCHIG00000014291,ENSCHIG00000015305,ENSCHIG00000015613,ENSCHIG00000015975,ENSCHIG00000016812,ENSCHIG00000017276,ENSCHIG00000017641,ENSCHIG00000018645,ENSCHIG00000018886,ENSCHIG00000020142,ENSCHIG00000020225,ENSCHIG00000020972,…	ENSCHIG00000000413,ENSCHIG00000006250,ENSCHIG00000006477,ENSCHIG00000008049,ENSCHIG00000008739,ENSCHIG00000009603,ENSCHIG00000010630,ENSCHIG00000011054,ENSCHIG00000011101,ENSCHIG00000012330,ENSCHIG00000012651,ENSCHIG00000012730,ENSCHIG00000012951,ENSCHIG00000013089,ENSCHIG00000013434,ENSCHIG00000013597,ENSCHIG00000014257,ENSCHIG00000014847,ENSCHIG00000015227,ENSCHIG00000015637,ENSCHIG00000015932,…
BP	GO:0048518	positive regulation of biological process	318	332	650	3766	0.00264	0.0639621	ENSCHIG00000000241,ENSCHIG00000000353,ENSCHIG00000000360,ENSCHIG00000000483,ENSCHIG00000000508,ENSCHIG00000000579,ENSCHIG00000000946,ENSCHIG00000001027,ENSCHIG00000001148,ENSCHIG00000001635,ENSCHIG00000001851,ENSCHIG00000001939,ENSCHIG00000002572,ENSCHIG00000003384,ENSCHIG00000003444,ENSCHIG00000003497,ENSCHIG00000005194,ENSCHIG00000005302,ENSCHIG00000006038,ENSCHIG00000006398,ENSCHIG00000007308,…	ENSCHIG00000000127,ENSCHIG00000000135,ENSCHIG00000000346,ENSCHIG00000001722,ENSCHIG00000001759,ENSCHIG00000002020,ENSCHIG00000002285,ENSCHIG00000003036,ENSCHIG00000003163,ENSCHIG00000003509,ENSCHIG00000003528,ENSCHIG00000003897,ENSCHIG00000003954,ENSCHIG00000004157,ENSCHIG00000005289,ENSCHIG00000005534,ENSCHIG00000006250,ENSCHIG00000006477,ENSCHIG00000006553,ENSCHIG00000006804,ENSCHIG00000006913,…
BP	GO:0048639	positive regulation of developmental growth	8	23	31	118	0.00269	0.0650309	ENSCHIG00000000579,ENSCHIG00000007626,ENSCHIG00000009097,ENSCHIG00000011208,ENSCHIG00000011890,ENSCHIG00000018287,ENSCHIG00000018863,ENSCHIG00000021438	ENSCHIG00000004157,ENSCHIG00000006804,ENSCHIG00000007287,ENSCHIG00000008154,ENSCHIG00000011011,ENSCHIG00000011054,ENSCHIG00000012820,ENSCHIG00000013804,ENSCHIG00000015764,ENSCHIG00000016159,ENSCHIG00000016206,ENSCHIG00000020243,ENSCHIG00000020738,ENSCHIG00000020787,ENSCHIG00000020968,ENSCHIG00000021120,ENSCHIG00000023400,ENSCHIG00000023939,ENSCHIG00000025053,ENSCHIG00000026221,ENSCHIG00000026965,…
BP	GO:0001816	cytokine production	54	46	100	483	0.00274	0.0658676	ENSCHIG00000000483,ENSCHIG00000003384,ENSCHIG00000008320,ENSCHIG00000008358,ENSCHIG00000008374,ENSCHIG00000008470,ENSCHIG00000009266,ENSCHIG00000009991,ENSCHIG00000010381,ENSCHIG00000011256,ENSCHIG00000012255,ENSCHIG00000012382,ENSCHIG00000013565,ENSCHIG00000013972,ENSCHIG00000014288,ENSCHIG00000014900,ENSCHIG00000015107,ENSCHIG00000015269,ENSCHIG00000015613,ENSCHIG00000015975,ENSCHIG00000016187,…	ENSCHIG00000007401,ENSCHIG00000007595,ENSCHIG00000007611,ENSCHIG00000008049,ENSCHIG00000009216,ENSCHIG00000010166,ENSCHIG00000011241,ENSCHIG00000011749,ENSCHIG00000011853,ENSCHIG00000012965,ENSCHIG00000013785,ENSCHIG00000013862,ENSCHIG00000014106,ENSCHIG00000014496,ENSCHIG00000014950,ENSCHIG00000015303,ENSCHIG00000015637,ENSCHIG00000015819,ENSCHIG00000016159,ENSCHIG00000016979,ENSCHIG00000017260,…
BP	GO:0097530	granulocyte migration	11	10	21	71	0.00278	0.0658676	ENSCHIG00000010667,ENSCHIG00000011567,ENSCHIG00000012968,ENSCHIG00000016837,ENSCHIG00000018403,ENSCHIG00000019230,ENSCHIG00000019736,ENSCHIG00000020142,ENSCHIG00000020433,ENSCHIG00000022239,ENSCHIG00000026621	ENSCHIG00000000127,ENSCHIG00000002285,ENSCHIG00000007595,ENSCHIG00000007611,ENSCHIG00000010160,ENSCHIG00000013785,ENSCHIG00000017167,ENSCHIG00000018078,ENSCHIG00000024063,ENSCHIG00000027124
BP	GO:0001666	response to hypoxia	17	16	33	128	0.00278	0.0658676	ENSCHIG00000009693,ENSCHIG00000009991,ENSCHIG00000010463,ENSCHIG00000014291,ENSCHIG00000015358,ENSCHIG00000015613,ENSCHIG00000015999,ENSCHIG00000016293,ENSCHIG00000016843,ENSCHIG00000016948,ENSCHIG00000017538,ENSCHIG00000018266,ENSCHIG00000019230,ENSCHIG00000023277,ENSCHIG00000025561,ENSCHIG00000026541,ENSCHIG00000027058	ENSCHIG00000012951,ENSCHIG00000013862,ENSCHIG00000015971,ENSCHIG00000016866,ENSCHIG00000017486,ENSCHIG00000018225,ENSCHIG00000018318,ENSCHIG00000019290,ENSCHIG00000019450,ENSCHIG00000021125,ENSCHIG00000021206,ENSCHIG00000022660,ENSCHIG00000025391,ENSCHIG00000025695,ENSCHIG00000025775,ENSCHIG00000026162
BP	GO:0046890	regulation of lipid biosynthetic process	13	14	27	99	0.00279	0.0658676	ENSCHIG00000008320,ENSCHIG00000010214,ENSCHIG00000014068,ENSCHIG00000014308,ENSCHIG00000016235,ENSCHIG00000016921,ENSCHIG00000017362,ENSCHIG00000018113,ENSCHIG00000023158,ENSCHIG00000023277,ENSCHIG00000023586,ENSCHIG00000024469,ENSCHIG00000026740	ENSCHIG00000008724,ENSCHIG00000009754,ENSCHIG00000011645,ENSCHIG00000012282,ENSCHIG00000012951,ENSCHIG00000013044,ENSCHIG00000013432,ENSCHIG00000014496,ENSCHIG00000020436,ENSCHIG00000020775,ENSCHIG00000020981,ENSCHIG00000026096,ENSCHIG00000026300,ENSCHIG00000026576
BP	GO:0009084	glutamine family amino acid biosynthetic process	3	1	4	5	0.00282	0.0658676	ENSCHIG00000009229,ENSCHIG00000017045,ENSCHIG00000026809	ENSCHIG00000017801
BP	GO:0009226	nucleotide-sugar biosynthetic process	4	0	4	5	0.00282	0.0658676	ENSCHIG00000008339,ENSCHIG00000011993,ENSCHIG00000017055,ENSCHIG00000017697	-
BP	GO:0010757	negative regulation of plasminogen activation	4	0	4	5	0.00282	0.0658676	ENSCHIG00000011423,ENSCHIG00000017641,ENSCHIG00000020858,ENSCHIG00000022372	-
BP	GO:0045056	transcytosis	2	2	4	5	0.00282	0.0658676	ENSCHIG00000005567,ENSCHIG00000012705	ENSCHIG00000013862,ENSCHIG00000016171
BP	GO:0048245	eosinophil chemotaxis	3	1	4	5	0.00282	0.0658676	ENSCHIG00000010667,ENSCHIG00000011567,ENSCHIG00000012968	ENSCHIG00000002285
BP	GO:0051256	mitotic spindle midzone assembly	4	0	4	5	0.00282	0.0658676	ENSCHIG00000001851,ENSCHIG00000009875,ENSCHIG00000017710,ENSCHIG00000022907	-
BP	GO:0060481	lobar bronchus epithelium development	2	2	4	5	0.00282	0.0658676	ENSCHIG00000011890,ENSCHIG00000017087	ENSCHIG00000005534,ENSCHIG00000010630
BP	GO:0060482	lobar bronchus development	2	2	4	5	0.00282	0.0658676	ENSCHIG00000011890,ENSCHIG00000017087	ENSCHIG00000005534,ENSCHIG00000010630
BP	GO:0097070	ductus arteriosus closure	1	3	4	5	0.00282	0.0658676	ENSCHIG00000020579	ENSCHIG00000018868,ENSCHIG00000021206,ENSCHIG00000024739
BP	GO:1903236	regulation of leukocyte tethering or rolling	2	2	4	5	0.00282	0.0658676	ENSCHIG00000012602,ENSCHIG00000020624	ENSCHIG00000010998,ENSCHIG00000026192
BP	GO:1904338	regulation of dopaminergic neuron differentiation	1	3	4	5	0.00282	0.0658676	ENSCHIG00000014291	ENSCHIG00000014847,ENSCHIG00000016159,ENSCHIG00000023555
BP	GO:2000669	negative regulation of dendritic cell apoptotic process	1	3	4	5	0.00282	0.0658676	ENSCHIG00000018403	ENSCHIG00000010998,ENSCHIG00000015637,ENSCHIG00000020380
BP	GO:0070482	response to oxygen levels	18	17	35	138	0.00283	0.0659617	ENSCHIG00000009693,ENSCHIG00000009991,ENSCHIG00000010463,ENSCHIG00000014291,ENSCHIG00000015358,ENSCHIG00000015613,ENSCHIG00000015999,ENSCHIG00000016293,ENSCHIG00000016843,ENSCHIG00000016948,ENSCHIG00000017538,ENSCHIG00000017558,ENSCHIG00000018266,ENSCHIG00000019230,ENSCHIG00000023277,ENSCHIG00000025561,ENSCHIG00000026541,ENSCHIG00000027058	ENSCHIG00000012951,ENSCHIG00000013862,ENSCHIG00000015971,ENSCHIG00000016866,ENSCHIG00000017486,ENSCHIG00000018191,ENSCHIG00000018225,ENSCHIG00000018318,ENSCHIG00000019290,ENSCHIG00000019450,ENSCHIG00000021125,ENSCHIG00000021206,ENSCHIG00000022660,ENSCHIG00000025391,ENSCHIG00000025695,ENSCHIG00000025775,ENSCHIG00000026162
BP	GO:0010942	positive regulation of cell death	38	40	78	363	0.00285	0.066288	ENSCHIG00000000241,ENSCHIG00000009044,ENSCHIG00000010463,ENSCHIG00000012382,ENSCHIG00000012498,ENSCHIG00000013901,ENSCHIG00000014094,ENSCHIG00000014291,ENSCHIG00000015683,ENSCHIG00000015950,ENSCHIG00000016843,ENSCHIG00000016948,ENSCHIG00000017087,ENSCHIG00000017276,ENSCHIG00000017641,ENSCHIG00000018287,ENSCHIG00000018307,ENSCHIG00000018353,ENSCHIG00000018645,ENSCHIG00000019230,ENSCHIG00000020729,…	ENSCHIG00000005534,ENSCHIG00000007230,ENSCHIG00000008049,ENSCHIG00000008305,ENSCHIG00000009037,ENSCHIG00000011294,ENSCHIG00000011756,ENSCHIG00000011867,ENSCHIG00000011887,ENSCHIG00000012713,ENSCHIG00000012951,ENSCHIG00000013860,ENSCHIG00000014496,ENSCHIG00000015691,ENSCHIG00000015971,ENSCHIG00000016159,ENSCHIG00000016206,ENSCHIG00000016224,ENSCHIG00000016621,ENSCHIG00000016856,ENSCHIG00000016979,…
BP	GO:0051051	negative regulation of transport	28	33	61	272	0.00288	0.066845	ENSCHIG00000000241,ENSCHIG00000001939,ENSCHIG00000007979,ENSCHIG00000010042,ENSCHIG00000011567,ENSCHIG00000013447,ENSCHIG00000014176,ENSCHIG00000014288,ENSCHIG00000014291,ENSCHIG00000016235,ENSCHIG00000016486,ENSCHIG00000017180,ENSCHIG00000017233,ENSCHIG00000017641,ENSCHIG00000019805,ENSCHIG00000020076,ENSCHIG00000020624,ENSCHIG00000021438,ENSCHIG00000021957,ENSCHIG00000022377,ENSCHIG00000022795,…	ENSCHIG00000003509,ENSCHIG00000006913,ENSCHIG00000007595,ENSCHIG00000009570,ENSCHIG00000009617,ENSCHIG00000010063,ENSCHIG00000011759,ENSCHIG00000011853,ENSCHIG00000012104,ENSCHIG00000014179,ENSCHIG00000014188,ENSCHIG00000014833,ENSCHIG00000015544,ENSCHIG00000015637,ENSCHIG00000015819,ENSCHIG00000016979,ENSCHIG00000018868,ENSCHIG00000019290,ENSCHIG00000020340,ENSCHIG00000020448,ENSCHIG00000020981,…
BP	GO:0098655	cation transmembrane transport	28	39	67	304	0.0029	0.0671681	ENSCHIG00000000016,ENSCHIG00000000019,ENSCHIG00000000021,ENSCHIG00000000023,ENSCHIG00000000241,ENSCHIG00000001939,ENSCHIG00000004836,ENSCHIG00000007205,ENSCHIG00000007947,ENSCHIG00000008225,ENSCHIG00000008525,ENSCHIG00000009044,ENSCHIG00000011009,ENSCHIG00000012691,ENSCHIG00000013721,ENSCHIG00000016921,ENSCHIG00000017045,ENSCHIG00000018348,ENSCHIG00000018403,ENSCHIG00000019842,ENSCHIG00000020739,…	ENSCHIG00000001846,ENSCHIG00000007595,ENSCHIG00000009570,ENSCHIG00000009617,ENSCHIG00000010063,ENSCHIG00000010200,ENSCHIG00000011516,ENSCHIG00000011759,ENSCHIG00000013785,ENSCHIG00000015213,ENSCHIG00000015249,ENSCHIG00000015401,ENSCHIG00000015403,ENSCHIG00000015637,ENSCHIG00000015754,ENSCHIG00000016159,ENSCHIG00000016206,ENSCHIG00000017167,ENSCHIG00000017260,ENSCHIG00000017407,ENSCHIG00000018225,…
BP	GO:2000241	regulation of reproductive process	20	5	25	90	0.00301	0.06957	ENSCHIG00000009909,ENSCHIG00000010055,ENSCHIG00000010109,ENSCHIG00000010463,ENSCHIG00000014094,ENSCHIG00000014176,ENSCHIG00000014180,ENSCHIG00000014291,ENSCHIG00000014308,ENSCHIG00000018417,ENSCHIG00000018863,ENSCHIG00000022629,ENSCHIG00000023446,ENSCHIG00000024453,ENSCHIG00000026173,ENSCHIG00000026540,ENSCHIG00000026682,ENSCHIG00000026729,ENSCHIG00000026738,ENSCHIG00000027058	ENSCHIG00000013004,ENSCHIG00000014058,ENSCHIG00000015764,ENSCHIG00000023555,ENSCHIG00000026576
MF	GO:0043236	laminin binding	3	5	8	17	0.00302	0.0695955	ENSCHIG00000011567,ENSCHIG00000017641,ENSCHIG00000025197	ENSCHIG00000019677,ENSCHIG00000020187,ENSCHIG00000022578,ENSCHIG00000023555,ENSCHIG00000026764
MF	GO:0005518	collagen binding	11	4	15	44	0.00303	0.0695955	ENSCHIG00000004685,ENSCHIG00000011574,ENSCHIG00000013691,ENSCHIG00000017641,ENSCHIG00000019312,ENSCHIG00000020875,ENSCHIG00000020972,ENSCHIG00000021039,ENSCHIG00000025296,ENSCHIG00000025426,ENSCHIG00000026704	ENSCHIG00000007305,ENSCHIG00000017909,ENSCHIG00000019461,ENSCHIG00000019677
BP	GO:0198738	cell-cell signaling by wnt	17	42	59	262	0.00303	0.0695955	ENSCHIG00000001027,ENSCHIG00000009529,ENSCHIG00000009909,ENSCHIG00000010379,ENSCHIG00000012791,ENSCHIG00000013682,ENSCHIG00000014291,ENSCHIG00000017272,ENSCHIG00000018245,ENSCHIG00000020385,ENSCHIG00000020560,ENSCHIG00000021319,ENSCHIG00000024090,ENSCHIG00000024678,ENSCHIG00000024742,ENSCHIG00000025899,ENSCHIG00000026729	ENSCHIG00000000292,ENSCHIG00000007287,ENSCHIG00000010069,ENSCHIG00000010534,ENSCHIG00000010851,ENSCHIG00000011054,ENSCHIG00000012104,ENSCHIG00000012330,ENSCHIG00000012951,ENSCHIG00000013482,ENSCHIG00000014072,ENSCHIG00000014632,ENSCHIG00000014706,ENSCHIG00000014847,ENSCHIG00000015227,ENSCHIG00000015416,ENSCHIG00000016159,ENSCHIG00000016244,ENSCHIG00000017052,ENSCHIG00000017127,ENSCHIG00000017260,…
BP	GO:0040007	growth	52	66	118	585	0.00305	0.0697648	ENSCHIG00000000579,ENSCHIG00000000946,ENSCHIG00000001027,ENSCHIG00000001148,ENSCHIG00000003444,ENSCHIG00000005361,ENSCHIG00000007274,ENSCHIG00000007626,ENSCHIG00000009097,ENSCHIG00000009909,ENSCHIG00000010214,ENSCHIG00000011010,ENSCHIG00000011208,ENSCHIG00000011281,ENSCHIG00000011890,ENSCHIG00000012283,ENSCHIG00000012502,ENSCHIG00000012523,ENSCHIG00000012711,ENSCHIG00000014094,ENSCHIG00000014291,…	ENSCHIG00000000510,ENSCHIG00000001759,ENSCHIG00000003163,ENSCHIG00000004157,ENSCHIG00000005289,ENSCHIG00000005534,ENSCHIG00000006804,ENSCHIG00000007287,ENSCHIG00000007509,ENSCHIG00000007595,ENSCHIG00000008049,ENSCHIG00000008154,ENSCHIG00000008675,ENSCHIG00000008795,ENSCHIG00000011004,ENSCHIG00000011011,ENSCHIG00000011054,ENSCHIG00000011887,ENSCHIG00000012699,ENSCHIG00000012820,ENSCHIG00000013804,…
BP	GO:0071621	granulocyte chemotaxis	9	9	18	58	0.00305	0.0697648	ENSCHIG00000010667,ENSCHIG00000011567,ENSCHIG00000012968,ENSCHIG00000016837,ENSCHIG00000018403,ENSCHIG00000019736,ENSCHIG00000020142,ENSCHIG00000020433,ENSCHIG00000026621	ENSCHIG00000002285,ENSCHIG00000007595,ENSCHIG00000007611,ENSCHIG00000010160,ENSCHIG00000013785,ENSCHIG00000017167,ENSCHIG00000018078,ENSCHIG00000024063,ENSCHIG00000027124
BP	GO:0061458	reproductive system development	36	29	65	294	0.00307	0.0699045	ENSCHIG00000003612,ENSCHIG00000005194,ENSCHIG00000007979,ENSCHIG00000008075,ENSCHIG00000008595,ENSCHIG00000009909,ENSCHIG00000010214,ENSCHIG00000010463,ENSCHIG00000011290,ENSCHIG00000011587,ENSCHIG00000011863,ENSCHIG00000012523,ENSCHIG00000013682,ENSCHIG00000014176,ENSCHIG00000014291,ENSCHIG00000014308,ENSCHIG00000015305,ENSCHIG00000015613,ENSCHIG00000018745,ENSCHIG00000020376,ENSCHIG00000020579,…	ENSCHIG00000005289,ENSCHIG00000008990,ENSCHIG00000009574,ENSCHIG00000009754,ENSCHIG00000011054,ENSCHIG00000011725,ENSCHIG00000012230,ENSCHIG00000012328,ENSCHIG00000014058,ENSCHIG00000014496,ENSCHIG00000014779,ENSCHIG00000015080,ENSCHIG00000015764,ENSCHIG00000016866,ENSCHIG00000016979,ENSCHIG00000017929,ENSCHIG00000020243,ENSCHIG00000020340,ENSCHIG00000020380,ENSCHIG00000020738,ENSCHIG00000020968,…
MF	GO:0004954	prostanoid receptor activity	0	4	4	5	0.00309	0.0699045	-	ENSCHIG00000012516,ENSCHIG00000012747,ENSCHIG00000013004,ENSCHIG00000024739
MF	GO:0016712	oxidoreductase activity, acting on paired donors, with incorporation or reduction of molecular oxygen, reduced flavin or flavoprotein as one donor, and incorporation of one atom of oxygen	1	3	4	5	0.00309	0.0699045	ENSCHIG00000012382	ENSCHIG00000013153,ENSCHIG00000014344,ENSCHIG00000025617
BP	GO:0032689	negative regulation of interferon-gamma production	2	7	9	21	0.0031	0.0699045	ENSCHIG00000014288,ENSCHIG00000021957	ENSCHIG00000015637,ENSCHIG00000016979,ENSCHIG00000018646,ENSCHIG00000020380,ENSCHIG00000020981,ENSCHIG00000025038,ENSCHIG00000025191
BP	GO:2000725	regulation of cardiac muscle cell differentiation	1	8	9	21	0.0031	0.0699045	ENSCHIG00000018863	ENSCHIG00000012951,ENSCHIG00000014847,ENSCHIG00000016159,ENSCHIG00000016206,ENSCHIG00000020325,ENSCHIG00000020787,ENSCHIG00000021206,ENSCHIG00000021925
BP	GO:0051146	striated muscle cell differentiation	8	34	42	174	0.00312	0.0699045	ENSCHIG00000005194,ENSCHIG00000008225,ENSCHIG00000011010,ENSCHIG00000014094,ENSCHIG00000018863,ENSCHIG00000024513,ENSCHIG00000024544,ENSCHIG00000027142	ENSCHIG00000007595,ENSCHIG00000010063,ENSCHIG00000010603,ENSCHIG00000011887,ENSCHIG00000011896,ENSCHIG00000012328,ENSCHIG00000012951,ENSCHIG00000013044,ENSCHIG00000013089,ENSCHIG00000014847,ENSCHIG00000015403,ENSCHIG00000015894,ENSCHIG00000016159,ENSCHIG00000016206,ENSCHIG00000017070,ENSCHIG00000017127,ENSCHIG00000018229,ENSCHIG00000019457,ENSCHIG00000019555,ENSCHIG00000020222,ENSCHIG00000020325,…
BP	GO:0045995	regulation of embryonic development	10	16	26	95	0.00314	0.0699045	ENSCHIG00000009696,ENSCHIG00000009875,ENSCHIG00000012434,ENSCHIG00000014291,ENSCHIG00000014308,ENSCHIG00000018863,ENSCHIG00000023612,ENSCHIG00000026626,ENSCHIG00000026729,ENSCHIG00000026998	ENSCHIG00000010069,ENSCHIG00000011054,ENSCHIG00000012104,ENSCHIG00000014779,ENSCHIG00000014847,ENSCHIG00000016159,ENSCHIG00000016970,ENSCHIG00000016975,ENSCHIG00000016979,ENSCHIG00000017929,ENSCHIG00000020326,ENSCHIG00000020787,ENSCHIG00000023555,ENSCHIG00000025038,ENSCHIG00000026311,ENSCHIG00000026576
BP	GO:0007204	positive regulation of cytosolic calcium ion concentration	12	20	32	124	0.00314	0.0699045	ENSCHIG00000004836,ENSCHIG00000005194,ENSCHIG00000006150,ENSCHIG00000009044,ENSCHIG00000012930,ENSCHIG00000016921,ENSCHIG00000018403,ENSCHIG00000021773,ENSCHIG00000024097,ENSCHIG00000025561,ENSCHIG00000025563,ENSCHIG00000027247	ENSCHIG00000007611,ENSCHIG00000008973,ENSCHIG00000011759,ENSCHIG00000013785,ENSCHIG00000015403,ENSCHIG00000017407,ENSCHIG00000018225,ENSCHIG00000018318,ENSCHIG00000019290,ENSCHIG00000020340,ENSCHIG00000020690,ENSCHIG00000021546,ENSCHIG00000022474,ENSCHIG00000022754,ENSCHIG00000022874,ENSCHIG00000023400,ENSCHIG00000023743,ENSCHIG00000024063,ENSCHIG00000026300,ENSCHIG00000027015
BP	GO:0003177	pulmonary valve development	2	5	7	14	0.00317	0.0699045	ENSCHIG00000011208,ENSCHIG00000020579	ENSCHIG00000010714,ENSCHIG00000012651,ENSCHIG00000013434,ENSCHIG00000020996,ENSCHIG00000026965
BP	GO:0006706	steroid catabolic process	4	3	7	14	0.00317	0.0699045	ENSCHIG00000010214,ENSCHIG00000016812,ENSCHIG00000018113,ENSCHIG00000023978	ENSCHIG00000011780,ENSCHIG00000013153,ENSCHIG00000019450
BP	GO:0010714	positive regulation of collagen metabolic process	2	5	7	14	0.00317	0.0699045	ENSCHIG00000008753,ENSCHIG00000022372	ENSCHIG00000013742,ENSCHIG00000016970,ENSCHIG00000021125,ENSCHIG00000022474,ENSCHIG00000026576
BP	GO:0018149	peptide cross-linking	4	3	7	14	0.00317	0.0699045	ENSCHIG00000017641,ENSCHIG00000020633,ENSCHIG00000021438,ENSCHIG00000027237	ENSCHIG00000011768,ENSCHIG00000017486,ENSCHIG00000019067
BP	GO:0032967	positive regulation of collagen biosynthetic process	2	5	7	14	0.00317	0.0699045	ENSCHIG00000008753,ENSCHIG00000022372	ENSCHIG00000013742,ENSCHIG00000016970,ENSCHIG00000021125,ENSCHIG00000022474,ENSCHIG00000026576
BP	GO:0042533	tumor necrosis factor biosynthetic process	5	2	7	14	0.00317	0.0699045	ENSCHIG00000015975,ENSCHIG00000016262,ENSCHIG00000017641,ENSCHIG00000019736,ENSCHIG00000020624	ENSCHIG00000013862,ENSCHIG00000026432
BP	GO:0042534	regulation of tumor necrosis factor biosynthetic process	5	2	7	14	0.00317	0.0699045	ENSCHIG00000015975,ENSCHIG00000016262,ENSCHIG00000017641,ENSCHIG00000019736,ENSCHIG00000020624	ENSCHIG00000013862,ENSCHIG00000026432
BP	GO:0044243	multicellular organismal catabolic process	6	1	7	14	0.00317	0.0699045	ENSCHIG00000011010,ENSCHIG00000011574,ENSCHIG00000016293,ENSCHIG00000020875,ENSCHIG00000021039,ENSCHIG00000025426	ENSCHIG00000013290
BP	GO:0044253	positive regulation of multicellular organismal metabolic process	2	5	7	14	0.00317	0.0699045	ENSCHIG00000008753,ENSCHIG00000022372	ENSCHIG00000013742,ENSCHIG00000016970,ENSCHIG00000021125,ENSCHIG00000022474,ENSCHIG00000026576
BP	GO:0036293	response to decreased oxygen levels	17	16	33	129	0.00317	0.0699045	ENSCHIG00000009693,ENSCHIG00000009991,ENSCHIG00000010463,ENSCHIG00000014291,ENSCHIG00000015358,ENSCHIG00000015613,ENSCHIG00000015999,ENSCHIG00000016293,ENSCHIG00000016843,ENSCHIG00000016948,ENSCHIG00000017538,ENSCHIG00000018266,ENSCHIG00000019230,ENSCHIG00000023277,ENSCHIG00000025561,ENSCHIG00000026541,ENSCHIG00000027058	ENSCHIG00000012951,ENSCHIG00000013862,ENSCHIG00000015971,ENSCHIG00000016866,ENSCHIG00000017486,ENSCHIG00000018225,ENSCHIG00000018318,ENSCHIG00000019290,ENSCHIG00000019450,ENSCHIG00000021125,ENSCHIG00000021206,ENSCHIG00000022660,ENSCHIG00000025391,ENSCHIG00000025695,ENSCHIG00000025775,ENSCHIG00000026162
MF	GO:0015077	monovalent inorganic cation transmembrane transporter activity	15	20	35	136	0.00319	0.0702054	ENSCHIG00000000016,ENSCHIG00000000019,ENSCHIG00000000021,ENSCHIG00000000023,ENSCHIG00000000035,ENSCHIG00000007947,ENSCHIG00000011009,ENSCHIG00000016894,ENSCHIG00000017045,ENSCHIG00000017272,ENSCHIG00000017558,ENSCHIG00000018108,ENSCHIG00000018348,ENSCHIG00000024727,ENSCHIG00000026938	ENSCHIG00000001846,ENSCHIG00000003163,ENSCHIG00000008910,ENSCHIG00000009567,ENSCHIG00000009617,ENSCHIG00000010200,ENSCHIG00000010731,ENSCHIG00000011516,ENSCHIG00000014117,ENSCHIG00000014613,ENSCHIG00000015213,ENSCHIG00000018525,ENSCHIG00000020340,ENSCHIG00000021500,ENSCHIG00000023544,ENSCHIG00000025382,ENSCHIG00000025849,ENSCHIG00000026624,ENSCHIG00000026690,ENSCHIG00000026730
BP	GO:0043491	protein kinase B signaling	18	16	34	134	0.0032	0.0702855	ENSCHIG00000003384,ENSCHIG00000010463,ENSCHIG00000010966,ENSCHIG00000013472,ENSCHIG00000014962,ENSCHIG00000015014,ENSCHIG00000017276,ENSCHIG00000017641,ENSCHIG00000018403,ENSCHIG00000018863,ENSCHIG00000019230,ENSCHIG00000019805,ENSCHIG00000023567,ENSCHIG00000023698,ENSCHIG00000024469,ENSCHIG00000024678,ENSCHIG00000025688,ENSCHIG00000027142	ENSCHIG00000005289,ENSCHIG00000006477,ENSCHIG00000008049,ENSCHIG00000009216,ENSCHIG00000012730,ENSCHIG00000013962,ENSCHIG00000014072,ENSCHIG00000015637,ENSCHIG00000015819,ENSCHIG00000018269,ENSCHIG00000019450,ENSCHIG00000020380,ENSCHIG00000020968,ENSCHIG00000021972,ENSCHIG00000025038,ENSCHIG00000025660
MF	GO:0005509	calcium ion binding	16	20	36	141	0.00324	0.0709605	ENSCHIG00000000508,ENSCHIG00000008890,ENSCHIG00000010966,ENSCHIG00000015358,ENSCHIG00000016667,ENSCHIG00000018610,ENSCHIG00000019018,ENSCHIG00000019230,ENSCHIG00000020972,ENSCHIG00000021039,ENSCHIG00000023034,ENSCHIG00000023446,ENSCHIG00000023479,ENSCHIG00000024573,ENSCHIG00000026166,ENSCHIG00000027237	ENSCHIG00000000135,ENSCHIG00000007595,ENSCHIG00000010166,ENSCHIG00000011686,ENSCHIG00000011768,ENSCHIG00000012757,ENSCHIG00000015672,ENSCHIG00000016186,ENSCHIG00000017260,ENSCHIG00000020340,ENSCHIG00000020390,ENSCHIG00000021305,ENSCHIG00000021668,ENSCHIG00000023400,ENSCHIG00000023555,ENSCHIG00000025003,ENSCHIG00000025053,ENSCHIG00000025783,ENSCHIG00000025816,ENSCHIG00000027174
BP	GO:0010634	positive regulation of epithelial cell migration	11	16	27	100	0.00325	0.0709605	ENSCHIG00000008489,ENSCHIG00000015613,ENSCHIG00000015975,ENSCHIG00000016122,ENSCHIG00000017641,ENSCHIG00000018911,ENSCHIG00000020972,ENSCHIG00000021957,ENSCHIG00000023446,ENSCHIG00000024461,ENSCHIG00000026002	ENSCHIG00000006477,ENSCHIG00000007539,ENSCHIG00000011327,ENSCHIG00000012713,ENSCHIG00000013597,ENSCHIG00000013962,ENSCHIG00000014779,ENSCHIG00000015819,ENSCHIG00000016760,ENSCHIG00000017052,ENSCHIG00000018225,ENSCHIG00000018269,ENSCHIG00000020243,ENSCHIG00000022660,ENSCHIG00000025038,ENSCHIG00000025145
BP	GO:0071229	cellular response to acid chemical	14	13	27	100	0.00325	0.0709605	ENSCHIG00000005194,ENSCHIG00000005302,ENSCHIG00000006398,ENSCHIG00000010320,ENSCHIG00000012434,ENSCHIG00000013438,ENSCHIG00000014291,ENSCHIG00000016293,ENSCHIG00000021319,ENSCHIG00000021957,ENSCHIG00000023698,ENSCHIG00000023822,ENSCHIG00000025647,ENSCHIG00000026627	ENSCHIG00000006477,ENSCHIG00000008795,ENSCHIG00000012516,ENSCHIG00000013432,ENSCHIG00000014632,ENSCHIG00000015544,ENSCHIG00000016385,ENSCHIG00000017070,ENSCHIG00000018225,ENSCHIG00000018229,ENSCHIG00000020340,ENSCHIG00000020981,ENSCHIG00000024428
BP	GO:0050710	negative regulation of cytokine secretion	7	7	14	41	0.00327	0.0712563	ENSCHIG00000014288,ENSCHIG00000017233,ENSCHIG00000021438,ENSCHIG00000021957,ENSCHIG00000022377,ENSCHIG00000023836,ENSCHIG00000024086	ENSCHIG00000011853,ENSCHIG00000015637,ENSCHIG00000015819,ENSCHIG00000016979,ENSCHIG00000020981,ENSCHIG00000021125,ENSCHIG00000024280
CC	GO:0000942	condensed nuclear chromosome outer kinetochore	3	0	3	3	0.00332	0.0720616	ENSCHIG00000000360,ENSCHIG00000011982,ENSCHIG00000022851	-
CC	GO:0097149	centralspindlin complex	3	0	3	3	0.00332	0.0720616	ENSCHIG00000001851,ENSCHIG00000009875,ENSCHIG00000025581	-
BP	GO:0007186	G-protein coupled receptor signaling pathway	20	45	65	295	0.00334	0.0723536	ENSCHIG00000006038,ENSCHIG00000008225,ENSCHIG00000008320,ENSCHIG00000008918,ENSCHIG00000010178,ENSCHIG00000010567,ENSCHIG00000010746,ENSCHIG00000011364,ENSCHIG00000011669,ENSCHIG00000012930,ENSCHIG00000015847,ENSCHIG00000016712,ENSCHIG00000020142,ENSCHIG00000022136,ENSCHIG00000024097,ENSCHIG00000024973,ENSCHIG00000025182,ENSCHIG00000025773,ENSCHIG00000026627,ENSCHIG00000027058	ENSCHIG00000000474,ENSCHIG00000003452,ENSCHIG00000003897,ENSCHIG00000005655,ENSCHIG00000006200,ENSCHIG00000007509,ENSCHIG00000007611,ENSCHIG00000007773,ENSCHIG00000008675,ENSCHIG00000008973,ENSCHIG00000009039,ENSCHIG00000009603,ENSCHIG00000010063,ENSCHIG00000011759,ENSCHIG00000011853,ENSCHIG00000012190,ENSCHIG00000013004,ENSCHIG00000013089,ENSCHIG00000013493,ENSCHIG00000013874,ENSCHIG00000014095,…
BP	GO:0009790	embryo development	66	84	150	768	0.00336	0.0726444	ENSCHIG00000003141,ENSCHIG00000003188,ENSCHIG00000003444,ENSCHIG00000005194,ENSCHIG00000007979,ENSCHIG00000009097,ENSCHIG00000009433,ENSCHIG00000009696,ENSCHIG00000009875,ENSCHIG00000010202,ENSCHIG00000010463,ENSCHIG00000011010,ENSCHIG00000011208,ENSCHIG00000011281,ENSCHIG00000011290,ENSCHIG00000011587,ENSCHIG00000011863,ENSCHIG00000012434,ENSCHIG00000012498,ENSCHIG00000012502,ENSCHIG00000012791,…	ENSCHIG00000005534,ENSCHIG00000007287,ENSCHIG00000008305,ENSCHIG00000008724,ENSCHIG00000008795,ENSCHIG00000010069,ENSCHIG00000010714,ENSCHIG00000011054,ENSCHIG00000011327,ENSCHIG00000011887,ENSCHIG00000012104,ENSCHIG00000012328,ENSCHIG00000012651,ENSCHIG00000012730,ENSCHIG00000012951,ENSCHIG00000013290,ENSCHIG00000013633,ENSCHIG00000014114,ENSCHIG00000014179,ENSCHIG00000014360,ENSCHIG00000014496,…
BP	GO:0035051	cardiocyte differentiation	3	21	24	86	0.00338	0.0726561	ENSCHIG00000005194,ENSCHIG00000018863,ENSCHIG00000026998	ENSCHIG00000010063,ENSCHIG00000010603,ENSCHIG00000011887,ENSCHIG00000012328,ENSCHIG00000012951,ENSCHIG00000013044,ENSCHIG00000014847,ENSCHIG00000016159,ENSCHIG00000016206,ENSCHIG00000017127,ENSCHIG00000017929,ENSCHIG00000019457,ENSCHIG00000020325,ENSCHIG00000020787,ENSCHIG00000021206,ENSCHIG00000021925,ENSCHIG00000022660,ENSCHIG00000023751,ENSCHIG00000023939,ENSCHIG00000025818,ENSCHIG00000026965
BP	GO:0035116	embryonic hindlimb morphogenesis	2	8	10	25	0.00339	0.0726561	ENSCHIG00000014094,ENSCHIG00000023662	ENSCHIG00000008305,ENSCHIG00000011887,ENSCHIG00000012328,ENSCHIG00000018483,ENSCHIG00000020360,ENSCHIG00000022383,ENSCHIG00000023555,ENSCHIG00000026653
BP	GO:0060325	face morphogenesis	6	4	10	25	0.00339	0.0726561	ENSCHIG00000005194,ENSCHIG00000014094,ENSCHIG00000016293,ENSCHIG00000020579,ENSCHIG00000021319,ENSCHIG00000024115	ENSCHIG00000005289,ENSCHIG00000014847,ENSCHIG00000016652,ENSCHIG00000016970
BP	GO:0071398	cellular response to fatty acid	6	4	10	25	0.00339	0.0726561	ENSCHIG00000005302,ENSCHIG00000006398,ENSCHIG00000010320,ENSCHIG00000014291,ENSCHIG00000021957,ENSCHIG00000026627	ENSCHIG00000012516,ENSCHIG00000013432,ENSCHIG00000018225,ENSCHIG00000020981
BP	GO:0048660	regulation of smooth muscle cell proliferation	10	9	19	63	0.0034	0.0726561	ENSCHIG00000005302,ENSCHIG00000016293,ENSCHIG00000016486,ENSCHIG00000017641,ENSCHIG00000018863,ENSCHIG00000021266,ENSCHIG00000022372,ENSCHIG00000024090,ENSCHIG00000024310,ENSCHIG00000026626	ENSCHIG00000012190,ENSCHIG00000012195,ENSCHIG00000016206,ENSCHIG00000016979,ENSCHIG00000019758,ENSCHIG00000020292,ENSCHIG00000020738,ENSCHIG00000021206,ENSCHIG00000021788
BP	GO:1902106	negative regulation of leukocyte differentiation	7	12	19	63	0.0034	0.0726561	ENSCHIG00000009934,ENSCHIG00000011978,ENSCHIG00000014288,ENSCHIG00000014291,ENSCHIG00000021266,ENSCHIG00000021957,ENSCHIG00000026626	ENSCHIG00000003528,ENSCHIG00000010069,ENSCHIG00000011604,ENSCHIG00000014779,ENSCHIG00000016307,ENSCHIG00000019461,ENSCHIG00000020461,ENSCHIG00000021947,ENSCHIG00000021993,ENSCHIG00000023555,ENSCHIG00000024508,ENSCHIG00000027256
BP	GO:0016055	Wnt signaling pathway	17	41	58	258	0.00341	0.0727291	ENSCHIG00000001027,ENSCHIG00000009529,ENSCHIG00000009909,ENSCHIG00000010379,ENSCHIG00000012791,ENSCHIG00000013682,ENSCHIG00000014291,ENSCHIG00000017272,ENSCHIG00000018245,ENSCHIG00000020385,ENSCHIG00000020560,ENSCHIG00000021319,ENSCHIG00000024090,ENSCHIG00000024678,ENSCHIG00000024742,ENSCHIG00000025899,ENSCHIG00000026729	ENSCHIG00000000292,ENSCHIG00000007287,ENSCHIG00000010069,ENSCHIG00000010534,ENSCHIG00000010851,ENSCHIG00000011054,ENSCHIG00000012104,ENSCHIG00000012330,ENSCHIG00000012951,ENSCHIG00000013482,ENSCHIG00000014072,ENSCHIG00000014632,ENSCHIG00000014706,ENSCHIG00000014847,ENSCHIG00000015227,ENSCHIG00000015416,ENSCHIG00000016159,ENSCHIG00000016244,ENSCHIG00000017052,ENSCHIG00000017127,ENSCHIG00000017260,…
BP	GO:0048469	cell maturation	13	16	29	110	0.00343	0.0730147	ENSCHIG00000008225,ENSCHIG00000011448,ENSCHIG00000011587,ENSCHIG00000015613,ENSCHIG00000017803,ENSCHIG00000021344,ENSCHIG00000024223,ENSCHIG00000024453,ENSCHIG00000025761,ENSCHIG00000026053,ENSCHIG00000026682,ENSCHIG00000026738,ENSCHIG00000026884	ENSCHIG00000005534,ENSCHIG00000008354,ENSCHIG00000008795,ENSCHIG00000013856,ENSCHIG00000014072,ENSCHIG00000014779,ENSCHIG00000016866,ENSCHIG00000017929,ENSCHIG00000020380,ENSCHIG00000021765,ENSCHIG00000023944,ENSCHIG00000024482,ENSCHIG00000025038,ENSCHIG00000026432,ENSCHIG00000026764,ENSCHIG00000026874
BP	GO:0098662	inorganic cation transmembrane transport	24	37	61	274	0.00344	0.0730868	ENSCHIG00000000016,ENSCHIG00000000019,ENSCHIG00000000021,ENSCHIG00000000023,ENSCHIG00000001939,ENSCHIG00000004836,ENSCHIG00000007205,ENSCHIG00000007947,ENSCHIG00000008225,ENSCHIG00000008525,ENSCHIG00000009044,ENSCHIG00000011009,ENSCHIG00000012691,ENSCHIG00000013721,ENSCHIG00000016921,ENSCHIG00000017045,ENSCHIG00000018348,ENSCHIG00000018403,ENSCHIG00000020739,ENSCHIG00000021773,ENSCHIG00000023885,…	ENSCHIG00000001846,ENSCHIG00000007595,ENSCHIG00000009570,ENSCHIG00000009617,ENSCHIG00000010063,ENSCHIG00000010200,ENSCHIG00000011516,ENSCHIG00000011759,ENSCHIG00000013785,ENSCHIG00000015213,ENSCHIG00000015249,ENSCHIG00000015401,ENSCHIG00000015403,ENSCHIG00000015637,ENSCHIG00000015754,ENSCHIG00000016159,ENSCHIG00000017167,ENSCHIG00000017260,ENSCHIG00000017407,ENSCHIG00000018225,ENSCHIG00000018318,…
BP	GO:0001954	positive regulation of cell-matrix adhesion	3	9	12	33	0.0035	0.0740047	ENSCHIG00000012602,ENSCHIG00000021393,ENSCHIG00000023822	ENSCHIG00000003954,ENSCHIG00000006477,ENSCHIG00000011604,ENSCHIG00000011781,ENSCHIG00000013962,ENSCHIG00000014072,ENSCHIG00000026192,ENSCHIG00000026576,ENSCHIG00000027124
BP	GO:0040019	positive regulation of embryonic development	2	9	11	29	0.00351	0.0740047	ENSCHIG00000018863,ENSCHIG00000026998	ENSCHIG00000011054,ENSCHIG00000016159,ENSCHIG00000016970,ENSCHIG00000016975,ENSCHIG00000017929,ENSCHIG00000020326,ENSCHIG00000023555,ENSCHIG00000025038,ENSCHIG00000026576
BP	GO:0070542	response to fatty acid	7	4	11	29	0.00351	0.0740047	ENSCHIG00000005302,ENSCHIG00000006398,ENSCHIG00000010320,ENSCHIG00000014291,ENSCHIG00000018403,ENSCHIG00000021957,ENSCHIG00000026627	ENSCHIG00000012516,ENSCHIG00000013432,ENSCHIG00000018225,ENSCHIG00000020981
BP	GO:1904036	negative regulation of epithelial cell apoptotic process	3	8	11	29	0.00351	0.0740047	ENSCHIG00000010667,ENSCHIG00000020858,ENSCHIG00000025731	ENSCHIG00000006477,ENSCHIG00000009603,ENSCHIG00000014779,ENSCHIG00000015637,ENSCHIG00000015819,ENSCHIG00000016979,ENSCHIG00000017486,ENSCHIG00000025038
BP	GO:0002793	positive regulation of peptide secretion	20	18	38	155	0.00362	0.0752992	ENSCHIG00000006038,ENSCHIG00000006398,ENSCHIG00000008358,ENSCHIG00000011256,ENSCHIG00000013565,ENSCHIG00000015014,ENSCHIG00000015613,ENSCHIG00000016122,ENSCHIG00000017471,ENSCHIG00000018108,ENSCHIG00000018610,ENSCHIG00000018645,ENSCHIG00000018863,ENSCHIG00000019120,ENSCHIG00000019805,ENSCHIG00000022239,ENSCHIG00000022871,ENSCHIG00000025899,ENSCHIG00000026047,ENSCHIG00000026621	ENSCHIG00000006913,ENSCHIG00000008049,ENSCHIG00000009205,ENSCHIG00000010166,ENSCHIG00000013785,ENSCHIG00000013862,ENSCHIG00000014950,ENSCHIG00000016979,ENSCHIG00000018225,ENSCHIG00000018583,ENSCHIG00000020981,ENSCHIG00000021125,ENSCHIG00000021570,ENSCHIG00000022474,ENSCHIG00000022660,ENSCHIG00000025038,ENSCHIG00000025623,ENSCHIG00000026300
BP	GO:0000003	reproduction	82	56	138	701	0.00362	0.0752992	ENSCHIG00000003612,ENSCHIG00000004358,ENSCHIG00000005194,ENSCHIG00000007837,ENSCHIG00000007979,ENSCHIG00000008075,ENSCHIG00000008595,ENSCHIG00000009875,ENSCHIG00000009909,ENSCHIG00000010055,ENSCHIG00000010109,ENSCHIG00000010214,ENSCHIG00000010463,ENSCHIG00000011232,ENSCHIG00000011256,ENSCHIG00000011281,ENSCHIG00000011290,ENSCHIG00000011587,ENSCHIG00000011834,ENSCHIG00000011863,ENSCHIG00000012120,…	ENSCHIG00000003476,ENSCHIG00000005289,ENSCHIG00000007287,ENSCHIG00000008305,ENSCHIG00000008990,ENSCHIG00000009574,ENSCHIG00000009754,ENSCHIG00000010514,ENSCHIG00000011054,ENSCHIG00000011095,ENSCHIG00000011223,ENSCHIG00000011725,ENSCHIG00000011781,ENSCHIG00000012043,ENSCHIG00000012230,ENSCHIG00000012328,ENSCHIG00000013004,ENSCHIG00000013077,ENSCHIG00000013221,ENSCHIG00000013326,ENSCHIG00000014058,…
MF	GO:0016860	intramolecular oxidoreductase activity	6	1	7	14	0.00363	0.0752992	ENSCHIG00000011993,ENSCHIG00000016122,ENSCHIG00000022871,ENSCHIG00000024614,ENSCHIG00000024672,ENSCHIG00000026541	ENSCHIG00000008373
BP	GO:0045844	positive regulation of striated muscle tissue development	3	13	16	50	0.00363	0.0752992	ENSCHIG00000011208,ENSCHIG00000018863,ENSCHIG00000025197	ENSCHIG00000007287,ENSCHIG00000011054,ENSCHIG00000015764,ENSCHIG00000016159,ENSCHIG00000016206,ENSCHIG00000017070,ENSCHIG00000020325,ENSCHIG00000020738,ENSCHIG00000020787,ENSCHIG00000021206,ENSCHIG00000023555,ENSCHIG00000023939,ENSCHIG00000026965
BP	GO:0048636	positive regulation of muscle organ development	3	13	16	50	0.00363	0.0752992	ENSCHIG00000011208,ENSCHIG00000018863,ENSCHIG00000025197	ENSCHIG00000007287,ENSCHIG00000011054,ENSCHIG00000015764,ENSCHIG00000016159,ENSCHIG00000016206,ENSCHIG00000017070,ENSCHIG00000020325,ENSCHIG00000020738,ENSCHIG00000020787,ENSCHIG00000021206,ENSCHIG00000023555,ENSCHIG00000023939,ENSCHIG00000026965
BP	GO:0051289	protein homotetramerization	12	4	16	50	0.00363	0.0752992	ENSCHIG00000003271,ENSCHIG00000008689,ENSCHIG00000012691,ENSCHIG00000013438,ENSCHIG00000016895,ENSCHIG00000019727,ENSCHIG00000020729,ENSCHIG00000022658,ENSCHIG00000023662,ENSCHIG00000025799,ENSCHIG00000026726,ENSCHIG00000027133	ENSCHIG00000010063,ENSCHIG00000011241,ENSCHIG00000017260,ENSCHIG00000020340
BP	GO:0050714	positive regulation of protein secretion	18	18	36	145	0.00364	0.0752992	ENSCHIG00000006038,ENSCHIG00000006398,ENSCHIG00000008358,ENSCHIG00000011256,ENSCHIG00000013565,ENSCHIG00000015613,ENSCHIG00000016122,ENSCHIG00000017471,ENSCHIG00000018108,ENSCHIG00000018610,ENSCHIG00000018645,ENSCHIG00000018863,ENSCHIG00000019120,ENSCHIG00000019805,ENSCHIG00000022239,ENSCHIG00000022871,ENSCHIG00000025899,ENSCHIG00000026047	ENSCHIG00000006913,ENSCHIG00000008049,ENSCHIG00000009205,ENSCHIG00000010166,ENSCHIG00000013785,ENSCHIG00000013862,ENSCHIG00000014950,ENSCHIG00000016979,ENSCHIG00000018225,ENSCHIG00000018583,ENSCHIG00000020981,ENSCHIG00000021125,ENSCHIG00000021570,ENSCHIG00000022474,ENSCHIG00000022660,ENSCHIG00000025038,ENSCHIG00000025623,ENSCHIG00000026300
BP	GO:0003071	renal system process involved in regulation of systemic arterial blood pressure	3	3	6	11	0.00366	0.0752992	ENSCHIG00000006398,ENSCHIG00000010379,ENSCHIG00000022372	ENSCHIG00000010714,ENSCHIG00000011781,ENSCHIG00000022474
BP	GO:0040015	negative regulation of multicellular organism growth	3	3	6	11	0.00366	0.0752992	ENSCHIG00000005361,ENSCHIG00000024461,ENSCHIG00000027142	ENSCHIG00000007509,ENSCHIG00000013874,ENSCHIG00000022219
BP	GO:0097205	renal filtration	2	4	6	11	0.00366	0.0752992	ENSCHIG00000010379,ENSCHIG00000026729	ENSCHIG00000008724,ENSCHIG00000011781,ENSCHIG00000015227,ENSCHIG00000026624
BP	GO:1905606	regulation of presynapse assembly	1	5	6	11	0.00366	0.0752992	ENSCHIG00000017099	ENSCHIG00000014833,ENSCHIG00000016159,ENSCHIG00000017325,ENSCHIG00000022383,ENSCHIG00000026432
BP	GO:2000052	positive regulation of non-canonical Wnt signaling pathway	3	3	6	11	0.00366	0.0752992	ENSCHIG00000009529,ENSCHIG00000013682,ENSCHIG00000014291	ENSCHIG00000016244,ENSCHIG00000018483,ENSCHIG00000022144
BP	GO:0000070	mitotic sister chromatid segregation	25	1	26	96	0.00366	0.0752992	ENSCHIG00000000360,ENSCHIG00000001851,ENSCHIG00000007935,ENSCHIG00000009302,ENSCHIG00000009433,ENSCHIG00000009875,ENSCHIG00000010109,ENSCHIG00000012343,ENSCHIG00000012478,ENSCHIG00000013739,ENSCHIG00000013888,ENSCHIG00000014014,ENSCHIG00000015195,ENSCHIG00000015390,ENSCHIG00000015626,ENSCHIG00000016057,ENSCHIG00000017710,ENSCHIG00000019665,ENSCHIG00000021902,ENSCHIG00000022851,ENSCHIG00000022907,…	ENSCHIG00000012868
CC	GO:0009897	external side of plasma membrane	17	20	37	160	0.00368	0.07557	ENSCHIG00000000508,ENSCHIG00000005194,ENSCHIG00000013972,ENSCHIG00000015726,ENSCHIG00000017641,ENSCHIG00000020405,ENSCHIG00000020624,ENSCHIG00000021497,ENSCHIG00000022239,ENSCHIG00000023446,ENSCHIG00000024573,ENSCHIG00000026540,ENSCHIG00000026541,ENSCHIG00000026726,ENSCHIG00000027016,ENSCHIG00000027058,ENSCHIG00000027141	ENSCHIG00000007401,ENSCHIG00000008049,ENSCHIG00000008637,ENSCHIG00000008675,ENSCHIG00000011054,ENSCHIG00000011749,ENSCHIG00000012043,ENSCHIG00000012820,ENSCHIG00000015227,ENSCHIG00000015403,ENSCHIG00000015547,ENSCHIG00000017867,ENSCHIG00000018525,ENSCHIG00000021500,ENSCHIG00000021546,ENSCHIG00000022754,ENSCHIG00000023610,ENSCHIG00000026507,ENSCHIG00000026777,ENSCHIG00000026907
BP	GO:0006270	DNA replication initiation	5	0	5	8	0.00377	0.0762838	ENSCHIG00000008062,ENSCHIG00000012478,ENSCHIG00000019820,ENSCHIG00000022720,ENSCHIG00000024742	-
BP	GO:0007638	mechanosensory behavior	4	1	5	8	0.00377	0.0762838	ENSCHIG00000007979,ENSCHIG00000017045,ENSCHIG00000020579,ENSCHIG00000020596	ENSCHIG00000012179
BP	GO:0016322	neuron remodeling	1	4	5	8	0.00377	0.0762838	ENSCHIG00000026053	ENSCHIG00000008354,ENSCHIG00000013856,ENSCHIG00000026432,ENSCHIG00000026764
BP	GO:0030449	regulation of complement activation	4	1	5	8	0.00377	0.0762838	ENSCHIG00000008320,ENSCHIG00000019405,ENSCHIG00000021210,ENSCHIG00000022712	ENSCHIG00000013995
BP	GO:0061101	neuroendocrine cell differentiation	0	5	5	8	0.00377	0.0762838	-	ENSCHIG00000012951,ENSCHIG00000017929,ENSCHIG00000018269,ENSCHIG00000021782,ENSCHIG00000026576
BP	GO:1903587	regulation of blood vessel endothelial cell proliferation involved in sprouting angiogenesis	2	3	5	8	0.00377	0.0762838	ENSCHIG00000008489,ENSCHIG00000017641	ENSCHIG00000013597,ENSCHIG00000014779,ENSCHIG00000023743
BP	GO:2000257	regulation of protein activation cascade	4	1	5	8	0.00377	0.0762838	ENSCHIG00000008320,ENSCHIG00000019405,ENSCHIG00000021210,ENSCHIG00000022712	ENSCHIG00000013995
BP	GO:2001212	regulation of vasculogenesis	1	4	5	8	0.00377	0.0762838	ENSCHIG00000017276	ENSCHIG00000009603,ENSCHIG00000011781,ENSCHIG00000012730,ENSCHIG00000026965
CC	GO:0098552	side of membrane	23	29	52	243	0.00389	0.078568	ENSCHIG00000000508,ENSCHIG00000005194,ENSCHIG00000009875,ENSCHIG00000012553,ENSCHIG00000013972,ENSCHIG00000015726,ENSCHIG00000017641,ENSCHIG00000020293,ENSCHIG00000020405,ENSCHIG00000020624,ENSCHIG00000021497,ENSCHIG00000022239,ENSCHIG00000023446,ENSCHIG00000024573,ENSCHIG00000025466,ENSCHIG00000026540,ENSCHIG00000026541,ENSCHIG00000026726,ENSCHIG00000027016,ENSCHIG00000027045,ENSCHIG00000027058,…	ENSCHIG00000006743,ENSCHIG00000007401,ENSCHIG00000008049,ENSCHIG00000008637,ENSCHIG00000008675,ENSCHIG00000010101,ENSCHIG00000011054,ENSCHIG00000011749,ENSCHIG00000012043,ENSCHIG00000012820,ENSCHIG00000013089,ENSCHIG00000015184,ENSCHIG00000015227,ENSCHIG00000015403,ENSCHIG00000015547,ENSCHIG00000017867,ENSCHIG00000018525,ENSCHIG00000020340,ENSCHIG00000021500,ENSCHIG00000021546,ENSCHIG00000022700,…
BP	GO:0050808	synapse organization	10	32	42	176	0.0039	0.0786263	ENSCHIG00000001027,ENSCHIG00000007879,ENSCHIG00000010605,ENSCHIG00000016643,ENSCHIG00000017099,ENSCHIG00000017471,ENSCHIG00000019310,ENSCHIG00000021059,ENSCHIG00000022795,ENSCHIG00000024973	ENSCHIG00000000377,ENSCHIG00000003900,ENSCHIG00000006081,ENSCHIG00000006804,ENSCHIG00000011160,ENSCHIG00000011218,ENSCHIG00000011906,ENSCHIG00000012067,ENSCHIG00000012820,ENSCHIG00000013346,ENSCHIG00000013482,ENSCHIG00000013658,ENSCHIG00000013856,ENSCHIG00000014833,ENSCHIG00000014847,ENSCHIG00000015894,ENSCHIG00000016159,ENSCHIG00000016171,ENSCHIG00000016206,ENSCHIG00000017325,ENSCHIG00000018537,…
BP	GO:0051965	positive regulation of synapse assembly	5	10	15	46	0.00392	0.0788855	ENSCHIG00000007879,ENSCHIG00000017471,ENSCHIG00000019310,ENSCHIG00000022795,ENSCHIG00000024973	ENSCHIG00000006804,ENSCHIG00000012067,ENSCHIG00000012820,ENSCHIG00000013346,ENSCHIG00000013658,ENSCHIG00000018537,ENSCHIG00000020378,ENSCHIG00000020528,ENSCHIG00000022383,ENSCHIG00000026510
CC	GO:0043230	extracellular organelle	10	8	18	63	0.00393	0.078943	ENSCHIG00000012120,ENSCHIG00000019018,ENSCHIG00000020131,ENSCHIG00000020405,ENSCHIG00000020858,ENSCHIG00000021438,ENSCHIG00000022546,ENSCHIG00000024469,ENSCHIG00000025998,ENSCHIG00000027016	ENSCHIG00000012043,ENSCHIG00000015249,ENSCHIG00000018525,ENSCHIG00000021500,ENSCHIG00000022754,ENSCHIG00000025053,ENSCHIG00000026507,ENSCHIG00000026624
BP	GO:0043069	negative regulation of programmed cell death	59	52	111	550	0.00394	0.0790002	ENSCHIG00000000241,ENSCHIG00000000353,ENSCHIG00000001027,ENSCHIG00000001148,ENSCHIG00000001939,ENSCHIG00000007837,ENSCHIG00000009529,ENSCHIG00000009693,ENSCHIG00000010667,ENSCHIG00000011567,ENSCHIG00000012502,ENSCHIG00000013472,ENSCHIG00000014094,ENSCHIG00000014291,ENSCHIG00000014308,ENSCHIG00000015613,ENSCHIG00000015975,ENSCHIG00000015999,ENSCHIG00000016262,ENSCHIG00000016843,ENSCHIG00000016940,…	ENSCHIG00000000462,ENSCHIG00000003897,ENSCHIG00000006477,ENSCHIG00000008990,ENSCHIG00000009603,ENSCHIG00000010514,ENSCHIG00000010998,ENSCHIG00000011101,ENSCHIG00000011108,ENSCHIG00000011853,ENSCHIG00000011887,ENSCHIG00000012328,ENSCHIG00000012516,ENSCHIG00000012651,ENSCHIG00000013432,ENSCHIG00000014496,ENSCHIG00000014779,ENSCHIG00000014847,ENSCHIG00000015637,ENSCHIG00000015691,ENSCHIG00000015819,…
BP	GO:0060402	calcium ion transport into cytosol	8	16	24	87	0.00397	0.0794575	ENSCHIG00000004836,ENSCHIG00000009044,ENSCHIG00000016921,ENSCHIG00000018403,ENSCHIG00000021773,ENSCHIG00000025561,ENSCHIG00000025563,ENSCHIG00000027247	ENSCHIG00000008973,ENSCHIG00000011759,ENSCHIG00000015403,ENSCHIG00000017407,ENSCHIG00000018225,ENSCHIG00000018318,ENSCHIG00000019290,ENSCHIG00000020340,ENSCHIG00000020690,ENSCHIG00000021546,ENSCHIG00000022474,ENSCHIG00000022754,ENSCHIG00000023400,ENSCHIG00000023743,ENSCHIG00000026300,ENSCHIG00000027015
BP	GO:0009914	hormone transport	15	25	40	166	0.00399	0.0795299	ENSCHIG00000006038,ENSCHIG00000009696,ENSCHIG00000010042,ENSCHIG00000010463,ENSCHIG00000014039,ENSCHIG00000014176,ENSCHIG00000014291,ENSCHIG00000015014,ENSCHIG00000015613,ENSCHIG00000017180,ENSCHIG00000017490,ENSCHIG00000019805,ENSCHIG00000024469,ENSCHIG00000026047,ENSCHIG00000026627	ENSCHIG00000006913,ENSCHIG00000009205,ENSCHIG00000009617,ENSCHIG00000011645,ENSCHIG00000011853,ENSCHIG00000012328,ENSCHIG00000012820,ENSCHIG00000013468,ENSCHIG00000013785,ENSCHIG00000014546,ENSCHIG00000014960,ENSCHIG00000015992,ENSCHIG00000017167,ENSCHIG00000018120,ENSCHIG00000018225,ENSCHIG00000020448,ENSCHIG00000020981,ENSCHIG00000021570,ENSCHIG00000021826,ENSCHIG00000022874,ENSCHIG00000023621,…
BP	GO:0033032	regulation of myeloid cell apoptotic process	4	4	8	18	0.00402	0.0795299	ENSCHIG00000019120,ENSCHIG00000022871,ENSCHIG00000025561,ENSCHIG00000026626	ENSCHIG00000011223,ENSCHIG00000016206,ENSCHIG00000016348,ENSCHIG00000025211
BP	GO:0060045	positive regulation of cardiac muscle cell proliferation	1	7	8	18	0.00402	0.0795299	ENSCHIG00000011208	ENSCHIG00000007287,ENSCHIG00000011054,ENSCHIG00000015764,ENSCHIG00000016206,ENSCHIG00000020738,ENSCHIG00000023939,ENSCHIG00000026965
BP	GO:0070374	positive regulation of ERK1 and ERK2 cascade	12	19	31	121	0.00406	0.0795299	ENSCHIG00000003384,ENSCHIG00000005194,ENSCHIG00000005302,ENSCHIG00000008094,ENSCHIG00000011364,ENSCHIG00000015014,ENSCHIG00000016812,ENSCHIG00000016921,ENSCHIG00000018403,ENSCHIG00000022372,ENSCHIG00000022609,ENSCHIG00000022871	ENSCHIG00000006477,ENSCHIG00000010166,ENSCHIG00000011853,ENSCHIG00000012951,ENSCHIG00000013785,ENSCHIG00000013862,ENSCHIG00000013962,ENSCHIG00000015637,ENSCHIG00000015819,ENSCHIG00000016307,ENSCHIG00000018269,ENSCHIG00000018366,ENSCHIG00000019450,ENSCHIG00000021788,ENSCHIG00000022474,ENSCHIG00000025560,ENSCHIG00000025642,ENSCHIG00000026300,ENSCHIG00000026432
BP	GO:0010979	regulation of vitamin D 24-hydroxylase activity	3	0	3	3	0.00406	0.0795299	ENSCHIG00000010214,ENSCHIG00000016812,ENSCHIG00000023586	-
BP	GO:0010980	positive regulation of vitamin D 24-hydroxylase activity	3	0	3	3	0.00406	0.0795299	ENSCHIG00000010214,ENSCHIG00000016812,ENSCHIG00000023586	-
BP	GO:0030200	heparan sulfate proteoglycan catabolic process	2	1	3	3	0.00406	0.0795299	ENSCHIG00000025151,ENSCHIG00000025197	ENSCHIG00000009216
BP	GO:0044557	relaxation of smooth muscle	1	2	3	3	0.00406	0.0795299	ENSCHIG00000016712	ENSCHIG00000012195,ENSCHIG00000014496
BP	GO:0044691	tooth eruption	3	0	3	3	0.00406	0.0795299	ENSCHIG00000015014,ENSCHIG00000021478,ENSCHIG00000026970	-
BP	GO:0060087	relaxation of vascular smooth muscle	1	2	3	3	0.00406	0.0795299	ENSCHIG00000016712	ENSCHIG00000012195,ENSCHIG00000014496
BP	GO:0098917	retrograde trans-synaptic signaling	0	3	3	3	0.00406	0.0795299	-	ENSCHIG00000020106,ENSCHIG00000025053,ENSCHIG00000025391
BP	GO:0099545	trans-synaptic signaling by trans-synaptic complex	1	2	3	3	0.00406	0.0795299	ENSCHIG00000022795	ENSCHIG00000014833,ENSCHIG00000017325
MF	GO:0015267	channel activity	17	38	55	239	0.0041	0.0800297	ENSCHIG00000004710,ENSCHIG00000007947,ENSCHIG00000011009,ENSCHIG00000012691,ENSCHIG00000016148,ENSCHIG00000016894,ENSCHIG00000018108,ENSCHIG00000018330,ENSCHIG00000018348,ENSCHIG00000019917,ENSCHIG00000020260,ENSCHIG00000020879,ENSCHIG00000025336,ENSCHIG00000025563,ENSCHIG00000026726,ENSCHIG00000027130,ENSCHIG00000027247	ENSCHIG00000000135,ENSCHIG00000001846,ENSCHIG00000008800,ENSCHIG00000008910,ENSCHIG00000008973,ENSCHIG00000009412,ENSCHIG00000009567,ENSCHIG00000009617,ENSCHIG00000010200,ENSCHIG00000010714,ENSCHIG00000011516,ENSCHIG00000011611,ENSCHIG00000012282,ENSCHIG00000013785,ENSCHIG00000014117,ENSCHIG00000014613,ENSCHIG00000015213,ENSCHIG00000015637,ENSCHIG00000015754,ENSCHIG00000017260,ENSCHIG00000018318,…
MF	GO:0022803	passive transmembrane transporter activity	17	38	55	239	0.0041	0.0800297	ENSCHIG00000004710,ENSCHIG00000007947,ENSCHIG00000011009,ENSCHIG00000012691,ENSCHIG00000016148,ENSCHIG00000016894,ENSCHIG00000018108,ENSCHIG00000018330,ENSCHIG00000018348,ENSCHIG00000019917,ENSCHIG00000020260,ENSCHIG00000020879,ENSCHIG00000025336,ENSCHIG00000025563,ENSCHIG00000026726,ENSCHIG00000027130,ENSCHIG00000027247	ENSCHIG00000000135,ENSCHIG00000001846,ENSCHIG00000008800,ENSCHIG00000008910,ENSCHIG00000008973,ENSCHIG00000009412,ENSCHIG00000009567,ENSCHIG00000009617,ENSCHIG00000010200,ENSCHIG00000010714,ENSCHIG00000011516,ENSCHIG00000011611,ENSCHIG00000012282,ENSCHIG00000013785,ENSCHIG00000014117,ENSCHIG00000014613,ENSCHIG00000015213,ENSCHIG00000015637,ENSCHIG00000015754,ENSCHIG00000017260,ENSCHIG00000018318,…
BP	GO:0001101	response to acid chemical	18	16	34	136	0.00412	0.0801902	ENSCHIG00000005194,ENSCHIG00000005302,ENSCHIG00000006398,ENSCHIG00000010320,ENSCHIG00000012434,ENSCHIG00000013438,ENSCHIG00000014291,ENSCHIG00000016293,ENSCHIG00000018330,ENSCHIG00000018403,ENSCHIG00000021319,ENSCHIG00000021957,ENSCHIG00000023698,ENSCHIG00000023822,ENSCHIG00000025647,ENSCHIG00000026002,ENSCHIG00000026627,ENSCHIG00000026938	ENSCHIG00000006477,ENSCHIG00000006756,ENSCHIG00000008795,ENSCHIG00000012516,ENSCHIG00000013432,ENSCHIG00000014632,ENSCHIG00000014847,ENSCHIG00000015544,ENSCHIG00000015989,ENSCHIG00000016385,ENSCHIG00000017070,ENSCHIG00000018225,ENSCHIG00000018229,ENSCHIG00000020340,ENSCHIG00000020981,ENSCHIG00000024428
MF	GO:0003707	steroid hormone receptor activity	3	3	6	11	0.00413	0.0801902	ENSCHIG00000006398,ENSCHIG00000010463,ENSCHIG00000023586	ENSCHIG00000011683,ENSCHIG00000014058,ENSCHIG00000021765
BP	GO:0070555	response to interleukin-1	12	5	17	55	0.00413	0.0801902	ENSCHIG00000003384,ENSCHIG00000009696,ENSCHIG00000010463,ENSCHIG00000014291,ENSCHIG00000015613,ENSCHIG00000018645,ENSCHIG00000020142,ENSCHIG00000021957,ENSCHIG00000022239,ENSCHIG00000023563,ENSCHIG00000023567,ENSCHIG00000024086	ENSCHIG00000008049,ENSCHIG00000018583,ENSCHIG00000019555,ENSCHIG00000023910,ENSCHIG00000025775
BP	GO:0060548	negative regulation of cell death	65	54	119	596	0.00418	0.080839	ENSCHIG00000000241,ENSCHIG00000000353,ENSCHIG00000001027,ENSCHIG00000001148,ENSCHIG00000001939,ENSCHIG00000007837,ENSCHIG00000009529,ENSCHIG00000009693,ENSCHIG00000010667,ENSCHIG00000011567,ENSCHIG00000011890,ENSCHIG00000012502,ENSCHIG00000013447,ENSCHIG00000013472,ENSCHIG00000014094,ENSCHIG00000014291,ENSCHIG00000014308,ENSCHIG00000015613,ENSCHIG00000015975,ENSCHIG00000015999,ENSCHIG00000016262,…	ENSCHIG00000000462,ENSCHIG00000003897,ENSCHIG00000006477,ENSCHIG00000008990,ENSCHIG00000009603,ENSCHIG00000010514,ENSCHIG00000010998,ENSCHIG00000011101,ENSCHIG00000011108,ENSCHIG00000011853,ENSCHIG00000011887,ENSCHIG00000012328,ENSCHIG00000012516,ENSCHIG00000012651,ENSCHIG00000013432,ENSCHIG00000014496,ENSCHIG00000014779,ENSCHIG00000014847,ENSCHIG00000015637,ENSCHIG00000015691,ENSCHIG00000015764,…
BP	GO:0002042	cell migration involved in sprouting angiogenesis	2	12	14	42	0.00419	0.080839	ENSCHIG00000008489,ENSCHIG00000017641	ENSCHIG00000000413,ENSCHIG00000006477,ENSCHIG00000008637,ENSCHIG00000012747,ENSCHIG00000013597,ENSCHIG00000014779,ENSCHIG00000016760,ENSCHIG00000020325,ENSCHIG00000021532,ENSCHIG00000021646,ENSCHIG00000025145,ENSCHIG00000025660
BP	GO:0010812	negative regulation of cell-substrate adhesion	4	10	14	42	0.00419	0.080839	ENSCHIG00000016486,ENSCHIG00000017641,ENSCHIG00000020858,ENSCHIG00000021319	ENSCHIG00000001759,ENSCHIG00000012820,ENSCHIG00000014072,ENSCHIG00000016975,ENSCHIG00000019936,ENSCHIG00000020996,ENSCHIG00000021668,ENSCHIG00000021947,ENSCHIG00000026211,ENSCHIG00000027035
BP	GO:0000278	mitotic cell cycle	74	25	99	484	0.0042	0.080839	ENSCHIG00000000353,ENSCHIG00000000360,ENSCHIG00000000483,ENSCHIG00000001851,ENSCHIG00000007241,ENSCHIG00000007935,ENSCHIG00000009302,ENSCHIG00000009433,ENSCHIG00000009875,ENSCHIG00000010109,ENSCHIG00000010139,ENSCHIG00000010463,ENSCHIG00000010808,ENSCHIG00000011256,ENSCHIG00000011430,ENSCHIG00000011834,ENSCHIG00000012283,ENSCHIG00000012343,ENSCHIG00000012476,ENSCHIG00000012478,ENSCHIG00000013739,…	ENSCHIG00000000501,ENSCHIG00000001759,ENSCHIG00000010122,ENSCHIG00000010534,ENSCHIG00000011294,ENSCHIG00000012713,ENSCHIG00000012868,ENSCHIG00000013044,ENSCHIG00000013089,ENSCHIG00000013179,ENSCHIG00000013468,ENSCHIG00000014188,ENSCHIG00000014950,ENSCHIG00000015416,ENSCHIG00000015918,ENSCHIG00000016953,ENSCHIG00000017167,ENSCHIG00000017929,ENSCHIG00000020340,ENSCHIG00000020832,ENSCHIG00000020968,…
BP	GO:0051249	regulation of lymphocyte activation	27	33	60	271	0.0042	0.080839	ENSCHIG00000003612,ENSCHIG00000008374,ENSCHIG00000011010,ENSCHIG00000011567,ENSCHIG00000014288,ENSCHIG00000014291,ENSCHIG00000014588,ENSCHIG00000014900,ENSCHIG00000015014,ENSCHIG00000016940,ENSCHIG00000017233,ENSCHIG00000017810,ENSCHIG00000018863,ENSCHIG00000019003,ENSCHIG00000019230,ENSCHIG00000020624,ENSCHIG00000021557,ENSCHIG00000021957,ENSCHIG00000022609,ENSCHIG00000022871,ENSCHIG00000023416,…	ENSCHIG00000005882,ENSCHIG00000008305,ENSCHIG00000008779,ENSCHIG00000009914,ENSCHIG00000010069,ENSCHIG00000010166,ENSCHIG00000013860,ENSCHIG00000013862,ENSCHIG00000015303,ENSCHIG00000015637,ENSCHIG00000016159,ENSCHIG00000016206,ENSCHIG00000016348,ENSCHIG00000016385,ENSCHIG00000016979,ENSCHIG00000017070,ENSCHIG00000017929,ENSCHIG00000018646,ENSCHIG00000019290,ENSCHIG00000019461,ENSCHIG00000019906,…
BP	GO:0043065	positive regulation of apoptotic process	36	37	73	341	0.00421	0.0808906	ENSCHIG00000000241,ENSCHIG00000010463,ENSCHIG00000012382,ENSCHIG00000012498,ENSCHIG00000013901,ENSCHIG00000014094,ENSCHIG00000014291,ENSCHIG00000015683,ENSCHIG00000015950,ENSCHIG00000016843,ENSCHIG00000016948,ENSCHIG00000017087,ENSCHIG00000017276,ENSCHIG00000017641,ENSCHIG00000018287,ENSCHIG00000018307,ENSCHIG00000018353,ENSCHIG00000018645,ENSCHIG00000019230,ENSCHIG00000020729,ENSCHIG00000021957,…	ENSCHIG00000005534,ENSCHIG00000007230,ENSCHIG00000008049,ENSCHIG00000008305,ENSCHIG00000009037,ENSCHIG00000011294,ENSCHIG00000011756,ENSCHIG00000011867,ENSCHIG00000011887,ENSCHIG00000012713,ENSCHIG00000012951,ENSCHIG00000013860,ENSCHIG00000014496,ENSCHIG00000015691,ENSCHIG00000015971,ENSCHIG00000016159,ENSCHIG00000016206,ENSCHIG00000016224,ENSCHIG00000016621,ENSCHIG00000016856,ENSCHIG00000016979,…
MF	GO:0015075	ion transmembrane transporter activity	43	41	84	393	0.00433	0.0829075	ENSCHIG00000000016,ENSCHIG00000000019,ENSCHIG00000000021,ENSCHIG00000000023,ENSCHIG00000000035,ENSCHIG00000006690,ENSCHIG00000006824,ENSCHIG00000007220,ENSCHIG00000007947,ENSCHIG00000011009,ENSCHIG00000012691,ENSCHIG00000013721,ENSCHIG00000015743,ENSCHIG00000016148,ENSCHIG00000016678,ENSCHIG00000016894,ENSCHIG00000016964,ENSCHIG00000017045,ENSCHIG00000017272,ENSCHIG00000017558,ENSCHIG00000018108,…	ENSCHIG00000001846,ENSCHIG00000003163,ENSCHIG00000008800,ENSCHIG00000008910,ENSCHIG00000008973,ENSCHIG00000009567,ENSCHIG00000009617,ENSCHIG00000010200,ENSCHIG00000010731,ENSCHIG00000011516,ENSCHIG00000011611,ENSCHIG00000012282,ENSCHIG00000013785,ENSCHIG00000014117,ENSCHIG00000014613,ENSCHIG00000015213,ENSCHIG00000015637,ENSCHIG00000015754,ENSCHIG00000017260,ENSCHIG00000018318,ENSCHIG00000018525,…
BP	GO:0060485	mesenchyme development	12	30	42	177	0.00434	0.0829075	ENSCHIG00000009529,ENSCHIG00000011208,ENSCHIG00000014094,ENSCHIG00000014291,ENSCHIG00000014308,ENSCHIG00000015358,ENSCHIG00000015613,ENSCHIG00000016092,ENSCHIG00000016384,ENSCHIG00000021319,ENSCHIG00000021438,ENSCHIG00000024469	ENSCHIG00000005534,ENSCHIG00000009574,ENSCHIG00000011054,ENSCHIG00000012730,ENSCHIG00000012951,ENSCHIG00000013434,ENSCHIG00000016159,ENSCHIG00000016206,ENSCHIG00000016970,ENSCHIG00000016975,ENSCHIG00000017167,ENSCHIG00000017929,ENSCHIG00000018868,ENSCHIG00000019461,ENSCHIG00000020243,ENSCHIG00000020326,ENSCHIG00000020340,ENSCHIG00000020738,ENSCHIG00000021125,ENSCHIG00000021782,ENSCHIG00000021818,…
MF	GO:0003696	satellite DNA binding	0	3	3	3	0.00436	0.0829075	-	ENSCHIG00000013434,ENSCHIG00000021515,ENSCHIG00000026965
MF	GO:0035939	microsatellite binding	0	3	3	3	0.00436	0.0829075	-	ENSCHIG00000013434,ENSCHIG00000021515,ENSCHIG00000026965
MF	GO:0048248	CXCR3 chemokine receptor binding	0	3	3	3	0.00436	0.0829075	-	ENSCHIG00000015403,ENSCHIG00000017407,ENSCHIG00000021546
MF	GO:0097644	calcitonin family binding	0	3	3	3	0.00436	0.0829075	-	ENSCHIG00000009603,ENSCHIG00000012190,ENSCHIG00000016318
BP	GO:0072006	nephron development	8	19	27	102	0.00438	0.0831447	ENSCHIG00000005194,ENSCHIG00000010014,ENSCHIG00000010379,ENSCHIG00000014176,ENSCHIG00000021393,ENSCHIG00000024090,ENSCHIG00000026626,ENSCHIG00000026729	ENSCHIG00000003900,ENSCHIG00000005655,ENSCHIG00000012951,ENSCHIG00000013434,ENSCHIG00000015227,ENSCHIG00000015819,ENSCHIG00000015932,ENSCHIG00000016206,ENSCHIG00000017929,ENSCHIG00000018483,ENSCHIG00000020340,ENSCHIG00000020787,ENSCHIG00000020993,ENSCHIG00000021782,ENSCHIG00000023555,ENSCHIG00000025038,ENSCHIG00000025629,ENSCHIG00000026576,ENSCHIG00000026624
BP	GO:0006874	cellular calcium ion homeostasis	21	26	47	203	0.00441	0.0835706	ENSCHIG00000004836,ENSCHIG00000005194,ENSCHIG00000005361,ENSCHIG00000006150,ENSCHIG00000009044,ENSCHIG00000009934,ENSCHIG00000011364,ENSCHIG00000012930,ENSCHIG00000016921,ENSCHIG00000018403,ENSCHIG00000020074,ENSCHIG00000021773,ENSCHIG00000023586,ENSCHIG00000024097,ENSCHIG00000025215,ENSCHIG00000025561,ENSCHIG00000025563,ENSCHIG00000025731,ENSCHIG00000026047,ENSCHIG00000026726,ENSCHIG00000027247	ENSCHIG00000007611,ENSCHIG00000008973,ENSCHIG00000011759,ENSCHIG00000013785,ENSCHIG00000015403,ENSCHIG00000015894,ENSCHIG00000017167,ENSCHIG00000017407,ENSCHIG00000017922,ENSCHIG00000018225,ENSCHIG00000018318,ENSCHIG00000019290,ENSCHIG00000020340,ENSCHIG00000020690,ENSCHIG00000021546,ENSCHIG00000021972,ENSCHIG00000022474,ENSCHIG00000022754,ENSCHIG00000022874,ENSCHIG00000023400,ENSCHIG00000023743,…
BP	GO:0031638	zymogen activation	11	2	13	38	0.00444	0.0838515	ENSCHIG00000010953,ENSCHIG00000011010,ENSCHIG00000011423,ENSCHIG00000015999,ENSCHIG00000017641,ENSCHIG00000020858,ENSCHIG00000022340,ENSCHIG00000022372,ENSCHIG00000023479,ENSCHIG00000024461,ENSCHIG00000026002	ENSCHIG00000010763,ENSCHIG00000011867
BP	GO:0032835	glomerulus development	4	9	13	38	0.00444	0.0838515	ENSCHIG00000005194,ENSCHIG00000010379,ENSCHIG00000026626,ENSCHIG00000026729	ENSCHIG00000003900,ENSCHIG00000005655,ENSCHIG00000013434,ENSCHIG00000015819,ENSCHIG00000016206,ENSCHIG00000017929,ENSCHIG00000020993,ENSCHIG00000025629,ENSCHIG00000026624
CC	GO:0034706	sodium channel complex	1	5	6	12	0.00451	0.0844957	ENSCHIG00000011009	ENSCHIG00000008888,ENSCHIG00000017260,ENSCHIG00000018525,ENSCHIG00000021500,ENSCHIG00000025382
BP	GO:0006029	proteoglycan metabolic process	7	9	16	51	0.00452	0.0844957	ENSCHIG00000018863,ENSCHIG00000019513,ENSCHIG00000022391,ENSCHIG00000025151,ENSCHIG00000025197,ENSCHIG00000025350,ENSCHIG00000026729	ENSCHIG00000001722,ENSCHIG00000009216,ENSCHIG00000011768,ENSCHIG00000012951,ENSCHIG00000015901,ENSCHIG00000017289,ENSCHIG00000017486,ENSCHIG00000019067,ENSCHIG00000024893
BP	GO:0006775	fat-soluble vitamin metabolic process	8	1	9	22	0.00452	0.0844957	ENSCHIG00000010214,ENSCHIG00000014308,ENSCHIG00000016812,ENSCHIG00000017020,ENSCHIG00000021164,ENSCHIG00000023586,ENSCHIG00000024469,ENSCHIG00000025126	ENSCHIG00000017070
BP	GO:0060317	cardiac epithelial to mesenchymal transition	3	6	9	22	0.00452	0.0844957	ENSCHIG00000014094,ENSCHIG00000014308,ENSCHIG00000016384	ENSCHIG00000011054,ENSCHIG00000012730,ENSCHIG00000012951,ENSCHIG00000013434,ENSCHIG00000022660,ENSCHIG00000026965
BP	GO:0060421	positive regulation of heart growth	2	7	9	22	0.00452	0.0844957	ENSCHIG00000011208,ENSCHIG00000018863	ENSCHIG00000007287,ENSCHIG00000011054,ENSCHIG00000015764,ENSCHIG00000016206,ENSCHIG00000020738,ENSCHIG00000023939,ENSCHIG00000026965
BP	GO:0090279	regulation of calcium ion import	6	3	9	22	0.00452	0.0844957	ENSCHIG00000001939,ENSCHIG00000009044,ENSCHIG00000011567,ENSCHIG00000012553,ENSCHIG00000023567,ENSCHIG00000026738	ENSCHIG00000007595,ENSCHIG00000011759,ENSCHIG00000020340
BP	GO:0007178	transmembrane receptor protein serine/threonine kinase signaling pathway	17	37	54	240	0.00453	0.0845396	ENSCHIG00000007961,ENSCHIG00000008075,ENSCHIG00000009529,ENSCHIG00000011208,ENSCHIG00000011281,ENSCHIG00000012502,ENSCHIG00000014094,ENSCHIG00000014291,ENSCHIG00000015305,ENSCHIG00000017641,ENSCHIG00000018417,ENSCHIG00000020225,ENSCHIG00000023836,ENSCHIG00000025078,ENSCHIG00000025647,ENSCHIG00000026729,ENSCHIG00000027142	ENSCHIG00000010153,ENSCHIG00000010630,ENSCHIG00000011101,ENSCHIG00000011327,ENSCHIG00000012330,ENSCHIG00000012651,ENSCHIG00000012699,ENSCHIG00000012730,ENSCHIG00000012951,ENSCHIG00000013089,ENSCHIG00000014847,ENSCHIG00000014950,ENSCHIG00000015227,ENSCHIG00000016385,ENSCHIG00000016855,ENSCHIG00000016970,ENSCHIG00000017127,ENSCHIG00000017512,ENSCHIG00000017929,ENSCHIG00000018120,ENSCHIG00000018366,…
BP	GO:0007169	transmembrane receptor protein tyrosine kinase signaling pathway	31	42	73	342	0.00454	0.0845833	ENSCHIG00000000483,ENSCHIG00000005194,ENSCHIG00000008470,ENSCHIG00000008753,ENSCHIG00000010463,ENSCHIG00000011014,ENSCHIG00000011290,ENSCHIG00000011890,ENSCHIG00000012705,ENSCHIG00000015613,ENSCHIG00000015847,ENSCHIG00000015975,ENSCHIG00000016486,ENSCHIG00000016812,ENSCHIG00000017276,ENSCHIG00000017641,ENSCHIG00000018353,ENSCHIG00000018863,ENSCHIG00000019310,ENSCHIG00000019707,ENSCHIG00000020225,…	ENSCHIG00000000413,ENSCHIG00000005289,ENSCHIG00000006250,ENSCHIG00000006477,ENSCHIG00000008739,ENSCHIG00000009736,ENSCHIG00000011645,ENSCHIG00000012820,ENSCHIG00000012951,ENSCHIG00000013089,ENSCHIG00000013179,ENSCHIG00000013432,ENSCHIG00000013597,ENSCHIG00000013962,ENSCHIG00000014072,ENSCHIG00000015544,ENSCHIG00000015819,ENSCHIG00000015932,ENSCHIG00000017052,ENSCHIG00000017289,ENSCHIG00000017689,…
BP	GO:0072503	cellular divalent inorganic cation homeostasis	22	28	50	219	0.00455	0.0846269	ENSCHIG00000004836,ENSCHIG00000005194,ENSCHIG00000005361,ENSCHIG00000006150,ENSCHIG00000009044,ENSCHIG00000009934,ENSCHIG00000011364,ENSCHIG00000012930,ENSCHIG00000016921,ENSCHIG00000018403,ENSCHIG00000020074,ENSCHIG00000021773,ENSCHIG00000023586,ENSCHIG00000023885,ENSCHIG00000024097,ENSCHIG00000025215,ENSCHIG00000025561,ENSCHIG00000025563,ENSCHIG00000025731,ENSCHIG00000026047,ENSCHIG00000026726,…	ENSCHIG00000007611,ENSCHIG00000008973,ENSCHIG00000011759,ENSCHIG00000013785,ENSCHIG00000013860,ENSCHIG00000015403,ENSCHIG00000015894,ENSCHIG00000017167,ENSCHIG00000017407,ENSCHIG00000017922,ENSCHIG00000018225,ENSCHIG00000018318,ENSCHIG00000019290,ENSCHIG00000019450,ENSCHIG00000020340,ENSCHIG00000020690,ENSCHIG00000021546,ENSCHIG00000021972,ENSCHIG00000022474,ENSCHIG00000022754,ENSCHIG00000022874,…
MF	GO:0008324	cation transmembrane transporter activity	34	33	67	303	0.00457	0.0848561	ENSCHIG00000000016,ENSCHIG00000000019,ENSCHIG00000000021,ENSCHIG00000000023,ENSCHIG00000000035,ENSCHIG00000006690,ENSCHIG00000006824,ENSCHIG00000007220,ENSCHIG00000007947,ENSCHIG00000011009,ENSCHIG00000012691,ENSCHIG00000013721,ENSCHIG00000015743,ENSCHIG00000016678,ENSCHIG00000016894,ENSCHIG00000016964,ENSCHIG00000017045,ENSCHIG00000017272,ENSCHIG00000017558,ENSCHIG00000018108,ENSCHIG00000018348,…	ENSCHIG00000001846,ENSCHIG00000003163,ENSCHIG00000008910,ENSCHIG00000008973,ENSCHIG00000009567,ENSCHIG00000009617,ENSCHIG00000010200,ENSCHIG00000010731,ENSCHIG00000011516,ENSCHIG00000013785,ENSCHIG00000014117,ENSCHIG00000014613,ENSCHIG00000015213,ENSCHIG00000015637,ENSCHIG00000015754,ENSCHIG00000017260,ENSCHIG00000018318,ENSCHIG00000018525,ENSCHIG00000019488,ENSCHIG00000020340,ENSCHIG00000021199,…
BP	GO:0060348	bone development	21	15	36	147	0.00463	0.0853792	ENSCHIG00000000579,ENSCHIG00000002757,ENSCHIG00000006719,ENSCHIG00000007979,ENSCHIG00000008788,ENSCHIG00000011010,ENSCHIG00000011281,ENSCHIG00000011501,ENSCHIG00000012120,ENSCHIG00000012744,ENSCHIG00000014094,ENSCHIG00000015014,ENSCHIG00000017285,ENSCHIG00000018481,ENSCHIG00000018863,ENSCHIG00000019076,ENSCHIG00000020131,ENSCHIG00000020972,ENSCHIG00000021039,ENSCHIG00000021319,ENSCHIG00000026729	ENSCHIG00000011887,ENSCHIG00000012951,ENSCHIG00000013290,ENSCHIG00000013785,ENSCHIG00000014072,ENSCHIG00000015932,ENSCHIG00000016028,ENSCHIG00000016206,ENSCHIG00000016970,ENSCHIG00000017070,ENSCHIG00000020461,ENSCHIG00000023182,ENSCHIG00000024508,ENSCHIG00000024893,ENSCHIG00000026018
BP	GO:0022414	reproductive process	81	56	137	700	0.00464	0.0853792	ENSCHIG00000003612,ENSCHIG00000004358,ENSCHIG00000005194,ENSCHIG00000007837,ENSCHIG00000007979,ENSCHIG00000008075,ENSCHIG00000008595,ENSCHIG00000009875,ENSCHIG00000009909,ENSCHIG00000010055,ENSCHIG00000010109,ENSCHIG00000010214,ENSCHIG00000010463,ENSCHIG00000011232,ENSCHIG00000011256,ENSCHIG00000011281,ENSCHIG00000011290,ENSCHIG00000011587,ENSCHIG00000011834,ENSCHIG00000011863,ENSCHIG00000012120,…	ENSCHIG00000003476,ENSCHIG00000005289,ENSCHIG00000007287,ENSCHIG00000008305,ENSCHIG00000008990,ENSCHIG00000009574,ENSCHIG00000009754,ENSCHIG00000010514,ENSCHIG00000011054,ENSCHIG00000011095,ENSCHIG00000011223,ENSCHIG00000011725,ENSCHIG00000011781,ENSCHIG00000012043,ENSCHIG00000012230,ENSCHIG00000012328,ENSCHIG00000013004,ENSCHIG00000013077,ENSCHIG00000013221,ENSCHIG00000013326,ENSCHIG00000014058,…
BP	GO:0060038	cardiac muscle cell proliferation	3	9	12	34	0.00464	0.0853792	ENSCHIG00000011208,ENSCHIG00000011281,ENSCHIG00000026998	ENSCHIG00000007287,ENSCHIG00000011054,ENSCHIG00000015764,ENSCHIG00000016206,ENSCHIG00000018583,ENSCHIG00000020738,ENSCHIG00000022660,ENSCHIG00000023939,ENSCHIG00000026965
BP	GO:0072678	T cell migration	4	8	12	34	0.00464	0.0853792	ENSCHIG00000015458,ENSCHIG00000016486,ENSCHIG00000019230,ENSCHIG00000020624	ENSCHIG00000000127,ENSCHIG00000008675,ENSCHIG00000010998,ENSCHIG00000012104,ENSCHIG00000015403,ENSCHIG00000017407,ENSCHIG00000023486,ENSCHIG00000026432
BP	GO:0034329	cell junction assembly	9	23	32	127	0.00465	0.0853792	ENSCHIG00000004710,ENSCHIG00000010379,ENSCHIG00000014308,ENSCHIG00000016486,ENSCHIG00000021393,ENSCHIG00000021438,ENSCHIG00000023822,ENSCHIG00000025581,ENSCHIG00000026133	ENSCHIG00000001759,ENSCHIG00000006477,ENSCHIG00000008154,ENSCHIG00000008800,ENSCHIG00000009603,ENSCHIG00000010063,ENSCHIG00000010714,ENSCHIG00000011581,ENSCHIG00000012043,ENSCHIG00000012820,ENSCHIG00000013785,ENSCHIG00000013962,ENSCHIG00000014072,ENSCHIG00000014628,ENSCHIG00000015544,ENSCHIG00000016975,ENSCHIG00000019290,ENSCHIG00000019461,ENSCHIG00000020981,ENSCHIG00000021782,ENSCHIG00000025560,…
BP	GO:2000027	regulation of organ morphogenesis	10	22	32	127	0.00465	0.0853792	ENSCHIG00000009529,ENSCHIG00000012791,ENSCHIG00000014094,ENSCHIG00000014176,ENSCHIG00000014291,ENSCHIG00000018245,ENSCHIG00000018307,ENSCHIG00000021112,ENSCHIG00000023586,ENSCHIG00000026729	ENSCHIG00000007287,ENSCHIG00000011054,ENSCHIG00000012951,ENSCHIG00000014058,ENSCHIG00000014847,ENSCHIG00000016159,ENSCHIG00000016244,ENSCHIG00000017089,ENSCHIG00000017929,ENSCHIG00000018269,ENSCHIG00000018483,ENSCHIG00000020243,ENSCHIG00000020360,ENSCHIG00000021782,ENSCHIG00000022144,ENSCHIG00000022383,ENSCHIG00000023555,ENSCHIG00000023939,ENSCHIG00000025038,ENSCHIG00000026576,ENSCHIG00000026764,…
BP	GO:0045667	regulation of osteoblast differentiation	13	11	24	88	0.00466	0.0853792	ENSCHIG00000000579,ENSCHIG00000007920,ENSCHIG00000011281,ENSCHIG00000011587,ENSCHIG00000012744,ENSCHIG00000012791,ENSCHIG00000014291,ENSCHIG00000016812,ENSCHIG00000018863,ENSCHIG00000023612,ENSCHIG00000023662,ENSCHIG00000024090,ENSCHIG00000026682	ENSCHIG00000007287,ENSCHIG00000010153,ENSCHIG00000011101,ENSCHIG00000011604,ENSCHIG00000012651,ENSCHIG00000012951,ENSCHIG00000016206,ENSCHIG00000018269,ENSCHIG00000020243,ENSCHIG00000024428,ENSCHIG00000026576
BP	GO:0048638	regulation of developmental growth	14	35	49	214	0.00466	0.0853792	ENSCHIG00000000579,ENSCHIG00000005361,ENSCHIG00000007274,ENSCHIG00000007626,ENSCHIG00000009097,ENSCHIG00000011208,ENSCHIG00000011890,ENSCHIG00000012502,ENSCHIG00000014291,ENSCHIG00000018287,ENSCHIG00000018863,ENSCHIG00000021438,ENSCHIG00000024461,ENSCHIG00000027142	ENSCHIG00000000510,ENSCHIG00000003163,ENSCHIG00000004157,ENSCHIG00000006804,ENSCHIG00000007287,ENSCHIG00000007509,ENSCHIG00000008154,ENSCHIG00000011011,ENSCHIG00000011054,ENSCHIG00000012820,ENSCHIG00000013804,ENSCHIG00000013874,ENSCHIG00000014496,ENSCHIG00000015764,ENSCHIG00000016159,ENSCHIG00000016206,ENSCHIG00000017127,ENSCHIG00000018583,ENSCHIG00000019450,ENSCHIG00000020243,ENSCHIG00000020693,…
BP	GO:0023014	signal transduction by protein phosphorylation	44	52	96	469	0.00467	0.0854208	ENSCHIG00000003384,ENSCHIG00000005194,ENSCHIG00000005302,ENSCHIG00000008094,ENSCHIG00000009892,ENSCHIG00000010667,ENSCHIG00000011226,ENSCHIG00000011281,ENSCHIG00000011364,ENSCHIG00000014176,ENSCHIG00000014291,ENSCHIG00000015014,ENSCHIG00000016384,ENSCHIG00000016812,ENSCHIG00000016921,ENSCHIG00000017180,ENSCHIG00000017276,ENSCHIG00000017641,ENSCHIG00000018403,ENSCHIG00000018863,ENSCHIG00000019230,…	ENSCHIG00000006250,ENSCHIG00000006477,ENSCHIG00000008049,ENSCHIG00000010166,ENSCHIG00000011101,ENSCHIG00000011702,ENSCHIG00000011853,ENSCHIG00000012104,ENSCHIG00000012951,ENSCHIG00000013089,ENSCHIG00000013189,ENSCHIG00000013597,ENSCHIG00000013785,ENSCHIG00000013862,ENSCHIG00000013962,ENSCHIG00000014072,ENSCHIG00000014496,ENSCHIG00000014847,ENSCHIG00000015413,ENSCHIG00000015637,ENSCHIG00000015819,…
CC	GO:0097060	synaptic membrane	3	15	18	64	0.00472	0.0859491	ENSCHIG00000015950,ENSCHIG00000020293,ENSCHIG00000026938	ENSCHIG00000006081,ENSCHIG00000007509,ENSCHIG00000008888,ENSCHIG00000015227,ENSCHIG00000018347,ENSCHIG00000018843,ENSCHIG00000019600,ENSCHIG00000020106,ENSCHIG00000020528,ENSCHIG00000023610,ENSCHIG00000024691,ENSCHIG00000025382,ENSCHIG00000025739,ENSCHIG00000026842,ENSCHIG00000027174
BP	GO:0002521	leukocyte differentiation	35	39	74	348	0.00473	0.0859491	ENSCHIG00000001027,ENSCHIG00000003612,ENSCHIG00000008094,ENSCHIG00000009266,ENSCHIG00000009934,ENSCHIG00000011010,ENSCHIG00000011494,ENSCHIG00000011501,ENSCHIG00000011587,ENSCHIG00000011978,ENSCHIG00000012930,ENSCHIG00000013565,ENSCHIG00000014176,ENSCHIG00000014288,ENSCHIG00000014291,ENSCHIG00000014588,ENSCHIG00000015014,ENSCHIG00000016262,ENSCHIG00000016792,ENSCHIG00000017810,ENSCHIG00000018422,…	ENSCHIG00000003528,ENSCHIG00000008305,ENSCHIG00000008990,ENSCHIG00000009914,ENSCHIG00000010069,ENSCHIG00000010166,ENSCHIG00000011604,ENSCHIG00000011930,ENSCHIG00000013860,ENSCHIG00000013862,ENSCHIG00000014779,ENSCHIG00000015386,ENSCHIG00000015637,ENSCHIG00000015794,ENSCHIG00000016206,ENSCHIG00000016307,ENSCHIG00000016348,ENSCHIG00000016385,ENSCHIG00000017070,ENSCHIG00000018483,ENSCHIG00000019461,…
BP	GO:0001974	blood vessel remodeling	3	7	10	26	0.00473	0.0859491	ENSCHIG00000013682,ENSCHIG00000014176,ENSCHIG00000015269	ENSCHIG00000014179,ENSCHIG00000015386,ENSCHIG00000016206,ENSCHIG00000016866,ENSCHIG00000020243,ENSCHIG00000020380,ENSCHIG00000027035
BP	GO:0051281	positive regulation of release of sequestered calcium ion into cytosol	2	8	10	26	0.00473	0.0859491	ENSCHIG00000021773,ENSCHIG00000025563	ENSCHIG00000015403,ENSCHIG00000017407,ENSCHIG00000020340,ENSCHIG00000020690,ENSCHIG00000021546,ENSCHIG00000022474,ENSCHIG00000023400,ENSCHIG00000023743
BP	GO:0006809	nitric oxide biosynthetic process	4	7	11	30	0.00475	0.0860295	ENSCHIG00000012382,ENSCHIG00000012523,ENSCHIG00000021957,ENSCHIG00000024469	ENSCHIG00000008795,ENSCHIG00000011749,ENSCHIG00000017801,ENSCHIG00000019290,ENSCHIG00000020340,ENSCHIG00000025391,ENSCHIG00000025775
BP	GO:1901570	fatty acid derivative biosynthetic process	7	4	11	30	0.00475	0.0860295	ENSCHIG00000000443,ENSCHIG00000009050,ENSCHIG00000009640,ENSCHIG00000017470,ENSCHIG00000022871,ENSCHIG00000023277,ENSCHIG00000024614	ENSCHIG00000000527,ENSCHIG00000017734,ENSCHIG00000024063,ENSCHIG00000025642
BP	GO:0060537	muscle tissue development	17	44	61	278	0.00483	0.0873353	ENSCHIG00000005194,ENSCHIG00000007274,ENSCHIG00000011208,ENSCHIG00000011281,ENSCHIG00000011517,ENSCHIG00000012476,ENSCHIG00000013609,ENSCHIG00000017918,ENSCHIG00000018645,ENSCHIG00000018863,ENSCHIG00000019310,ENSCHIG00000020579,ENSCHIG00000024544,ENSCHIG00000025197,ENSCHIG00000025358,ENSCHIG00000025563,ENSCHIG00000026998	ENSCHIG00000007287,ENSCHIG00000008675,ENSCHIG00000008800,ENSCHIG00000010063,ENSCHIG00000010325,ENSCHIG00000010603,ENSCHIG00000010714,ENSCHIG00000011054,ENSCHIG00000011759,ENSCHIG00000011887,ENSCHIG00000012328,ENSCHIG00000012814,ENSCHIG00000012951,ENSCHIG00000013044,ENSCHIG00000013089,ENSCHIG00000013434,ENSCHIG00000014847,ENSCHIG00000015386,ENSCHIG00000015764,ENSCHIG00000015991,ENSCHIG00000016159,…
BP	GO:0018108	peptidyl-tyrosine phosphorylation	23	24	47	204	0.00487	0.0879146	ENSCHIG00000000579,ENSCHIG00000003444,ENSCHIG00000005194,ENSCHIG00000008094,ENSCHIG00000009044,ENSCHIG00000010109,ENSCHIG00000011290,ENSCHIG00000011929,ENSCHIG00000014176,ENSCHIG00000014291,ENSCHIG00000014962,ENSCHIG00000015847,ENSCHIG00000016921,ENSCHIG00000017180,ENSCHIG00000018863,ENSCHIG00000019805,ENSCHIG00000020433,ENSCHIG00000022178,ENSCHIG00000022795,ENSCHIG00000022871,ENSCHIG00000025561,…	ENSCHIG00000006477,ENSCHIG00000008049,ENSCHIG00000008990,ENSCHIG00000012043,ENSCHIG00000012820,ENSCHIG00000013860,ENSCHIG00000013962,ENSCHIG00000014841,ENSCHIG00000015544,ENSCHIG00000015637,ENSCHIG00000015819,ENSCHIG00000016159,ENSCHIG00000017929,ENSCHIG00000018225,ENSCHIG00000019290,ENSCHIG00000020693,ENSCHIG00000020968,ENSCHIG00000021114,ENSCHIG00000022435,ENSCHIG00000024482,ENSCHIG00000024661,…
MF	GO:0004866	endopeptidase inhibitor activity	8	7	15	46	0.00489	0.0881317	ENSCHIG00000010055,ENSCHIG00000018378,ENSCHIG00000019405,ENSCHIG00000020858,ENSCHIG00000021633,ENSCHIG00000022372,ENSCHIG00000023883,ENSCHIG00000026738	ENSCHIG00000015637,ENSCHIG00000016184,ENSCHIG00000019450,ENSCHIG00000021668,ENSCHIG00000022544,ENSCHIG00000026311,ENSCHIG00000026432
BP	GO:0034754	cellular hormone metabolic process	6	9	15	47	0.00492	0.0885279	ENSCHIG00000005194,ENSCHIG00000008075,ENSCHIG00000009097,ENSCHIG00000012382,ENSCHIG00000017020,ENSCHIG00000020729	ENSCHIG00000005289,ENSCHIG00000011780,ENSCHIG00000012282,ENSCHIG00000012951,ENSCHIG00000014058,ENSCHIG00000015989,ENSCHIG00000017070,ENSCHIG00000023555,ENSCHIG00000026576
CC	GO:0031225	anchored component of membrane	5	6	11	32	0.00496	0.0891026	ENSCHIG00000013952,ENSCHIG00000017099,ENSCHIG00000018535,ENSCHIG00000020644,ENSCHIG00000024464	ENSCHIG00000008049,ENSCHIG00000012820,ENSCHIG00000018483,ENSCHIG00000022421,ENSCHIG00000026067,ENSCHIG00000026507
BP	GO:0048732	gland development	27	33	60	273	0.00497	0.0891373	ENSCHIG00000005194,ENSCHIG00000010463,ENSCHIG00000011587,ENSCHIG00000012283,ENSCHIG00000012553,ENSCHIG00000014094,ENSCHIG00000014291,ENSCHIG00000014721,ENSCHIG00000015014,ENSCHIG00000015613,ENSCHIG00000015847,ENSCHIG00000018422,ENSCHIG00000020579,ENSCHIG00000020729,ENSCHIG00000021344,ENSCHIG00000021557,ENSCHIG00000022097,ENSCHIG00000022168,ENSCHIG00000023407,ENSCHIG00000023586,ENSCHIG00000023662,…	ENSCHIG00000005534,ENSCHIG00000007287,ENSCHIG00000010534,ENSCHIG00000010851,ENSCHIG00000011054,ENSCHIG00000011223,ENSCHIG00000012282,ENSCHIG00000012328,ENSCHIG00000012330,ENSCHIG00000012951,ENSCHIG00000014058,ENSCHIG00000014179,ENSCHIG00000014632,ENSCHIG00000014779,ENSCHIG00000016159,ENSCHIG00000017089,ENSCHIG00000017929,ENSCHIG00000018269,ENSCHIG00000018868,ENSCHIG00000019290,ENSCHIG00000020340,…
BP	GO:0002027	regulation of heart rate	4	15	19	65	0.00498	0.0891719	ENSCHIG00000011009,ENSCHIG00000011448,ENSCHIG00000026627,ENSCHIG00000027058	ENSCHIG00000001846,ENSCHIG00000007509,ENSCHIG00000010714,ENSCHIG00000011759,ENSCHIG00000016866,ENSCHIG00000017127,ENSCHIG00000017167,ENSCHIG00000017260,ENSCHIG00000019290,ENSCHIG00000019488,ENSCHIG00000020827,ENSCHIG00000021214,ENSCHIG00000024063,ENSCHIG00000026965,ENSCHIG00000027015
BP	GO:0046879	hormone secretion	15	24	39	163	0.00504	0.0901002	ENSCHIG00000006038,ENSCHIG00000009696,ENSCHIG00000010042,ENSCHIG00000010463,ENSCHIG00000014039,ENSCHIG00000014176,ENSCHIG00000014291,ENSCHIG00000015014,ENSCHIG00000015613,ENSCHIG00000017180,ENSCHIG00000017490,ENSCHIG00000019805,ENSCHIG00000024469,ENSCHIG00000026047,ENSCHIG00000026627	ENSCHIG00000006913,ENSCHIG00000009205,ENSCHIG00000009617,ENSCHIG00000011645,ENSCHIG00000011853,ENSCHIG00000012328,ENSCHIG00000012820,ENSCHIG00000013468,ENSCHIG00000013785,ENSCHIG00000014546,ENSCHIG00000014960,ENSCHIG00000017167,ENSCHIG00000018120,ENSCHIG00000018225,ENSCHIG00000020448,ENSCHIG00000020981,ENSCHIG00000021570,ENSCHIG00000021826,ENSCHIG00000022874,ENSCHIG00000023621,ENSCHIG00000025038,…
BP	GO:0032102	negative regulation of response to external stimulus	24	21	45	194	0.00507	0.0904901	ENSCHIG00000000508,ENSCHIG00000005194,ENSCHIG00000010953,ENSCHIG00000011081,ENSCHIG00000011290,ENSCHIG00000013151,ENSCHIG00000014109,ENSCHIG00000014288,ENSCHIG00000015257,ENSCHIG00000016486,ENSCHIG00000017233,ENSCHIG00000017641,ENSCHIG00000020858,ENSCHIG00000021266,ENSCHIG00000021957,ENSCHIG00000022340,ENSCHIG00000022372,ENSCHIG00000022871,ENSCHIG00000023567,ENSCHIG00000024086,ENSCHIG00000024185,…	ENSCHIG00000011749,ENSCHIG00000011853,ENSCHIG00000012195,ENSCHIG00000012230,ENSCHIG00000013862,ENSCHIG00000016159,ENSCHIG00000016975,ENSCHIG00000016979,ENSCHIG00000018646,ENSCHIG00000018868,ENSCHIG00000020448,ENSCHIG00000020528,ENSCHIG00000020924,ENSCHIG00000020981,ENSCHIG00000022242,ENSCHIG00000024575,ENSCHIG00000025038,ENSCHIG00000025660,ENSCHIG00000025775,ENSCHIG00000026067,ENSCHIG00000026576
BP	GO:0000165	MAPK cascade	44	51	95	465	0.00516	0.0919479	ENSCHIG00000003384,ENSCHIG00000005194,ENSCHIG00000005302,ENSCHIG00000008094,ENSCHIG00000009892,ENSCHIG00000010667,ENSCHIG00000011226,ENSCHIG00000011281,ENSCHIG00000011364,ENSCHIG00000014176,ENSCHIG00000014291,ENSCHIG00000015014,ENSCHIG00000016384,ENSCHIG00000016812,ENSCHIG00000016921,ENSCHIG00000017180,ENSCHIG00000017276,ENSCHIG00000017641,ENSCHIG00000018403,ENSCHIG00000018863,ENSCHIG00000019230,…	ENSCHIG00000006250,ENSCHIG00000006477,ENSCHIG00000008049,ENSCHIG00000010166,ENSCHIG00000011101,ENSCHIG00000011702,ENSCHIG00000011853,ENSCHIG00000012951,ENSCHIG00000013089,ENSCHIG00000013189,ENSCHIG00000013597,ENSCHIG00000013785,ENSCHIG00000013862,ENSCHIG00000013962,ENSCHIG00000014072,ENSCHIG00000014496,ENSCHIG00000014847,ENSCHIG00000015413,ENSCHIG00000015637,ENSCHIG00000015819,ENSCHIG00000016206,…
CC	GO:0030018	Z disc	4	12	16	55	0.00525	0.093401	ENSCHIG00000015975,ENSCHIG00000018745,ENSCHIG00000024513,ENSCHIG00000025563	ENSCHIG00000006743,ENSCHIG00000008416,ENSCHIG00000010063,ENSCHIG00000015381,ENSCHIG00000017127,ENSCHIG00000017967,ENSCHIG00000019488,ENSCHIG00000021214,ENSCHIG00000022266,ENSCHIG00000023751,ENSCHIG00000025391,ENSCHIG00000027015
BP	GO:0090066	regulation of anatomical structure size	20	35	55	247	0.00527	0.0934558	ENSCHIG00000000579,ENSCHIG00000003497,ENSCHIG00000007626,ENSCHIG00000007827,ENSCHIG00000008993,ENSCHIG00000009097,ENSCHIG00000011226,ENSCHIG00000012968,ENSCHIG00000014869,ENSCHIG00000014962,ENSCHIG00000015269,ENSCHIG00000016712,ENSCHIG00000018108,ENSCHIG00000018287,ENSCHIG00000021393,ENSCHIG00000021438,ENSCHIG00000022205,ENSCHIG00000022372,ENSCHIG00000023932,ENSCHIG00000026372	ENSCHIG00000000510,ENSCHIG00000001846,ENSCHIG00000003163,ENSCHIG00000006804,ENSCHIG00000007211,ENSCHIG00000007509,ENSCHIG00000008154,ENSCHIG00000010063,ENSCHIG00000010714,ENSCHIG00000012195,ENSCHIG00000012747,ENSCHIG00000012820,ENSCHIG00000013874,ENSCHIG00000014496,ENSCHIG00000016159,ENSCHIG00000016620,ENSCHIG00000017167,ENSCHIG00000018225,ENSCHIG00000019290,ENSCHIG00000019450,ENSCHIG00000020243,…
BP	GO:0043068	positive regulation of programmed cell death	36	37	73	344	0.00527	0.0934558	ENSCHIG00000000241,ENSCHIG00000010463,ENSCHIG00000012382,ENSCHIG00000012498,ENSCHIG00000013901,ENSCHIG00000014094,ENSCHIG00000014291,ENSCHIG00000015683,ENSCHIG00000015950,ENSCHIG00000016843,ENSCHIG00000016948,ENSCHIG00000017087,ENSCHIG00000017276,ENSCHIG00000017641,ENSCHIG00000018287,ENSCHIG00000018307,ENSCHIG00000018353,ENSCHIG00000018645,ENSCHIG00000019230,ENSCHIG00000020729,ENSCHIG00000021957,…	ENSCHIG00000005534,ENSCHIG00000007230,ENSCHIG00000008049,ENSCHIG00000008305,ENSCHIG00000009037,ENSCHIG00000011294,ENSCHIG00000011756,ENSCHIG00000011867,ENSCHIG00000011887,ENSCHIG00000012713,ENSCHIG00000012951,ENSCHIG00000013860,ENSCHIG00000014496,ENSCHIG00000015691,ENSCHIG00000015971,ENSCHIG00000016159,ENSCHIG00000016206,ENSCHIG00000016224,ENSCHIG00000016621,ENSCHIG00000016856,ENSCHIG00000016979,…
MF	GO:0038024	cargo receptor activity	8	1	9	22	0.00529	0.0936601	ENSCHIG00000009529,ENSCHIG00000018113,ENSCHIG00000021572,ENSCHIG00000023113,ENSCHIG00000024408,ENSCHIG00000025358,ENSCHIG00000026881,ENSCHIG00000027016	ENSCHIG00000008354
BP	GO:0050772	positive regulation of axonogenesis	6	8	14	43	0.00532	0.0940406	ENSCHIG00000000579,ENSCHIG00000007626,ENSCHIG00000009097,ENSCHIG00000018287,ENSCHIG00000018481,ENSCHIG00000021438	ENSCHIG00000006804,ENSCHIG00000008154,ENSCHIG00000012230,ENSCHIG00000012820,ENSCHIG00000016159,ENSCHIG00000020243,ENSCHIG00000021120,ENSCHIG00000026221
BP	GO:0090263	positive regulation of canonical Wnt signaling pathway	5	15	20	70	0.00534	0.0942433	ENSCHIG00000001027,ENSCHIG00000009909,ENSCHIG00000013682,ENSCHIG00000014291,ENSCHIG00000021319	ENSCHIG00000010069,ENSCHIG00000010851,ENSCHIG00000012104,ENSCHIG00000014706,ENSCHIG00000016159,ENSCHIG00000017052,ENSCHIG00000017260,ENSCHIG00000018269,ENSCHIG00000018483,ENSCHIG00000019290,ENSCHIG00000020069,ENSCHIG00000020360,ENSCHIG00000020738,ENSCHIG00000020832,ENSCHIG00000026036
CC	GO:0098590	plasma membrane region	31	52	83	426	0.00537	0.0946216	ENSCHIG00000001027,ENSCHIG00000009050,ENSCHIG00000009367,ENSCHIG00000010379,ENSCHIG00000011448,ENSCHIG00000011979,ENSCHIG00000015523,ENSCHIG00000015950,ENSCHIG00000016122,ENSCHIG00000018113,ENSCHIG00000018535,ENSCHIG00000018745,ENSCHIG00000019029,ENSCHIG00000019917,ENSCHIG00000020293,ENSCHIG00000021438,ENSCHIG00000021497,ENSCHIG00000022205,ENSCHIG00000022236,ENSCHIG00000022410,ENSCHIG00000022546,…	ENSCHIG00000001759,ENSCHIG00000003954,ENSCHIG00000005289,ENSCHIG00000006081,ENSCHIG00000007509,ENSCHIG00000007539,ENSCHIG00000008049,ENSCHIG00000008154,ENSCHIG00000008888,ENSCHIG00000009412,ENSCHIG00000010514,ENSCHIG00000011781,ENSCHIG00000011896,ENSCHIG00000013089,ENSCHIG00000013231,ENSCHIG00000013597,ENSCHIG00000013862,ENSCHIG00000013962,ENSCHIG00000014071,ENSCHIG00000014950,ENSCHIG00000015227,…
BP	GO:0045598	regulation of fat cell differentiation	11	13	24	89	0.00543	0.0953746	ENSCHIG00000001635,ENSCHIG00000011587,ENSCHIG00000014291,ENSCHIG00000015683,ENSCHIG00000016921,ENSCHIG00000021957,ENSCHIG00000022168,ENSCHIG00000023158,ENSCHIG00000023277,ENSCHIG00000023612,ENSCHIG00000026626	ENSCHIG00000000346,ENSCHIG00000008305,ENSCHIG00000012173,ENSCHIG00000012951,ENSCHIG00000013785,ENSCHIG00000014779,ENSCHIG00000015764,ENSCHIG00000016159,ENSCHIG00000017157,ENSCHIG00000017929,ENSCHIG00000018191,ENSCHIG00000025038,ENSCHIG00000025775
BP	GO:0051101	regulation of DNA binding	13	11	24	89	0.00543	0.0953746	ENSCHIG00000001635,ENSCHIG00000009433,ENSCHIG00000012283,ENSCHIG00000012478,ENSCHIG00000013447,ENSCHIG00000014094,ENSCHIG00000014176,ENSCHIG00000015683,ENSCHIG00000016262,ENSCHIG00000018353,ENSCHIG00000018863,ENSCHIG00000020706,ENSCHIG00000024090	ENSCHIG00000007230,ENSCHIG00000008990,ENSCHIG00000011101,ENSCHIG00000011645,ENSCHIG00000013862,ENSCHIG00000016159,ENSCHIG00000017929,ENSCHIG00000021206,ENSCHIG00000021515,ENSCHIG00000025038,ENSCHIG00000026965
BP	GO:0060828	regulation of canonical Wnt signaling pathway	10	29	39	164	0.00562	0.0985552	ENSCHIG00000001027,ENSCHIG00000009529,ENSCHIG00000009909,ENSCHIG00000010379,ENSCHIG00000012791,ENSCHIG00000013682,ENSCHIG00000014291,ENSCHIG00000020560,ENSCHIG00000021319,ENSCHIG00000024678	ENSCHIG00000007287,ENSCHIG00000010069,ENSCHIG00000010851,ENSCHIG00000012104,ENSCHIG00000012330,ENSCHIG00000012951,ENSCHIG00000013482,ENSCHIG00000014706,ENSCHIG00000014847,ENSCHIG00000015416,ENSCHIG00000016159,ENSCHIG00000016244,ENSCHIG00000017052,ENSCHIG00000017260,ENSCHIG00000018191,ENSCHIG00000018269,ENSCHIG00000018483,ENSCHIG00000018867,ENSCHIG00000019290,ENSCHIG00000020069,ENSCHIG00000020360,…
CC	GO:0031674	I band	5	13	18	65	0.00564	0.0987492	ENSCHIG00000015975,ENSCHIG00000018645,ENSCHIG00000018745,ENSCHIG00000024513,ENSCHIG00000025563	ENSCHIG00000006743,ENSCHIG00000008416,ENSCHIG00000010063,ENSCHIG00000010101,ENSCHIG00000015381,ENSCHIG00000017127,ENSCHIG00000017967,ENSCHIG00000019488,ENSCHIG00000021214,ENSCHIG00000022266,ENSCHIG00000023751,ENSCHIG00000025391,ENSCHIG00000027015
MF	GO:0015179	L-amino acid transmembrane transporter activity	10	1	11	30	0.0057	0.0995017	ENSCHIG00000006690,ENSCHIG00000007220,ENSCHIG00000013721,ENSCHIG00000016964,ENSCHIG00000017045,ENSCHIG00000019849,ENSCHIG00000020955,ENSCHIG00000023089,ENSCHIG00000025336,ENSCHIG00000026938	ENSCHIG00000010731
BP	GO:0010171	body morphogenesis	6	7	13	39	0.00571	0.0995017	ENSCHIG00000005194,ENSCHIG00000014094,ENSCHIG00000016293,ENSCHIG00000020579,ENSCHIG00000021319,ENSCHIG00000024115	ENSCHIG00000005289,ENSCHIG00000014847,ENSCHIG00000016652,ENSCHIG00000016970,ENSCHIG00000016975,ENSCHIG00000018483,ENSCHIG00000020326
BP	GO:0042116	macrophage activation	6	7	13	39	0.00571	0.0995017	ENSCHIG00000011501,ENSCHIG00000011587,ENSCHIG00000016187,ENSCHIG00000017641,ENSCHIG00000019736,ENSCHIG00000026127	ENSCHIG00000007595,ENSCHIG00000008724,ENSCHIG00000013862,ENSCHIG00000018225,ENSCHIG00000024063,ENSCHIG00000025775,ENSCHIG00000026432
BP	GO:0002274	myeloid leukocyte activation	14	13	27	104	0.00581	0.101085	ENSCHIG00000000508,ENSCHIG00000009266,ENSCHIG00000011494,ENSCHIG00000011501,ENSCHIG00000011587,ENSCHIG00000016187,ENSCHIG00000016712,ENSCHIG00000017641,ENSCHIG00000019736,ENSCHIG00000020076,ENSCHIG00000020142,ENSCHIG00000020624,ENSCHIG00000021137,ENSCHIG00000026127	ENSCHIG00000007595,ENSCHIG00000008049,ENSCHIG00000008724,ENSCHIG00000010166,ENSCHIG00000011930,ENSCHIG00000013862,ENSCHIG00000016979,ENSCHIG00000018225,ENSCHIG00000018868,ENSCHIG00000020292,ENSCHIG00000024063,ENSCHIG00000025775,ENSCHIG00000026432
BP	GO:0002449	lymphocyte mediated immunity	16	19	35	144	0.00588	0.102142	ENSCHIG00000008320,ENSCHIG00000008339,ENSCHIG00000009266,ENSCHIG00000009892,ENSCHIG00000013001,ENSCHIG00000013901,ENSCHIG00000014288,ENSCHIG00000014900,ENSCHIG00000016262,ENSCHIG00000016940,ENSCHIG00000019003,ENSCHIG00000022712,ENSCHIG00000024469,ENSCHIG00000026002,ENSCHIG00000027016,ENSCHIG00000027141	ENSCHIG00000000135,ENSCHIG00000007401,ENSCHIG00000010166,ENSCHIG00000011749,ENSCHIG00000011781,ENSCHIG00000013862,ENSCHIG00000015303,ENSCHIG00000016184,ENSCHIG00000017260,ENSCHIG00000018646,ENSCHIG00000019461,ENSCHIG00000020996,ENSCHIG00000021993,ENSCHIG00000022732,ENSCHIG00000023267,ENSCHIG00000024710,ENSCHIG00000025038,ENSCHIG00000025064,ENSCHIG00000025191
CC	GO:0030016	myofibril	6	21	27	111	0.00596	0.10292	ENSCHIG00000015975,ENSCHIG00000016293,ENSCHIG00000018645,ENSCHIG00000018745,ENSCHIG00000024513,ENSCHIG00000025563	ENSCHIG00000006743,ENSCHIG00000007211,ENSCHIG00000008416,ENSCHIG00000010063,ENSCHIG00000010101,ENSCHIG00000011761,ENSCHIG00000014950,ENSCHIG00000015249,ENSCHIG00000015381,ENSCHIG00000016711,ENSCHIG00000017127,ENSCHIG00000017967,ENSCHIG00000019488,ENSCHIG00000020222,ENSCHIG00000021214,ENSCHIG00000022266,ENSCHIG00000023544,ENSCHIG00000023751,ENSCHIG00000025391,ENSCHIG00000026092,ENSCHIG00000027015
CC	GO:0030496	midbody	23	4	27	111	0.00596	0.10292	ENSCHIG00000000353,ENSCHIG00000001851,ENSCHIG00000002572,ENSCHIG00000009433,ENSCHIG00000009693,ENSCHIG00000009875,ENSCHIG00000009909,ENSCHIG00000012476,ENSCHIG00000013952,ENSCHIG00000015523,ENSCHIG00000015752,ENSCHIG00000016262,ENSCHIG00000017068,ENSCHIG00000017710,ENSCHIG00000018680,ENSCHIG00000021024,ENSCHIG00000022851,ENSCHIG00000022907,ENSCHIG00000023432,ENSCHIG00000023449,ENSCHIG00000025078,…	ENSCHIG00000008522,ENSCHIG00000010122,ENSCHIG00000022366,ENSCHIG00000023205
BP	GO:0045778	positive regulation of ossification	10	9	19	66	0.00597	0.10292	ENSCHIG00000001027,ENSCHIG00000011281,ENSCHIG00000011587,ENSCHIG00000012744,ENSCHIG00000012791,ENSCHIG00000018307,ENSCHIG00000018863,ENSCHIG00000023662,ENSCHIG00000024090,ENSCHIG00000026682	ENSCHIG00000003528,ENSCHIG00000006250,ENSCHIG00000008305,ENSCHIG00000012951,ENSCHIG00000016206,ENSCHIG00000018269,ENSCHIG00000020243,ENSCHIG00000022660,ENSCHIG00000026576
BP	GO:0051924	regulation of calcium ion transport	13	18	31	124	0.00598	0.10292	ENSCHIG00000001939,ENSCHIG00000005361,ENSCHIG00000009044,ENSCHIG00000011567,ENSCHIG00000012553,ENSCHIG00000020076,ENSCHIG00000021773,ENSCHIG00000023567,ENSCHIG00000025466,ENSCHIG00000025561,ENSCHIG00000025563,ENSCHIG00000025731,ENSCHIG00000026738	ENSCHIG00000007595,ENSCHIG00000011759,ENSCHIG00000014179,ENSCHIG00000015249,ENSCHIG00000015403,ENSCHIG00000017407,ENSCHIG00000018225,ENSCHIG00000019290,ENSCHIG00000019488,ENSCHIG00000020340,ENSCHIG00000020690,ENSCHIG00000021546,ENSCHIG00000022474,ENSCHIG00000023400,ENSCHIG00000023610,ENSCHIG00000023743,ENSCHIG00000025391,ENSCHIG00000027015
BP	GO:0003171	atrioventricular valve development	1	7	8	19	0.00599	0.10292	ENSCHIG00000011208	ENSCHIG00000010714,ENSCHIG00000012651,ENSCHIG00000012951,ENSCHIG00000013434,ENSCHIG00000020243,ENSCHIG00000023939,ENSCHIG00000026965
BP	GO:0033028	myeloid cell apoptotic process	4	4	8	19	0.00599	0.10292	ENSCHIG00000019120,ENSCHIG00000022871,ENSCHIG00000025561,ENSCHIG00000026626	ENSCHIG00000011223,ENSCHIG00000016206,ENSCHIG00000016348,ENSCHIG00000025211
BP	GO:0097150	neuronal stem cell population maintenance	4	4	8	19	0.00599	0.10292	ENSCHIG00000009909,ENSCHIG00000010202,ENSCHIG00000012983,ENSCHIG00000026423	ENSCHIG00000017929,ENSCHIG00000018191,ENSCHIG00000020787,ENSCHIG00000020996
BP	GO:0060070	canonical Wnt signaling pathway	10	36	46	201	0.00604	0.103618	ENSCHIG00000001027,ENSCHIG00000009529,ENSCHIG00000009909,ENSCHIG00000010379,ENSCHIG00000012791,ENSCHIG00000013682,ENSCHIG00000014291,ENSCHIG00000020560,ENSCHIG00000021319,ENSCHIG00000024678	ENSCHIG00000007287,ENSCHIG00000010069,ENSCHIG00000010851,ENSCHIG00000011054,ENSCHIG00000012104,ENSCHIG00000012330,ENSCHIG00000012951,ENSCHIG00000013482,ENSCHIG00000014632,ENSCHIG00000014706,ENSCHIG00000014847,ENSCHIG00000015416,ENSCHIG00000016159,ENSCHIG00000016244,ENSCHIG00000017052,ENSCHIG00000017127,ENSCHIG00000017260,ENSCHIG00000018191,ENSCHIG00000018269,ENSCHIG00000018483,ENSCHIG00000018867,…
BP	GO:0009968	negative regulation of signal transduction	73	77	150	780	0.00612	0.104828	ENSCHIG00000000241,ENSCHIG00000007837,ENSCHIG00000007961,ENSCHIG00000008753,ENSCHIG00000009529,ENSCHIG00000009696,ENSCHIG00000010178,ENSCHIG00000010379,ENSCHIG00000010463,ENSCHIG00000010667,ENSCHIG00000011010,ENSCHIG00000011208,ENSCHIG00000011209,ENSCHIG00000011290,ENSCHIG00000011567,ENSCHIG00000012791,ENSCHIG00000013472,ENSCHIG00000014109,ENSCHIG00000014176,ENSCHIG00000014291,ENSCHIG00000014308,…	ENSCHIG00000000292,ENSCHIG00000000413,ENSCHIG00000005289,ENSCHIG00000007287,ENSCHIG00000008049,ENSCHIG00000008990,ENSCHIG00000010069,ENSCHIG00000010630,ENSCHIG00000010998,ENSCHIG00000011108,ENSCHIG00000011702,ENSCHIG00000012330,ENSCHIG00000012395,ENSCHIG00000012651,ENSCHIG00000012951,ENSCHIG00000013013,ENSCHIG00000013089,ENSCHIG00000013189,ENSCHIG00000013197,ENSCHIG00000013434,ENSCHIG00000014058,…
BP	GO:0046209	nitric oxide metabolic process	4	7	11	31	0.00633	0.106938	ENSCHIG00000012382,ENSCHIG00000012523,ENSCHIG00000021957,ENSCHIG00000024469	ENSCHIG00000008795,ENSCHIG00000011749,ENSCHIG00000017801,ENSCHIG00000019290,ENSCHIG00000020340,ENSCHIG00000025391,ENSCHIG00000025775
BP	GO:0051781	positive regulation of cell division	8	3	11	31	0.00633	0.106938	ENSCHIG00000001851,ENSCHIG00000009302,ENSCHIG00000009875,ENSCHIG00000010463,ENSCHIG00000022907,ENSCHIG00000023632,ENSCHIG00000024469,ENSCHIG00000025581	ENSCHIG00000018225,ENSCHIG00000023555,ENSCHIG00000026300
BP	GO:0070206	protein trimerization	11	0	11	31	0.00633	0.106938	ENSCHIG00000008525,ENSCHIG00000015772,ENSCHIG00000020225,ENSCHIG00000020955,ENSCHIG00000021319,ENSCHIG00000022871,ENSCHIG00000025524,ENSCHIG00000025647,ENSCHIG00000026626,ENSCHIG00000026726,ENSCHIG00000026938	-
BP	GO:1905207	regulation of cardiocyte differentiation	1	10	11	31	0.00633	0.106938	ENSCHIG00000018863	ENSCHIG00000012951,ENSCHIG00000014847,ENSCHIG00000016159,ENSCHIG00000016206,ENSCHIG00000020325,ENSCHIG00000020787,ENSCHIG00000021206,ENSCHIG00000021925,ENSCHIG00000022660,ENSCHIG00000023939
BP	GO:0017144	drug metabolic process	0	6	6	12	0.00634	0.106938	-	ENSCHIG00000011059,ENSCHIG00000013153,ENSCHIG00000013439,ENSCHIG00000020835,ENSCHIG00000025391,ENSCHIG00000025617
BP	GO:0045932	negative regulation of muscle contraction	2	4	6	12	0.00634	0.106938	ENSCHIG00000016712,ENSCHIG00000021957	ENSCHIG00000012195,ENSCHIG00000014496,ENSCHIG00000024088,ENSCHIG00000026690
BP	GO:0046697	decidualization	6	0	6	12	0.00634	0.106938	ENSCHIG00000008595,ENSCHIG00000010214,ENSCHIG00000014176,ENSCHIG00000023277,ENSCHIG00000023586,ENSCHIG00000025426	-
BP	GO:0071605	monocyte chemotactic protein-1 production	3	3	6	12	0.00634	0.106938	ENSCHIG00000016486,ENSCHIG00000024469,ENSCHIG00000026626	ENSCHIG00000013785,ENSCHIG00000013862,ENSCHIG00000020981
BP	GO:0071637	regulation of monocyte chemotactic protein-1 production	3	3	6	12	0.00634	0.106938	ENSCHIG00000016486,ENSCHIG00000024469,ENSCHIG00000026626	ENSCHIG00000013785,ENSCHIG00000013862,ENSCHIG00000020981
BP	GO:0009266	response to temperature stimulus	9	11	20	71	0.00634	0.106938	ENSCHIG00000011256,ENSCHIG00000012691,ENSCHIG00000012983,ENSCHIG00000018863,ENSCHIG00000019310,ENSCHIG00000019490,ENSCHIG00000025411,ENSCHIG00000025466,ENSCHIG00000026726	ENSCHIG00000007509,ENSCHIG00000009037,ENSCHIG00000011223,ENSCHIG00000013785,ENSCHIG00000013874,ENSCHIG00000014318,ENSCHIG00000014496,ENSCHIG00000022219,ENSCHIG00000025391,ENSCHIG00000026221,ENSCHIG00000026300
BP	GO:0001958	endochondral ossification	5	4	9	23	0.00638	0.106959	ENSCHIG00000011010,ENSCHIG00000012120,ENSCHIG00000020131,ENSCHIG00000021039,ENSCHIG00000021319	ENSCHIG00000013290,ENSCHIG00000016206,ENSCHIG00000016970,ENSCHIG00000024893
BP	GO:0036075	replacement ossification	5	4	9	23	0.00638	0.106959	ENSCHIG00000011010,ENSCHIG00000012120,ENSCHIG00000020131,ENSCHIG00000021039,ENSCHIG00000021319	ENSCHIG00000013290,ENSCHIG00000016206,ENSCHIG00000016970,ENSCHIG00000024893
BP	GO:0046456	icosanoid biosynthetic process	6	3	9	23	0.00638	0.106959	ENSCHIG00000000443,ENSCHIG00000009050,ENSCHIG00000017470,ENSCHIG00000022871,ENSCHIG00000023277,ENSCHIG00000024614	ENSCHIG00000000527,ENSCHIG00000024063,ENSCHIG00000025642
BP	GO:0097755	positive regulation of blood vessel diameter	2	7	9	23	0.00638	0.106959	ENSCHIG00000016712,ENSCHIG00000023932	ENSCHIG00000007509,ENSCHIG00000012195,ENSCHIG00000013874,ENSCHIG00000014496,ENSCHIG00000020243,ENSCHIG00000024088,ENSCHIG00000025391
MF	GO:0005342	organic acid transmembrane transporter activity	14	3	17	56	0.00641	0.1073	ENSCHIG00000006690,ENSCHIG00000007220,ENSCHIG00000013721,ENSCHIG00000016678,ENSCHIG00000016964,ENSCHIG00000017045,ENSCHIG00000019591,ENSCHIG00000019849,ENSCHIG00000020955,ENSCHIG00000023089,ENSCHIG00000023717,ENSCHIG00000024727,ENSCHIG00000025336,ENSCHIG00000026938	ENSCHIG00000010731,ENSCHIG00000019140,ENSCHIG00000019191
BP	GO:0090175	regulation of establishment of planar polarity	5	5	10	27	0.00646	0.10781	ENSCHIG00000009529,ENSCHIG00000012791,ENSCHIG00000014291,ENSCHIG00000018245,ENSCHIG00000021112	ENSCHIG00000016244,ENSCHIG00000018483,ENSCHIG00000021782,ENSCHIG00000022144,ENSCHIG00000022383
BP	GO:2000378	negative regulation of reactive oxygen species metabolic process	7	3	10	27	0.00646	0.10781	ENSCHIG00000012393,ENSCHIG00000015613,ENSCHIG00000016843,ENSCHIG00000018307,ENSCHIG00000021957,ENSCHIG00000022679,ENSCHIG00000026740	ENSCHIG00000019290,ENSCHIG00000019450,ENSCHIG00000020436
BP	GO:0018212	peptidyl-tyrosine modification	23	24	47	207	0.00649	0.108147	ENSCHIG00000000579,ENSCHIG00000003444,ENSCHIG00000005194,ENSCHIG00000008094,ENSCHIG00000009044,ENSCHIG00000010109,ENSCHIG00000011290,ENSCHIG00000011929,ENSCHIG00000014176,ENSCHIG00000014291,ENSCHIG00000014962,ENSCHIG00000015847,ENSCHIG00000016921,ENSCHIG00000017180,ENSCHIG00000018863,ENSCHIG00000019805,ENSCHIG00000020433,ENSCHIG00000022178,ENSCHIG00000022795,ENSCHIG00000022871,ENSCHIG00000025561,…	ENSCHIG00000006477,ENSCHIG00000008049,ENSCHIG00000008990,ENSCHIG00000012043,ENSCHIG00000012820,ENSCHIG00000013860,ENSCHIG00000013962,ENSCHIG00000014841,ENSCHIG00000015544,ENSCHIG00000015637,ENSCHIG00000015819,ENSCHIG00000016159,ENSCHIG00000017929,ENSCHIG00000018225,ENSCHIG00000019290,ENSCHIG00000020693,ENSCHIG00000020968,ENSCHIG00000021114,ENSCHIG00000022435,ENSCHIG00000024482,ENSCHIG00000024661,…
CC	GO:0099503	secretory vesicle	26	16	42	193	0.00657	0.109315	ENSCHIG00000009868,ENSCHIG00000009991,ENSCHIG00000010362,ENSCHIG00000010667,ENSCHIG00000011719,ENSCHIG00000012243,ENSCHIG00000012620,ENSCHIG00000012711,ENSCHIG00000012762,ENSCHIG00000012930,ENSCHIG00000015269,ENSCHIG00000016627,ENSCHIG00000016894,ENSCHIG00000017641,ENSCHIG00000018863,ENSCHIG00000019230,ENSCHIG00000020293,ENSCHIG00000020405,ENSCHIG00000020427,ENSCHIG00000020972,ENSCHIG00000021344,…	ENSCHIG00000011666,ENSCHIG00000013077,ENSCHIG00000013089,ENSCHIG00000014837,ENSCHIG00000016005,ENSCHIG00000018318,ENSCHIG00000018347,ENSCHIG00000019205,ENSCHIG00000019290,ENSCHIG00000019450,ENSCHIG00000022141,ENSCHIG00000025053,ENSCHIG00000025807,ENSCHIG00000026189,ENSCHIG00000026507,ENSCHIG00000027174
MF	GO:0004930	G-protein coupled receptor activity	14	25	39	162	0.00663	0.110148	ENSCHIG00000005302,ENSCHIG00000006150,ENSCHIG00000008918,ENSCHIG00000010178,ENSCHIG00000010746,ENSCHIG00000011364,ENSCHIG00000012930,ENSCHIG00000016712,ENSCHIG00000016921,ENSCHIG00000020624,ENSCHIG00000022136,ENSCHIG00000024097,ENSCHIG00000024973,ENSCHIG00000026627	ENSCHIG00000000474,ENSCHIG00000003329,ENSCHIG00000003452,ENSCHIG00000005655,ENSCHIG00000007509,ENSCHIG00000007611,ENSCHIG00000008675,ENSCHIG00000008984,ENSCHIG00000009039,ENSCHIG00000009603,ENSCHIG00000011853,ENSCHIG00000012190,ENSCHIG00000012516,ENSCHIG00000012747,ENSCHIG00000013004,ENSCHIG00000016307,ENSCHIG00000016318,ENSCHIG00000018843,ENSCHIG00000020924,ENSCHIG00000022474,ENSCHIG00000022578,…
BP	GO:0042060	wound healing	18	28	46	202	0.00665	0.110314	ENSCHIG00000001027,ENSCHIG00000005194,ENSCHIG00000010055,ENSCHIG00000010567,ENSCHIG00000010953,ENSCHIG00000011081,ENSCHIG00000011256,ENSCHIG00000015613,ENSCHIG00000017641,ENSCHIG00000018287,ENSCHIG00000018863,ENSCHIG00000020633,ENSCHIG00000020858,ENSCHIG00000021438,ENSCHIG00000022340,ENSCHIG00000022372,ENSCHIG00000024573,ENSCHIG00000026540	ENSCHIG00000005655,ENSCHIG00000007595,ENSCHIG00000008990,ENSCHIG00000009216,ENSCHIG00000012195,ENSCHIG00000013862,ENSCHIG00000015637,ENSCHIG00000016159,ENSCHIG00000016975,ENSCHIG00000017486,ENSCHIG00000018225,ENSCHIG00000018347,ENSCHIG00000019290,ENSCHIG00000019648,ENSCHIG00000020380,ENSCHIG00000020448,ENSCHIG00000022242,ENSCHIG00000022383,ENSCHIG00000022474,ENSCHIG00000023400,ENSCHIG00000023555,…
BP	GO:0046660	female sex differentiation	9	12	21	76	0.00666	0.110314	ENSCHIG00000003612,ENSCHIG00000005194,ENSCHIG00000008075,ENSCHIG00000012523,ENSCHIG00000014180,ENSCHIG00000014291,ENSCHIG00000020579,ENSCHIG00000021344,ENSCHIG00000023662	ENSCHIG00000003476,ENSCHIG00000005289,ENSCHIG00000011725,ENSCHIG00000012230,ENSCHIG00000012328,ENSCHIG00000014058,ENSCHIG00000014496,ENSCHIG00000015764,ENSCHIG00000020380,ENSCHIG00000021765,ENSCHIG00000026211,ENSCHIG00000026576
BP	GO:0019722	calcium-mediated signaling	10	18	28	110	0.00672	0.111142	ENSCHIG00000008094,ENSCHIG00000008225,ENSCHIG00000015014,ENSCHIG00000015458,ENSCHIG00000018863,ENSCHIG00000020433,ENSCHIG00000024573,ENSCHIG00000024973,ENSCHIG00000025563,ENSCHIG00000027058	ENSCHIG00000003509,ENSCHIG00000006477,ENSCHIG00000011759,ENSCHIG00000012516,ENSCHIG00000012706,ENSCHIG00000012730,ENSCHIG00000013004,ENSCHIG00000015894,ENSCHIG00000017260,ENSCHIG00000018318,ENSCHIG00000019457,ENSCHIG00000020340,ENSCHIG00000020390,ENSCHIG00000022186,ENSCHIG00000024063,ENSCHIG00000026221,ENSCHIG00000026300,ENSCHIG00000027015
BP	GO:0035556	intracellular signal transduction	118	135	253	1385	0.00676	0.111636	ENSCHIG00000000241,ENSCHIG00000000579,ENSCHIG00000001148,ENSCHIG00000002331,ENSCHIG00000003384,ENSCHIG00000004836,ENSCHIG00000005194,ENSCHIG00000005302,ENSCHIG00000008094,ENSCHIG00000008225,ENSCHIG00000009044,ENSCHIG00000009266,ENSCHIG00000009892,ENSCHIG00000010463,ENSCHIG00000010605,ENSCHIG00000010667,ENSCHIG00000010966,ENSCHIG00000011226,ENSCHIG00000011281,ENSCHIG00000011290,ENSCHIG00000011364,…	ENSCHIG00000002285,ENSCHIG00000003509,ENSCHIG00000005289,ENSCHIG00000005882,ENSCHIG00000006250,ENSCHIG00000006477,ENSCHIG00000006685,ENSCHIG00000007509,ENSCHIG00000007539,ENSCHIG00000007654,ENSCHIG00000008049,ENSCHIG00000009216,ENSCHIG00000009603,ENSCHIG00000010101,ENSCHIG00000010166,ENSCHIG00000010851,ENSCHIG00000010998,ENSCHIG00000011101,ENSCHIG00000011108,ENSCHIG00000011702,ENSCHIG00000011759,…
BP	GO:0098660	inorganic ion transmembrane transport	25	38	63	293	0.00678	0.111799	ENSCHIG00000000016,ENSCHIG00000000019,ENSCHIG00000000021,ENSCHIG00000000023,ENSCHIG00000001939,ENSCHIG00000004836,ENSCHIG00000007205,ENSCHIG00000007947,ENSCHIG00000008225,ENSCHIG00000008525,ENSCHIG00000009044,ENSCHIG00000011009,ENSCHIG00000012691,ENSCHIG00000013721,ENSCHIG00000016921,ENSCHIG00000017045,ENSCHIG00000018330,ENSCHIG00000018348,ENSCHIG00000018403,ENSCHIG00000020739,ENSCHIG00000021773,…	ENSCHIG00000001846,ENSCHIG00000007595,ENSCHIG00000009570,ENSCHIG00000009617,ENSCHIG00000010063,ENSCHIG00000010200,ENSCHIG00000011516,ENSCHIG00000011759,ENSCHIG00000013785,ENSCHIG00000015213,ENSCHIG00000015249,ENSCHIG00000015401,ENSCHIG00000015403,ENSCHIG00000015637,ENSCHIG00000015754,ENSCHIG00000016159,ENSCHIG00000017167,ENSCHIG00000017260,ENSCHIG00000017407,ENSCHIG00000018225,ENSCHIG00000018318,…
BP	GO:0006937	regulation of muscle contraction	5	17	22	81	0.00692	0.113938	ENSCHIG00000015999,ENSCHIG00000016712,ENSCHIG00000020872,ENSCHIG00000021957,ENSCHIG00000027058	ENSCHIG00000010714,ENSCHIG00000011759,ENSCHIG00000012195,ENSCHIG00000012747,ENSCHIG00000014496,ENSCHIG00000015894,ENSCHIG00000017260,ENSCHIG00000019290,ENSCHIG00000019461,ENSCHIG00000020827,ENSCHIG00000021206,ENSCHIG00000021214,ENSCHIG00000023610,ENSCHIG00000024063,ENSCHIG00000024088,ENSCHIG00000026690,ENSCHIG00000027015
BP	GO:0090092	regulation of transmembrane receptor protein serine/threonine kinase signaling pathway	13	26	39	166	0.00696	0.114426	ENSCHIG00000007961,ENSCHIG00000009529,ENSCHIG00000011208,ENSCHIG00000012502,ENSCHIG00000014094,ENSCHIG00000014291,ENSCHIG00000015305,ENSCHIG00000017641,ENSCHIG00000018417,ENSCHIG00000020225,ENSCHIG00000023836,ENSCHIG00000025078,ENSCHIG00000026729	ENSCHIG00000010153,ENSCHIG00000010630,ENSCHIG00000012330,ENSCHIG00000012651,ENSCHIG00000012951,ENSCHIG00000013089,ENSCHIG00000014847,ENSCHIG00000014950,ENSCHIG00000015227,ENSCHIG00000016385,ENSCHIG00000016855,ENSCHIG00000017512,ENSCHIG00000017929,ENSCHIG00000018366,ENSCHIG00000018483,ENSCHIG00000019290,ENSCHIG00000019461,ENSCHIG00000020243,ENSCHIG00000020448,ENSCHIG00000020738,ENSCHIG00000020940,…
BP	GO:0048598	embryonic morphogenesis	33	60	93	459	0.00711	0.11613	ENSCHIG00000005194,ENSCHIG00000007979,ENSCHIG00000009097,ENSCHIG00000009696,ENSCHIG00000010202,ENSCHIG00000011010,ENSCHIG00000011208,ENSCHIG00000011281,ENSCHIG00000011290,ENSCHIG00000012434,ENSCHIG00000012502,ENSCHIG00000012791,ENSCHIG00000013682,ENSCHIG00000014094,ENSCHIG00000014291,ENSCHIG00000014308,ENSCHIG00000015613,ENSCHIG00000016122,ENSCHIG00000016293,ENSCHIG00000018307,ENSCHIG00000020376,…	ENSCHIG00000005534,ENSCHIG00000007287,ENSCHIG00000008305,ENSCHIG00000010714,ENSCHIG00000011054,ENSCHIG00000011327,ENSCHIG00000011887,ENSCHIG00000012104,ENSCHIG00000012328,ENSCHIG00000013290,ENSCHIG00000013633,ENSCHIG00000014179,ENSCHIG00000014360,ENSCHIG00000014496,ENSCHIG00000014613,ENSCHIG00000014779,ENSCHIG00000014847,ENSCHIG00000015227,ENSCHIG00000015386,ENSCHIG00000015611,ENSCHIG00000016159,…
[truncated: 1,001 more rows]
