# Supplementary material for: Genome-Wide Differential Expression Profiling of Pulmonary circRNAs Associated With Immune Reaction to Pasteurella multocida in Goats
Source: Front Vet Sci. 2021 Jun 21;8:615405. doi: 10.3389/fvets.2021.615405 (PMC8256745; doi:10.3389/fvets.2021.615405)
Supplement: Supplementary Table 7 — KEGG pathways enriched by differentially expressed mRNAs in goat lung tissue samples. [file Table_7.XLSX]

## Sheet: Sheet1
Table S7 KEGG pathways enriched by differentially expressed mRNAs in goat lung tissue samples.
PathwayID	Pathway	Level1	Level2	Up_number	Down_number	DEG_number	total_number	Pvalue	FDR	Up_gene	Down_gene	URL
chx04060	Cytokine-cytokine receptor interaction	Environmental Information Processing	Signaling molecules and interaction	48	28	76	290	5.67091e-08	1.75231e-05	ENSCHIG00000019805,ENSCHIG00000006150,ENSCHIG00000023828,ENSCHIG00000018211,ENSCHIG00000015014,ENSCHIG00000012291,ENSCHIG00000020142,ENSCHIG00000009367,ENSCHIG00000023567,ENSCHIG00000022239,ENSCHIG00000008595,ENSCHIG00000015458,ENSCHIG00000018287,ENSCHIG00000025561,ENSCHIG00000019003,ENSCHIG00000023941,ENSCHIG00000012502,ENSCHIG00000024469,ENSCHIG00000024086,ENSCHIG00000011742,ENSCHIG00000024071,…	ENSCHIG00000017407,ENSCHIG00000019133,ENSCHIG00000010998,ENSCHIG00000015403,ENSCHIG00000016979,ENSCHIG00000016224,ENSCHIG00000016688,ENSCHIG00000018646,ENSCHIG00000027035,ENSCHIG00000012951,ENSCHIG00000021022,ENSCHIG00000024482,ENSCHIG00000010514,ENSCHIG00000027124,ENSCHIG00000014841,ENSCHIG00000020243,ENSCHIG00000010153,ENSCHIG00000022754,ENSCHIG00000011796,ENSCHIG00000010851,ENSCHIG00000001053,…	http://www.kegg.jp/kegg-bin/show_pathway?map04060/K12499%09%23FFFFFF,green/K16597%09%23FFFFFF,red/K05149%09%23FFFFFF,red/K05071%09%23FFFFFF,red/K04176%09%23FFFFFF,red/K05494%09%23FFFFFF,red/K10032%09%23FFFFFF,red/K04664%09%23FFFFFF,red/K05418%09%23FFFFFF,red/K04389%09%23FFFFFF,green/K05444%09%23FFFFFF,red/K05057%09%23FFFFFF,red/K05136%09%23FFFFFF,green/K04738%09%23FFFFFF,red/K05074%09%23FFFFFF,re…
chx05323	Rheumatoid arthritis	Human Diseases	Immune diseases	21	8	29	84	2.6038e-06	0.000402287	ENSCHIG00000010427,ENSCHIG00000024469,ENSCHIG00000008042,ENSCHIG00000017558,ENSCHIG00000020875,ENSCHIG00000022236,ENSCHIG00000017272,ENSCHIG00000025899,ENSCHIG00000015014,ENSCHIG00000017180,ENSCHIG00000011256,ENSCHIG00000014748,ENSCHIG00000012291,ENSCHIG00000011574,ENSCHIG00000020142,ENSCHIG00000022679,ENSCHIG00000023567,ENSCHIG00000022239,ENSCHIG00000017081,ENSCHIG00000015458,ENSCHIG00000019003	ENSCHIG00000010998,ENSCHIG00000024482,ENSCHIG00000013962,ENSCHIG00000016688,ENSCHIG00000027124,ENSCHIG00000009242,ENSCHIG00000015819,ENSCHIG00000022660	http://www.kegg.jp/kegg-bin/show_pathway?map05323/K12499%09%23FFFFFF,green/K05448%09%23FFFFFF,green/K10159%09%23FFFFFF,red/K04519%09%23FFFFFF,red/K14625%09%23FFFFFF,red/K02148%09%23FFFFFF,red/K05433%09%23FFFFFF,green/K10031%09%23FFFFFF,green/K01388%09%23FFFFFF,red/K14624%09%23FFFFFF,red/K05453%09%23FFFFFF,green/K05408%09%23FFFFFF,red/K05473%09%23FFFFFF,red/K01394%09%23FFFFFF,red/K05465%09%23FFFFF…
chx05144	Malaria	Human Diseases	Infectious diseases: Parasitic	12	6	18	49	8.0558e-05	0.00743752	ENSCHIG00000024573,ENSCHIG00000012291,ENSCHIG00000020142,ENSCHIG00000023567,ENSCHIG00000016627,ENSCHIG00000021886,ENSCHIG00000017641,ENSCHIG00000024469,ENSCHIG00000014962,ENSCHIG00000024408,ENSCHIG00000025899,ENSCHIG00000003089	ENSCHIG00000015573,ENSCHIG00000011749,ENSCHIG00000016028,ENSCHIG00000016979,ENSCHIG00000009896,ENSCHIG00000022660	http://www.kegg.jp/kegg-bin/show_pathway?map05144/K10159%09%23FFFFFF,red/K04519%09%23FFFFFF,red/K06574%09%23FFFFFF,red/K04659%09%23FFFFFF,purple/K05443%09%23FFFFFF,green/K14624%09%23FFFFFF,red/K16336%09%23FFFFFF,green/K16857%09%23FFFFFF,red/K04550%09%23FFFFFF,red/K05423%09%23FFFFFF,red/K05405%09%23FFFFFF,red/K06543%09%23FFFFFF,green/K06496%09%23FFFFFF,red/K06728%09%23FFFFFF,green/K13376%09%23FFFF…
chx00590	Arachidonic acid metabolism	Metabolism	Lipid metabolism	13	11	24	76	9.62786e-05	0.00743752	ENSCHIG00000023277,ENSCHIG00000022813,ENSCHIG00000009050,ENSCHIG00000024614,ENSCHIG00000017470,ENSCHIG00000000443,ENSCHIG00000026583,ENSCHIG00000022658,ENSCHIG00000017366,ENSCHIG00000018610,ENSCHIG00000022755,ENSCHIG00000024907,ENSCHIG00000023790	ENSCHIG00000018618,ENSCHIG00000000527,ENSCHIG00000006002,ENSCHIG00000027239,ENSCHIG00000011083,ENSCHIG00000023379,ENSCHIG00000004827,ENSCHIG00000021270,ENSCHIG00000025642,ENSCHIG00000026532,ENSCHIG00000019559	http://www.kegg.jp/kegg-bin/show_pathway?map00590/K17726%09%23FFFFFF,red/K00509%09%23FFFFFF,green/K08021%09%23FFFFFF,red/K00079%09%23FFFFFF,green/K01830%09%23FFFFFF,green/K16342%09%23FFFFFF,red/K11987%09%23FFFFFF,red/K01254%09%23FFFFFF,red/K07412%09%23FFFFFF,green/K16817%09%23FFFFFF,green/K15729%09%23FFFFFF,red/K00081%09%23FFFFFF,green/K01047%09%23FFFFFF,green/K00460%09%23FFFFFF,green/K00432%09%2…
chx04657	IL-17 signaling pathway	Organismal Systems	Immune system	22	3	25	82	0.00013117	0.00810633	ENSCHIG00000010427,ENSCHIG00000024469,ENSCHIG00000014962,ENSCHIG00000012968,ENSCHIG00000009693,ENSCHIG00000026621,ENSCHIG00000023277,ENSCHIG00000024071,ENSCHIG00000021337,ENSCHIG00000012291,ENSCHIG00000019593,ENSCHIG00000022890,ENSCHIG00000020142,ENSCHIG00000022679,ENSCHIG00000016845,ENSCHIG00000022239,ENSCHIG00000023567,ENSCHIG00000023563,ENSCHIG00000021039,ENSCHIG00000015458,ENSCHIG00000008358,…	ENSCHIG00000016771,ENSCHIG00000015403,ENSCHIG00000012374	http://www.kegg.jp/kegg-bin/show_pathway?map04657/K21124%09%23FFFFFF,red/K09849%09%23FFFFFF,green/K04519%09%23FFFFFF,red/K16597%09%23FFFFFF,red/K04502%09%23FFFFFF,red/K14625%09%23FFFFFF,red/K11987%09%23FFFFFF,red/K05494%09%23FFFFFF,red/K21129%09%23FFFFFF,red/K12671%09%23FFFFFF,green/K21128%09%23FFFFFF,red/K07994%09%23FFFFFF,red/K09487%09%23FFFFFF,red/K01388%09%23FFFFFF,red/K14624%09%23FFFFFF,red/…
chx04978	Mineral absorption	Organismal Systems	Digestive system	12	3	15	40	0.000240182	0.0123694	ENSCHIG00000023586,ENSCHIG00000019917,ENSCHIG00000026692,ENSCHIG00000020739,ENSCHIG00000005671,ENSCHIG00000021497,ENSCHIG00000020804,ENSCHIG00000024945,ENSCHIG00000026028,ENSCHIG00000016541,ENSCHIG00000018949,ENSCHIG00000016758	ENSCHIG00000014071,ENSCHIG00000012282,ENSCHIG00000026690	http://www.kegg.jp/kegg-bin/show_pathway?map04978/K14739%09%23FFFFFF,red/K01539%09%23FFFFFF,green/K14734%09%23FFFFFF,red/K14736%09%23FFFFFF,red/K05011%09%23FFFFFF,green/K14737%09%23FFFFFF,red/K00522%09%23FFFFFF,red/K14738%09%23FFFFFF,red/K21398%09%23FFFFFF,red/K14735%09%23FFFFFF,green/K08539%09%23FFFFFF,red/K04981%09%23FFFFFF,red/K13625%09%23FFFFFF,red/
chx04610	Complement and coagulation cascades	Organismal Systems	Immune system	19	5	24	82	0.000351777	0.0155284	ENSCHIG00000012570,ENSCHIG00000021210,ENSCHIG00000008320,ENSCHIG00000017433,ENSCHIG00000014170,ENSCHIG00000018353,ENSCHIG00000022712,ENSCHIG00000022340,ENSCHIG00000020633,ENSCHIG00000016536,ENSCHIG00000010953,ENSCHIG00000022372,ENSCHIG00000019405,ENSCHIG00000016667,ENSCHIG00000021633,ENSCHIG00000015787,ENSCHIG00000020858,ENSCHIG00000023479,ENSCHIG00000022942	ENSCHIG00000024144,ENSCHIG00000022474,ENSCHIG00000018896,ENSCHIG00000024710,ENSCHIG00000007611	http://www.kegg.jp/kegg-bin/show_pathway?map04610/K03984%09%23FFFFFF,red/K01330%09%23FFFFFF,red/K03990%09%23FFFFFF,red/K06461%09%23FFFFFF,red/K19821%09%23FFFFFF,red/K01323%09%23FFFFFF,red/K01335%09%23FFFFFF,red/K03995%09%23FFFFFF,red/K04012%09%23FFFFFF,green/K03914%09%23FFFFFF,green/K03996%09%23FFFFFF,red/K04009%09%23FFFFFF,green/K03992%09%23FFFFFF,red/K04001%09%23FFFFFF,red/K03982%09%23FFFFFF,re…
chx00010	Glycolysis / Gluconeogenesis	Metabolism	Carbohydrate metabolism	17	3	20	65	0.00052419	0.0202468	ENSCHIG00000020284,ENSCHIG00000020729,ENSCHIG00000016056,ENSCHIG00000018372,ENSCHIG00000009440,ENSCHIG00000013476,ENSCHIG00000000397,ENSCHIG00000016031,ENSCHIG00000009042,ENSCHIG00000012393,ENSCHIG00000016769,ENSCHIG00000015001,ENSCHIG00000015999,ENSCHIG00000023008,ENSCHIG00000016122,ENSCHIG00000022516,ENSCHIG00000013515	ENSCHIG00000015989,ENSCHIG00000019504,ENSCHIG00000023248	http://www.kegg.jp/kegg-bin/show_pathway?map00010/K01810%09%23FFFFFF,red/K00844%09%23FFFFFF,red/K00927%09%23FFFFFF,red/K00016%09%23FFFFFF,red/K00134%09%23FFFFFF,red/K00128%09%23FFFFFF,green/K01623%09%23FFFFFF,red/K00873%09%23FFFFFF,red/K01837%09%23FFFFFF,red/K13951%09%23FFFFFF,green/K01834%09%23FFFFFF,red/K00129%09%23FFFFFF,red/K13952%09%23FFFFFF,red/K01689%09%23FFFFFF,purple/K00850%09%23FFFFFF,r…
chx04640	Hematopoietic cell lineage	Organismal Systems	Immune system	16	9	25	90	0.000638011	0.0219051	ENSCHIG00000027141,ENSCHIG00000012291,ENSCHIG00000014170,ENSCHIG00000008595,ENSCHIG00000025561,ENSCHIG00000027016,ENSCHIG00000024469,ENSCHIG00000024086,ENSCHIG00000017180,ENSCHIG00000011256,ENSCHIG00000020331,ENSCHIG00000021178,ENSCHIG00000014962,ENSCHIG00000021427,ENSCHIG00000019537,ENSCHIG00000024747	ENSCHIG00000026907,ENSCHIG00000015227,ENSCHIG00000007678,ENSCHIG00000025211,ENSCHIG00000008779,ENSCHIG00000003874,ENSCHIG00000020344,ENSCHIG00000024144,ENSCHIG00000027124	http://www.kegg.jp/kegg-bin/show_pathway?map04640/K05461%09%23FFFFFF,green/K04737%09%23FFFFFF,red/K06461%09%23FFFFFF,red/K04519%09%23FFFFFF,red/K05071%09%23FFFFFF,red/K04387%09%23FFFFFF,red/K04012%09%23FFFFFF,green/K06459%09%23FFFFFF,green/K06448%09%23FFFFFF,purple/K06458%09%23FFFFFF,green/K05437%09%23FFFFFF,red/K06498%09%23FFFFFF,red/K05453%09%23FFFFFF,green/K06503%09%23FFFFFF,red/K05079%09%23FF…
chx00230	Purine metabolism	Metabolism	Nucleotide metabolism	20	12	32	128	0.000923619	0.0285398	ENSCHIG00000012802,ENSCHIG00000026047,ENSCHIG00000016056,ENSCHIG00000020852,ENSCHIG00000025212,ENSCHIG00000007647,ENSCHIG00000021415,ENSCHIG00000009939,ENSCHIG00000009694,ENSCHIG00000024811,ENSCHIG00000007800,ENSCHIG00000000508,ENSCHIG00000023918,ENSCHIG00000010402,ENSCHIG00000010567,ENSCHIG00000017941,ENSCHIG00000023900,ENSCHIG00000017276,ENSCHIG00000011975,ENSCHIG00000027058	ENSCHIG00000016852,ENSCHIG00000022348,ENSCHIG00000023222,ENSCHIG00000022822,ENSCHIG00000000313,ENSCHIG00000026148,ENSCHIG00000023233,ENSCHIG00000020735,ENSCHIG00000017922,ENSCHIG00000023152,ENSCHIG00000022874,ENSCHIG00000014863	http://www.kegg.jp/kegg-bin/show_pathway?map00230/K01952%09%23FFFFFF,red/K00088%09%23FFFFFF,red/K00939%09%23FFFFFF,red/K08044%09%23FFFFFF,green/K13293%09%23FFFFFF,red/K00893%09%23FFFFFF,red/K10808%09%23FFFFFF,red/K18436%09%23FFFFFF,green/K01081%09%23FFFFFF,red/K11265%09%23FFFFFF,green/K00940%09%23FFFFFF,red/K12322%09%23FFFFFF,green/K18438%09%23FFFFFF,green/K00106%09%23FFFFFF,red/K00873%09%23FFFFF…
chx00520	Amino sugar and nucleotide sugar metabolism	Metabolism	Carbohydrate metabolism	16	0	16	50	0.00115666	0.0324917	ENSCHIG00000022224,ENSCHIG00000017697,ENSCHIG00000024923,ENSCHIG00000008339,ENSCHIG00000003087,ENSCHIG00000014259,ENSCHIG00000006787,ENSCHIG00000021854,ENSCHIG00000015196,ENSCHIG00000020660,ENSCHIG00000011993,ENSCHIG00000017055,ENSCHIG00000024646,ENSCHIG00000012393,ENSCHIG00000000246,ENSCHIG00000016122	-	http://www.kegg.jp/kegg-bin/show_pathway?map00520/K01784%09%23FFFFFF,red/K12373%09%23FFFFFF,red/K01711%09%23FFFFFF,red/K01810%09%23FFFFFF,red/K01787%09%23FFFFFF,red/K02377%09%23FFFFFF,red/K00844%09%23FFFFFF,red/K05304%09%23FFFFFF,red/K17497%09%23FFFFFF,red/K00820%09%23FFFFFF,red/K00012%09%23FFFFFF,red/K01809%09%23FFFFFF,red/K02564%09%23FFFFFF,red/K01836%09%23FFFFFF,red/K01639%09%23FFFFFF,red/
chx05224	Breast cancer	Human Diseases	Cancers: Specific types	9	25	34	141	0.00128242	0.0330224	ENSCHIG00000015014,ENSCHIG00000016384,ENSCHIG00000026740,ENSCHIG00000015683,ENSCHIG00000021344,ENSCHIG00000027217,ENSCHIG00000018863,ENSCHIG00000001027,ENSCHIG00000016812	ENSCHIG00000010534,ENSCHIG00000021782,ENSCHIG00000020738,ENSCHIG00000017929,ENSCHIG00000010693,ENSCHIG00000014058,ENSCHIG00000015386,ENSCHIG00000021765,ENSCHIG00000022383,ENSCHIG00000016621,ENSCHIG00000016159,ENSCHIG00000014632,ENSCHIG00000015794,ENSCHIG00000026965,ENSCHIG00000013434,ENSCHIG00000020787,ENSCHIG00000020996,ENSCHIG00000020645,ENSCHIG00000011604,ENSCHIG00000016952,ENSCHIG00000011683,…	http://www.kegg.jp/kegg-bin/show_pathway?map05224/K08551%09%23FFFFFF,green/K01558%09%23FFFFFF,red/K01384%09%23FFFFFF,green/K17448%09%23FFFFFF,green/K04503%09%23FFFFFF,green/K06054%09%23FFFFFF,green/K02091%09%23FFFFFF,green/K06051%09%23FFFFFF,green/K08775%09%23FFFFFF,red/K21635%09%23FFFFFF,green/K06052%09%23FFFFFF,green/K00572%09%23FFFFFF,green/K05459%09%23FFFFFF,red/K08550%09%23FFFFFF,green/K2242…
chx04216	Ferroptosis	Cellular Processes	Cell growth and death	13	1	14	42	0.00148977	0.0354108	ENSCHIG00000014080,ENSCHIG00000014795,ENSCHIG00000023885,ENSCHIG00000020375,ENSCHIG00000027016,ENSCHIG00000024130,ENSCHIG00000007360,ENSCHIG00000007205,ENSCHIG00000021497,ENSCHIG00000024945,ENSCHIG00000026028,ENSCHIG00000016541,ENSCHIG00000018949	ENSCHIG00000025642	http://www.kegg.jp/kegg-bin/show_pathway?map04216/K00460%09%23FFFFFF,green/K06503%09%23FFFFFF,red/K13515%09%23FFFFFF,red/K01897%09%23FFFFFF,red/K14736%09%23FFFFFF,red/K14714%09%23FFFFFF,red/K10435%09%23FFFFFF,red/K00522%09%23FFFFFF,red/K13624%09%23FFFFFF,red/K21398%09%23FFFFFF,red/K10142%09%23FFFFFF,red/K14720%09%23FFFFFF,red/K13625%09%23FFFFFF,red/
chx04918	Thyroid hormone synthesis	Organismal Systems	Endocrine system	14	6	20	72	0.00213746	0.0438685	ENSCHIG00000009693,ENSCHIG00000016569,ENSCHIG00000025478,ENSCHIG00000025078,ENSCHIG00000026047,ENSCHIG00000022658,ENSCHIG00000008753,ENSCHIG00000017366,ENSCHIG00000020320,ENSCHIG00000022755,ENSCHIG00000024907,ENSCHIG00000003690,ENSCHIG00000020647,ENSCHIG00000025998	ENSCHIG00000009995,ENSCHIG00000020735,ENSCHIG00000007485,ENSCHIG00000026690,ENSCHIG00000022874,ENSCHIG00000018318	http://www.kegg.jp/kegg-bin/show_pathway?map04918/K09490%09%23FFFFFF,red/K20731%09%23FFFFFF,green/K08044%09%23FFFFFF,green/K05858%09%23FFFFFF,green/K04958%09%23FFFFFF,green/K10064%09%23FFFFFF,red/K09582%09%23FFFFFF,red/K10063%09%23FFFFFF,red/K14385%09%23FFFFFF,red/K09487%09%23FFFFFF,red/K00432%09%23FFFFFF,red/K09048%09%23FFFFFF,red/K08045%09%23FFFFFF,green/K01539%09%23FFFFFF,green/K08048%09%23FFF…
chx05200	Pathways in cancer	Human Diseases	Cancers: Overview	36	58	94	496	0.00222644	0.0438685	ENSCHIG00000015613,ENSCHIG00000009693,ENSCHIG00000023277,ENSCHIG00000012291,ENSCHIG00000020142,ENSCHIG00000026047,ENSCHIG00000022720,ENSCHIG00000022256,ENSCHIG00000008595,ENSCHIG00000016384,ENSCHIG00000025561,ENSCHIG00000015683,ENSCHIG00000011742,ENSCHIG00000016948,ENSCHIG00000016792,ENSCHIG00000021344,ENSCHIG00000024742,ENSCHIG00000027217,ENSCHIG00000003139,ENSCHIG00000010427,ENSCHIG00000018863,…	ENSCHIG00000010534,ENSCHIG00000021782,ENSCHIG00000010998,ENSCHIG00000013633,ENSCHIG00000020035,ENSCHIG00000020738,ENSCHIG00000014084,ENSCHIG00000020968,ENSCHIG00000010166,ENSCHIG00000015227,ENSCHIG00000002285,ENSCHIG00000022700,ENSCHIG00000008585,ENSCHIG00000025745,ENSCHIG00000025211,ENSCHIG00000017929,ENSCHIG00000014058,ENSCHIG00000023776,ENSCHIG00000015386,ENSCHIG00000012951,ENSCHIG00000015971,…	http://www.kegg.jp/kegg-bin/show_pathway?map05200/K08551%09%23FFFFFF,green/K01384%09%23FFFFFF,green/K04503%09%23FFFFFF,green/K06054%09%23FFFFFF,green/K09095%09%23FFFFFF,green/K09348%09%23FFFFFF,red/K11987%09%23FFFFFF,red/K01398%09%23FFFFFF,red/K05071%09%23FFFFFF,red/K04546%09%23FFFFFF,green/K06626%09%23FFFFFF,red/K08550%09%23FFFFFF,green/K07201%09%23FFFFFF,green/K08268%09%23FFFFFF,red/K00312%09%2…
chx04110	Cell cycle	Cellular Processes	Cell growth and death	26	4	30	124	0.00227151	0.0438685	ENSCHIG00000018094,ENSCHIG00000017736,ENSCHIG00000012895,ENSCHIG00000027118,ENSCHIG00000022720,ENSCHIG00000020423,ENSCHIG00000016273,ENSCHIG00000011442,ENSCHIG00000014721,ENSCHIG00000015683,ENSCHIG00000010109,ENSCHIG00000015195,ENSCHIG00000024742,ENSCHIG00000025057,ENSCHIG00000020079,ENSCHIG00000015066,ENSCHIG00000016057,ENSCHIG00000011982,ENSCHIG00000000353,ENSCHIG00000011829,ENSCHIG00000009302,…	ENSCHIG00000010534,ENSCHIG00000016621,ENSCHIG00000011604,ENSCHIG00000022660	http://www.kegg.jp/kegg-bin/show_pathway?map04110/K02541%09%23FFFFFF,red/K04503%09%23FFFFFF,green/K02091%09%23FFFFFF,green/K06637%09%23FFFFFF,red/K06633%09%23FFFFFF,red/K02213%09%23FFFFFF,red/K02603%09%23FFFFFF,red/K05867%09%23FFFFFF,red/K02540%09%23FFFFFF,red/K02212%09%23FFFFFF,red/K02087%09%23FFFFFF,red/K06626%09%23FFFFFF,red/K06631%09%23FFFFFF,red/K02537%09%23FFFFFF,red/K21770%09%23FFFFFF,red/…
chx04115	p53 signaling pathway	Cellular Processes	Cell growth and death	14	6	20	73	0.00255558	0.0456868	ENSCHIG00000016329,ENSCHIG00000022720,ENSCHIG00000016273,ENSCHIG00000014721,ENSCHIG00000020375,ENSCHIG00000023698,ENSCHIG00000024742,ENSCHIG00000009694,ENSCHIG00000018863,ENSCHIG00000000353,ENSCHIG00000001148,ENSCHIG00000024310,ENSCHIG00000017641,ENSCHIG00000020858	ENSCHIG00000010534,ENSCHIG00000015537,ENSCHIG00000015971,ENSCHIG00000017822,ENSCHIG00000016621,ENSCHIG00000011604	http://www.kegg.jp/kegg-bin/show_pathway?map04115/K04503%09%23FFFFFF,green/K02091%09%23FFFFFF,green/K10808%09%23FFFFFF,red/K10131%09%23FFFFFF,green/K02087%09%23FFFFFF,red/K06626%09%23FFFFFF,red/K05459%09%23FFFFFF,red/K10142%09%23FFFFFF,red/K06509%09%23FFFFFF,green/K21770%09%23FFFFFF,red/K06644%09%23FFFFFF,red/K20394%09%23FFFFFF,red/K03982%09%23FFFFFF,red/K10138%09%23FFFFFF,red/K04402%09%23FFFFFF,…
chx00604	Glycosphingolipid biosynthesis - ganglio series	Metabolism	Glycan biosynthesis and metabolism	5	2	7	15	0.00272927	0.0456868	ENSCHIG00000012912,ENSCHIG00000020660,ENSCHIG00000000945,ENSCHIG00000026781,ENSCHIG00000014228	ENSCHIG00000021775,ENSCHIG00000016530	http://www.kegg.jp/kegg-bin/show_pathway?map00604/K03369%09%23FFFFFF,green/K03375%09%23FFFFFF,green/K12373%09%23FFFFFF,red/K03374%09%23FFFFFF,red/K00725%09%23FFFFFF,red/K03376%09%23FFFFFF,red/K12309%09%23FFFFFF,red/
chx00350	Tyrosine metabolism	Metabolism	Amino acid metabolism	8	5	13	40	0.00280922	0.0456868	ENSCHIG00000020284,ENSCHIG00000020729,ENSCHIG00000022166,ENSCHIG00000014204,ENSCHIG00000016769,ENSCHIG00000015269,ENSCHIG00000022871,ENSCHIG00000012774	ENSCHIG00000015989,ENSCHIG00000013439,ENSCHIG00000006644,ENSCHIG00000026162,ENSCHIG00000008373	http://www.kegg.jp/kegg-bin/show_pathway?map00350/K01555%09%23FFFFFF,red/K03334%09%23FFFFFF,red/K13951%09%23FFFFFF,green/K00276%09%23FFFFFF,purple/K00501%09%23FFFFFF,green/K00129%09%23FFFFFF,red/K13952%09%23FFFFFF,red/K07253%09%23FFFFFF,red/K01827%09%23FFFFFF,green/K00503%09%23FFFFFF,red/K00157%09%23FFFFFF,green/
chx04924	Renin secretion	Organismal Systems	Endocrine system	6	12	18	64	0.00300817	0.0464763	ENSCHIG00000002248,ENSCHIG00000027130,ENSCHIG00000014973,ENSCHIG00000007867,ENSCHIG00000025426,ENSCHIG00000011719	ENSCHIG00000012043,ENSCHIG00000007509,ENSCHIG00000023233,ENSCHIG00000011470,ENSCHIG00000007485,ENSCHIG00000006461,ENSCHIG00000013874,ENSCHIG00000026624,ENSCHIG00000022874,ENSCHIG00000014863,ENSCHIG00000018318,ENSCHIG00000019488	http://www.kegg.jp/kegg-bin/show_pathway?map04924/K05858%09%23FFFFFF,green/K04143%09%23FFFFFF,green/K05030%09%23FFFFFF,red/K05027%09%23FFFFFF,red/K01363%09%23FFFFFF,red/K04851%09%23FFFFFF,green/K04958%09%23FFFFFF,green/K04587%09%23FFFFFF,green/K05028%09%23FFFFFF,red/K19477%09%23FFFFFF,red/K04166%09%23FFFFFF,green/K08045%09%23FFFFFF,green/K12318%09%23FFFFFF,green/K12323%09%23FFFFFF,green/K09864%09…
chx00240	Pyrimidine metabolism	Metabolism	Nucleotide metabolism	16	0	16	55	0.00347075	0.0510696	ENSCHIG00000024323,ENSCHIG00000027133,ENSCHIG00000014663,ENSCHIG00000000075,ENSCHIG00000025212,ENSCHIG00000016895,ENSCHIG00000021415,ENSCHIG00000009694,ENSCHIG00000024811,ENSCHIG00000008689,ENSCHIG00000000508,ENSCHIG00000022371,ENSCHIG00000023693,ENSCHIG00000010402,ENSCHIG00000023900,ENSCHIG00000011975	-	http://www.kegg.jp/kegg-bin/show_pathway?map00240/K00857%09%23FFFFFF,red/K01489%09%23FFFFFF,red/K16904%09%23FFFFFF,red/K00943%09%23FFFFFF,red/K11540%09%23FFFFFF,red/K00876%09%23FFFFFF,red/K03783%09%23FFFFFF,red/K00757%09%23FFFFFF,red/K00893%09%23FFFFFF,red/K10808%09%23FFFFFF,red/K01081%09%23FFFFFF,red/K00560%09%23FFFFFF,red/K01510%09%23FFFFFF,red/K00940%09%23FFFFFF,red/K01513%09%23FFFFFF,red/
chx04933	AGE-RAGE signaling pathway in diabetic complications	Human Diseases	Endocrine and metabolic diseases	11	12	23	91	0.00393868	0.0553206	ENSCHIG00000016293,ENSCHIG00000012291,ENSCHIG00000021319,ENSCHIG00000020142,ENSCHIG00000023567,ENSCHIG00000023563,ENSCHIG00000021886,ENSCHIG00000024469,ENSCHIG00000021438,ENSCHIG00000011256,ENSCHIG00000020858	ENSCHIG00000010534,ENSCHIG00000018191,ENSCHIG00000011470,ENSCHIG00000007485,ENSCHIG00000009242,ENSCHIG00000020993,ENSCHIG00000023776,ENSCHIG00000018225,ENSCHIG00000013862,ENSCHIG00000022660,ENSCHIG00000012374,ENSCHIG00000025145	http://www.kegg.jp/kegg-bin/show_pathway?map04933/K04503%09%23FFFFFF,green/K18050%09%23FFFFFF,green/K05448%09%23FFFFFF,green/K06236%09%23FFFFFF,red/K04519%09%23FFFFFF,red/K05858%09%23FFFFFF,green/K01398%09%23FFFFFF,red/K05860%09%23FFFFFF,green/K07201%09%23FFFFFF,green/K04456%09%23FFFFFF,green/K04166%09%23FFFFFF,green/K14624%09%23FFFFFF,red/K03982%09%23FFFFFF,red/K05717%09%23FFFFFF,red/K05449%09%2…
chx05150	Staphylococcus aureus infection	Human Diseases	Infectious diseases: Bacterial	10	4	14	47	0.00481291	0.0646604	ENSCHIG00000012570,ENSCHIG00000027141,ENSCHIG00000024573,ENSCHIG00000014170,ENSCHIG00000015787,ENSCHIG00000023479,ENSCHIG00000022942,ENSCHIG00000008320,ENSCHIG00000016667,ENSCHIG00000027171	ENSCHIG00000018896,ENSCHIG00000016979,ENSCHIG00000007611,ENSCHIG00000024710	http://www.kegg.jp/kegg-bin/show_pathway?map05150/K01330%09%23FFFFFF,red/K03990%09%23FFFFFF,red/K06498%09%23FFFFFF,red/K01334%09%23FFFFFF,green/K06461%09%23FFFFFF,red/K01335%09%23FFFFFF,red/K03986%09%23FFFFFF,green/K03991%09%23FFFFFF,red/K01331%09%23FFFFFF,red/K06496%09%23FFFFFF,red/K04009%09%23FFFFFF,green/K05443%09%23FFFFFF,green/K12560%09%23FFFFFF,red/K03992%09%23FFFFFF,red/
chx05204	Chemical carcinogenesis	Human Diseases	Cancers: Overview	6	14	20	79	0.00676029	0.0835572	ENSCHIG00000020284,ENSCHIG00000023277,ENSCHIG00000020729,ENSCHIG00000012382,ENSCHIG00000003139,ENSCHIG00000016769	ENSCHIG00000017919,ENSCHIG00000015989,ENSCHIG00000018618,ENSCHIG00000008585,ENSCHIG00000020938,ENSCHIG00000022816,ENSCHIG00000010489,ENSCHIG00000025617,ENSCHIG00000013153,ENSCHIG00000004827,ENSCHIG00000001609,ENSCHIG00000021270,ENSCHIG00000026532,ENSCHIG00000019693	http://www.kegg.jp/kegg-bin/show_pathway?map05204/K07410%09%23FFFFFF,red/K13951%09%23FFFFFF,green/K00079%09%23FFFFFF,green/K11987%09%23FFFFFF,red/K07412%09%23FFFFFF,green/K00699%09%23FFFFFF,green/K17685%09%23FFFFFF,green/K07409%09%23FFFFFF,green/K17720%09%23FFFFFF,green/K00799%09%23FFFFFF,purple/K00129%09%23FFFFFF,red/K13952%09%23FFFFFF,red/K01253%09%23FFFFFF,green/K07408%09%23FFFFFF,green/
chx04970	Salivary secretion	Organismal Systems	Digestive system	7	13	20	79	0.00676029	0.0835572	ENSCHIG00000026047,ENSCHIG00000018108,ENSCHIG00000020433,ENSCHIG00000014973,ENSCHIG00000027096,ENSCHIG00000010988,ENSCHIG00000011979	ENSCHIG00000025391,ENSCHIG00000023789,ENSCHIG00000007509,ENSCHIG00000012195,ENSCHIG00000003874,ENSCHIG00000009412,ENSCHIG00000020735,ENSCHIG00000007485,ENSCHIG00000026690,ENSCHIG00000013874,ENSCHIG00000022874,ENSCHIG00000014863,ENSCHIG00000018318	http://www.kegg.jp/kegg-bin/show_pathway?map04970/K08044%09%23FFFFFF,green/K05858%09%23FFFFFF,green/K04143%09%23FFFFFF,green/K12550%09%23FFFFFF,red/K04958%09%23FFFFFF,green/K13240%09%23FFFFFF,green/K19477%09%23FFFFFF,red/K12318%09%23FFFFFF,green/K08045%09%23FFFFFF,green/K04963%09%23FFFFFF,green/K01539%09%23FFFFFF,green/K08048%09%23FFFFFF,red/K04945%09%23FFFFFF,red/K01242%09%23FFFFFF,green/K07376%…
chx00531	Glycosaminoglycan degradation	Metabolism	Glycan biosynthesis and metabolism	5	3	8	22	0.00856794	0.0980553	ENSCHIG00000020660,ENSCHIG00000014228,ENSCHIG00000001349,ENSCHIG00000025151,ENSCHIG00000026715	ENSCHIG00000009216,ENSCHIG00000007017,ENSCHIG00000008049	http://www.kegg.jp/kegg-bin/show_pathway?map00531/K12373%09%23FFFFFF,red/K07965%09%23FFFFFF,green/K01195%09%23FFFFFF,red/K12309%09%23FFFFFF,red/K01135%09%23FFFFFF,red/K01565%09%23FFFFFF,red/K07964%09%23FFFFFF,green/K01197%09%23FFFFFF,green/
chx00340	Histidine metabolism	Metabolism	Amino acid metabolism	6	2	8	22	0.00856794	0.0980553	ENSCHIG00000020729,ENSCHIG00000000112,ENSCHIG00000019018,ENSCHIG00000016769,ENSCHIG00000010212,ENSCHIG00000018871	ENSCHIG00000023248,ENSCHIG00000025447	http://www.kegg.jp/kegg-bin/show_pathway?map00340/K00546%09%23FFFFFF,red/K00129%09%23FFFFFF,red/K00128%09%23FFFFFF,green/K08660%09%23FFFFFF,red/K01437%09%23FFFFFF,green/K11182%09%23FFFFFF,red/K01745%09%23FFFFFF,red/
chx04914	Progesterone-mediated oocyte maturation	Organismal Systems	Endocrine system	15	6	21	87	0.00991293	0.109396	ENSCHIG00000018863,ENSCHIG00000024453,ENSCHIG00000017736,ENSCHIG00000011982,ENSCHIG00000000353,ENSCHIG00000011829,ENSCHIG00000026047,ENSCHIG00000016273,ENSCHIG00000023563,ENSCHIG00000014721,ENSCHIG00000025057,ENSCHIG00000023601,ENSCHIG00000024676,ENSCHIG00000022851,ENSCHIG00000025605	ENSCHIG00000012493,ENSCHIG00000020735,ENSCHIG00000022874,ENSCHIG00000021765,ENSCHIG00000012374,ENSCHIG00000025145	http://www.kegg.jp/kegg-bin/show_pathway?map04914/K06633%09%23FFFFFF,red/K05867%09%23FFFFFF,red/K08044%09%23FFFFFF,green/K10403%09%23FFFFFF,red/K02087%09%23FFFFFF,red/K05459%09%23FFFFFF,red/K06631%09%23FFFFFF,red/K02537%09%23FFFFFF,red/K21770%09%23FFFFFF,red/K04456%09%23FFFFFF,green/K08556%09%23FFFFFF,green/K08045%09%23FFFFFF,green/K08048%09%23FFFFFF,red/K04373%09%23FFFFFF,green/K04440%09%23FFFFF…
chx05020	Prion diseases	Human Diseases	Neurodegenerative diseases	7	3	10	32	0.0113224	0.116293	ENSCHIG00000025078,ENSCHIG00000012291,ENSCHIG00000024469,ENSCHIG00000011256,ENSCHIG00000009044,ENSCHIG00000021210,ENSCHIG00000016536	ENSCHIG00000016688,ENSCHIG00000024710,ENSCHIG00000014496	http://www.kegg.jp/kegg-bin/show_pathway?map05020/K12499%09%23FFFFFF,green/K05703%09%23FFFFFF,red/K09490%09%23FFFFFF,red/K04519%09%23FFFFFF,red/K03995%09%23FFFFFF,red/K04383%09%23FFFFFF,red/K05405%09%23FFFFFF,red/K03986%09%23FFFFFF,green/K04565%09%23FFFFFF,green/K03996%09%23FFFFFF,red/
chx00051	Fructose and mannose metabolism	Metabolism	Carbohydrate metabolism	10	0	10	32	0.0113224	0.116293	ENSCHIG00000022224,ENSCHIG00000017697,ENSCHIG00000008339,ENSCHIG00000006787,ENSCHIG00000011993,ENSCHIG00000000397,ENSCHIG00000016031,ENSCHIG00000009042,ENSCHIG00000012393,ENSCHIG00000013515	-	http://www.kegg.jp/kegg-bin/show_pathway?map00051/K01711%09%23FFFFFF,red/K02377%09%23FFFFFF,red/K00844%09%23FFFFFF,red/K17497%09%23FFFFFF,red/K01809%09%23FFFFFF,red/K00850%09%23FFFFFF,red/K01623%09%23FFFFFF,red/K01803%09%23FFFFFF,red/
chx00980	Metabolism of xenobiotics by cytochrome P450	Metabolism	Xenobiotics biodegradation and metabolism	5	12	17	67	0.0116871	0.116293	ENSCHIG00000020284,ENSCHIG00000020729,ENSCHIG00000012382,ENSCHIG00000003139,ENSCHIG00000016769	ENSCHIG00000017919,ENSCHIG00000015989,ENSCHIG00000008585,ENSCHIG00000023379,ENSCHIG00000020938,ENSCHIG00000022816,ENSCHIG00000010489,ENSCHIG00000025617,ENSCHIG00000013153,ENSCHIG00000004827,ENSCHIG00000001609,ENSCHIG00000014344	http://www.kegg.jp/kegg-bin/show_pathway?map00980/K07410%09%23FFFFFF,red/K07416%09%23FFFFFF,green/K13951%09%23FFFFFF,green/K00079%09%23FFFFFF,green/K00699%09%23FFFFFF,green/K17685%09%23FFFFFF,green/K07409%09%23FFFFFF,green/K00799%09%23FFFFFF,purple/K00129%09%23FFFFFF,red/K13952%09%23FFFFFF,red/K01253%09%23FFFFFF,green/K00081%09%23FFFFFF,green/K07408%09%23FFFFFF,green/
chx05321	Inflammatory bowel disease (IBD)	Human Diseases	Immune diseases	11	5	16	62	0.0120433	0.116293	ENSCHIG00000018211,ENSCHIG00000014288,ENSCHIG00000022588,ENSCHIG00000012291,ENSCHIG00000022239,ENSCHIG00000024469,ENSCHIG00000011256,ENSCHIG00000023851,ENSCHIG00000020331,ENSCHIG00000025899,ENSCHIG00000008358	ENSCHIG00000016979,ENSCHIG00000021993,ENSCHIG00000025775,ENSCHIG00000026777,ENSCHIG00000022660	http://www.kegg.jp/kegg-bin/show_pathway?map05321/K05445%09%23FFFFFF,red/K10159%09%23FFFFFF,red/K04519%09%23FFFFFF,red/K05064%09%23FFFFFF,green/K05071%09%23FFFFFF,red/K05075%09%23FFFFFF,red/K05494%09%23FFFFFF,red/K08532%09%23FFFFFF,green/K05443%09%23FFFFFF,green/K10166%09%23FFFFFF,green/K09035%09%23FFFFFF,red/K10163%09%23FFFFFF,red/K04383%09%23FFFFFF,red/K05405%09%23FFFFFF,red/K13376%09%23FFFFFF,…
chx04911	Insulin secretion	Organismal Systems	Endocrine system	6	14	20	84	0.0135601	0.123794	ENSCHIG00000008753,ENSCHIG00000025478,ENSCHIG00000020293,ENSCHIG00000015523,ENSCHIG00000026047,ENSCHIG00000018108	ENSCHIG00000014546,ENSCHIG00000006461,ENSCHIG00000008910,ENSCHIG00000026690,ENSCHIG00000027015,ENSCHIG00000022874,ENSCHIG00000013804,ENSCHIG00000014117,ENSCHIG00000020735,ENSCHIG00000007485,ENSCHIG00000016254,ENSCHIG00000019488,ENSCHIG00000017260,ENSCHIG00000009617	http://www.kegg.jp/kegg-bin/show_pathway?map04911/K04937%09%23FFFFFF,green/K15297%09%23FFFFFF,green/K08044%09%23FFFFFF,green/K05858%09%23FFFFFF,green/K04851%09%23FFFFFF,green/K04351%09%23FFFFFF,green/K04587%09%23FFFFFF,green/K04979%09%23FFFFFF,green/K04962%09%23FFFFFF,green/K05004%09%23FFFFFF,green/K09048%09%23FFFFFF,red/K08045%09%23FFFFFF,green/K01539%09%23FFFFFF,green/K08048%09%23FFFFFF,red/K18…
chx05206	MicroRNAs in cancer	Human Diseases	Cancers: Overview	13	16	29	134	0.0136213	0.123794	ENSCHIG00000023277,ENSCHIG00000022720,ENSCHIG00000026740,ENSCHIG00000015683,ENSCHIG00000001851,ENSCHIG00000024742,ENSCHIG00000012382,ENSCHIG00000023662,ENSCHIG00000017641,ENSCHIG00000026619,ENSCHIG00000023601,ENSCHIG00000024676,ENSCHIG00000005194	ENSCHIG00000010534,ENSCHIG00000013290,ENSCHIG00000009891,ENSCHIG00000001102,ENSCHIG00000016385,ENSCHIG00000018225,ENSCHIG00000016159,ENSCHIG00000020243,ENSCHIG00000009242,ENSCHIG00000020645,ENSCHIG00000022544,ENSCHIG00000020204,ENSCHIG00000011604,ENSCHIG00000016952,ENSCHIG00000013813,ENSCHIG00000022660	http://www.kegg.jp/kegg-bin/show_pathway?map05206/K07410%09%23FFFFFF,red/K09299%09%23FFFFFF,green/K04503%09%23FFFFFF,green/K18050%09%23FFFFFF,green/K02091%09%23FFFFFF,green/K05448%09%23FFFFFF,green/K10149%09%23FFFFFF,red/K16866%09%23FFFFFF,green/K11987%09%23FFFFFF,red/K05867%09%23FFFFFF,red/K04671%09%23FFFFFF,green/K08670%09%23FFFFFF,red/K06626%09%23FFFFFF,red/K10373%09%23FFFFFF,green/K00312%09%2…
chx04062	Chemokine signaling pathway	Organismal Systems	Immune system	16	19	35	169	0.0143004	0.126252	ENSCHIG00000006150,ENSCHIG00000020142,ENSCHIG00000026047,ENSCHIG00000023567,ENSCHIG00000015458,ENSCHIG00000022178,ENSCHIG00000024071,ENSCHIG00000014748,ENSCHIG00000022701,ENSCHIG00000016915,ENSCHIG00000003017,ENSCHIG00000012968,ENSCHIG00000020074,ENSCHIG00000018403,ENSCHIG00000017081,ENSCHIG00000023547	ENSCHIG00000017407,ENSCHIG00000019133,ENSCHIG00000010998,ENSCHIG00000015403,ENSCHIG00000022700,ENSCHIG00000021914,ENSCHIG00000010693,ENSCHIG00000016688,ENSCHIG00000003897,ENSCHIG00000020735,ENSCHIG00000007485,ENSCHIG00000024748,ENSCHIG00000001053,ENSCHIG00000022874,ENSCHIG00000013813,ENSCHIG00000026192,ENSCHIG00000021546,ENSCHIG00000023486,ENSCHIG00000025145	http://www.kegg.jp/kegg-bin/show_pathway?map04062/K12499%09%23FFFFFF,green/K16597%09%23FFFFFF,red/K05858%09%23FFFFFF,green/K04176%09%23FFFFFF,red/K04546%09%23FFFFFF,green/K10032%09%23FFFFFF,red/K21095%09%23FFFFFF,red/K21096%09%23FFFFFF,green/K04191%09%23FFFFFF,green/K08045%09%23FFFFFF,green/K17449%09%23FFFFFF,green/K10035%09%23FFFFFF,green/K13072%09%23FFFFFF,green/K05512%09%23FFFFFF,red/K17448%09…
chx04145	Phagosome	Cellular Processes	Transport and catabolism	24	8	32	152	0.0147687	0.126764	ENSCHIG00000017558,ENSCHIG00000017272,ENSCHIG00000027141,ENSCHIG00000008320,ENSCHIG00000018113,ENSCHIG00000014170,ENSCHIG00000025067,ENSCHIG00000015002,ENSCHIG00000016627,ENSCHIG00000017641,ENSCHIG00000022178,ENSCHIG00000027016,ENSCHIG00000009303,ENSCHIG00000023446,ENSCHIG00000012609,ENSCHIG00000013431,ENSCHIG00000019237,ENSCHIG00000020875,ENSCHIG00000022236,ENSCHIG00000025899,ENSCHIG00000010014,…	ENSCHIG00000015672,ENSCHIG00000024655,ENSCHIG00000025391,ENSCHIG00000016028,ENSCHIG00000013760,ENSCHIG00000024246,ENSCHIG00000018153,ENSCHIG00000011562	http://www.kegg.jp/kegg-bin/show_pathway?map04145/K01330%09%23FFFFFF,red/K03990%09%23FFFFFF,red/K10159%09%23FFFFFF,red/K06461%09%23FFFFFF,red/K10066%09%23FFFFFF,green/K10415%09%23FFFFFF,green/K08763%09%23FFFFFF,green/K02148%09%23FFFFFF,red/K10074%09%23FFFFFF,red/K13884%09%23FFFFFF,green/K04659%09%23FFFFFF,purple/K13240%09%23FFFFFF,green/K13885%09%23FFFFFF,red/K10956%09%23FFFFFF,red/K06498%09%23FF…
chx04668	TNF signaling pathway	Environmental Information Processing	Signal transduction	16	9	25	113	0.0160576	0.132308	ENSCHIG00000025478,ENSCHIG00000023277,ENSCHIG00000012291,ENSCHIG00000023567,ENSCHIG00000023563,ENSCHIG00000015458,ENSCHIG00000024469,ENSCHIG00000011290,ENSCHIG00000024071,ENSCHIG00000022679,ENSCHIG00000008753,ENSCHIG00000012208,ENSCHIG00000014176,ENSCHIG00000016262,ENSCHIG00000021886,ENSCHIG00000011010	ENSCHIG00000015403,ENSCHIG00000016688,ENSCHIG00000006767,ENSCHIG00000012374,ENSCHIG00000016771,ENSCHIG00000024482,ENSCHIG00000027124,ENSCHIG00000020996,ENSCHIG00000025145	http://www.kegg.jp/kegg-bin/show_pathway?map04668/K16060%09%23FFFFFF,red/K12499%09%23FFFFFF,green/K09849%09%23FFFFFF,green/K09258%09%23FFFFFF,red/K04519%09%23FFFFFF,red/K14625%09%23FFFFFF,red/K11987%09%23FFFFFF,red/K06052%09%23FFFFFF,green/K05433%09%23FFFFFF,green/K05419%09%23FFFFFF,red/K12671%09%23FFFFFF,green/K04456%09%23FFFFFF,green/K14624%09%23FFFFFF,red/K05505%09%23FFFFFF,red/K09048%09%23FFF…
chx05414	Dilated cardiomyopathy (DCM)	Human Diseases	Cardiovascular diseases	4	15	19	80	0.0162708	0.132308	ENSCHIG00000018863,ENSCHIG00000025296,ENSCHIG00000013972,ENSCHIG00000026047	ENSCHIG00000020204,ENSCHIG00000015754,ENSCHIG00000007509,ENSCHIG00000027015,ENSCHIG00000022874,ENSCHIG00000015227,ENSCHIG00000019457,ENSCHIG00000025818,ENSCHIG00000008416,ENSCHIG00000011759,ENSCHIG00000020735,ENSCHIG00000017512,ENSCHIG00000022660,ENSCHIG00000016999,ENSCHIG00000019488	http://www.kegg.jp/kegg-bin/show_pathway?map05414/K12563%09%23FFFFFF,green/K06589%09%23FFFFFF,red/K08044%09%23FFFFFF,green/K04851%09%23FFFFFF,green/K05459%09%23FFFFFF,red/K10373%09%23FFFFFF,green/K04962%09%23FFFFFF,green/K08045%09%23FFFFFF,green/K12566%09%23FFFFFF,green/K04870%09%23FFFFFF,green/K08048%09%23FFFFFF,red/K07610%09%23FFFFFF,green/K05852%09%23FFFFFF,green/K06587%09%23FFFFFF,red/K06482%…
chx00380	Tryptophan metabolism	Metabolism	Amino acid metabolism	7	5	12	44	0.0180538	0.143042	ENSCHIG00000012382,ENSCHIG00000014204,ENSCHIG00000025203,ENSCHIG00000018212,ENSCHIG00000019018,ENSCHIG00000022168,ENSCHIG00000026706	ENSCHIG00000019906,ENSCHIG00000023248,ENSCHIG00000025617,ENSCHIG00000013153,ENSCHIG00000013439	http://www.kegg.jp/kegg-bin/show_pathway?map00380/K07410%09%23FFFFFF,red/K00502%09%23FFFFFF,red/K03334%09%23FFFFFF,red/K11182%09%23FFFFFF,red/K00486%09%23FFFFFF,red/K07409%09%23FFFFFF,green/K01432%09%23FFFFFF,red/K00463%09%23FFFFFF,purple/K00128%09%23FFFFFF,green/K07408%09%23FFFFFF,green/K00157%09%23FFFFFF,green/
chx04923	Regulation of lipolysis in adipocytes	Organismal Systems	Endocrine system	3	10	13	50	0.0210399	0.162533	ENSCHIG00000023277,ENSCHIG00000026047,ENSCHIG00000014973	ENSCHIG00000000527,ENSCHIG00000011090,ENSCHIG00000007509,ENSCHIG00000012195,ENSCHIG00000011083,ENSCHIG00000023233,ENSCHIG00000020735,ENSCHIG00000013874,ENSCHIG00000022874,ENSCHIG00000025145	http://www.kegg.jp/kegg-bin/show_pathway?map04923/K00509%09%23FFFFFF,green/K08045%09%23FFFFFF,green/K08048%09%23FFFFFF,red/K11987%09%23FFFFFF,red/K12323%09%23FFFFFF,green/K08044%09%23FFFFFF,green/K04143%09%23FFFFFF,green/K07376%09%23FFFFFF,green/K01054%09%23FFFFFF,green/K16817%09%23FFFFFF,green/K04141%09%23FFFFFF,green/K04456%09%23FFFFFF,green/K19477%09%23FFFFFF,red/
chx04713	Circadian entrainment	Organismal Systems	Environmental adaptation	3	18	21	94	0.0233105	0.172439	ENSCHIG00000027247,ENSCHIG00000026047,ENSCHIG00000014973	ENSCHIG00000013197,ENSCHIG00000022335,ENSCHIG00000025391,ENSCHIG00000023789,ENSCHIG00000022700,ENSCHIG00000022348,ENSCHIG00000023568,ENSCHIG00000012195,ENSCHIG00000027015,ENSCHIG00000026842,ENSCHIG00000020735,ENSCHIG00000007485,ENSCHIG00000006461,ENSCHIG00000024748,ENSCHIG00000022874,ENSCHIG00000014863,ENSCHIG00000018318,ENSCHIG00000019488	http://www.kegg.jp/kegg-bin/show_pathway?map04713/K08044%09%23FFFFFF,green/K05858%09%23FFFFFF,green/K11265%09%23FFFFFF,green/K04851%09%23FFFFFF,green/K04546%09%23FFFFFF,green/K04958%09%23FFFFFF,green/K04587%09%23FFFFFF,green/K13240%09%23FFFFFF,green/K02633%09%23FFFFFF,green/K04549%09%23FFFFFF,green/K04962%09%23FFFFFF,green/K19477%09%23FFFFFF,red/K05199%09%23FFFFFF,green/K21945%09%23FFFFFF,green/K…
chx04360	Axon guidance	Organismal Systems	Development	9	25	34	169	0.0234383	0.172439	ENSCHIG00000018481,ENSCHIG00000022795,ENSCHIG00000023001,ENSCHIG00000020573,ENSCHIG00000000579,ENSCHIG00000009044,ENSCHIG00000019310,ENSCHIG00000026053,ENSCHIG00000013952	ENSCHIG00000012820,ENSCHIG00000010998,ENSCHIG00000026764,ENSCHIG00000020693,ENSCHIG00000023615,ENSCHIG00000021120,ENSCHIG00000012354,ENSCHIG00000006081,ENSCHIG00000026082,ENSCHIG00000013355,ENSCHIG00000021812,ENSCHIG00000019936,ENSCHIG00000015544,ENSCHIG00000012230,ENSCHIG00000021646,ENSCHIG00000018998,ENSCHIG00000019315,ENSCHIG00000013063,ENSCHIG00000020243,ENSCHIG00000023555,ENSCHIG00000018377,…	http://www.kegg.jp/kegg-bin/show_pathway?map04360/K11988%09%23FFFFFF,green/K05735%09%23FFFFFF,green/K07520%09%23FFFFFF,green/K06840%09%23FFFFFF,green/K05104%09%23FFFFFF,green/K04968%09%23FFFFFF,green/K07531%09%23FFFFFF,red/K04671%09%23FFFFFF,green/K05462%09%23FFFFFF,green/K05113%09%23FFFFFF,green/K06754%09%23FFFFFF,green/K05110%09%23FFFFFF,red/K10031%09%23FFFFFF,green/K06842%09%23FFFFFF,green/K06…
chx00982	Drug metabolism - cytochrome P450	Metabolism	Xenobiotics biodegradation and metabolism	4	11	15	62	0.026144	0.182299	ENSCHIG00000020284,ENSCHIG00000020729,ENSCHIG00000003139,ENSCHIG00000016769	ENSCHIG00000015989,ENSCHIG00000013439,ENSCHIG00000008585,ENSCHIG00000011205,ENSCHIG00000020938,ENSCHIG00000020694,ENSCHIG00000022816,ENSCHIG00000010489,ENSCHIG00000011059,ENSCHIG00000013153,ENSCHIG00000020835	http://www.kegg.jp/kegg-bin/show_pathway?map00982/K13951%09%23FFFFFF,green/K00699%09%23FFFFFF,green/K07409%09%23FFFFFF,green/K00799%09%23FFFFFF,purple/K00129%09%23FFFFFF,red/K13952%09%23FFFFFF,red/K00485%09%23FFFFFF,green/K00157%09%23FFFFFF,green/
chx05205	Proteoglycans in cancer	Human Diseases	Cancers: Overview	13	23	36	183	0.0276719	0.182299	ENSCHIG00000015613,ENSCHIG00000023563,ENSCHIG00000016384,ENSCHIG00000020875,ENSCHIG00000018863,ENSCHIG00000007920,ENSCHIG00000016293,ENSCHIG00000018353,ENSCHIG00000017641,ENSCHIG00000001027,ENSCHIG00000025899,ENSCHIG00000021438,ENSCHIG00000025197	ENSCHIG00000010534,ENSCHIG00000021782,ENSCHIG00000009216,ENSCHIG00000020968,ENSCHIG00000014058,ENSCHIG00000007017,ENSCHIG00000020993,ENSCHIG00000006477,ENSCHIG00000015573,ENSCHIG00000022383,ENSCHIG00000016159,ENSCHIG00000014632,ENSCHIG00000009242,ENSCHIG00000022754,ENSCHIG00000023555,ENSCHIG00000018483,ENSCHIG00000022544,ENSCHIG00000013089,ENSCHIG00000019290,ENSCHIG00000011054,ENSCHIG00000018318,…	http://www.kegg.jp/kegg-bin/show_pathway?map05205/K11988%09%23FFFFFF,green/K01558%09%23FFFFFF,red/K01384%09%23FFFFFF,green/K04503%09%23FFFFFF,green/K07965%09%23FFFFFF,green/K05448%09%23FFFFFF,green/K12958%09%23FFFFFF,green/K16866%09%23FFFFFF,green/K01398%09%23FFFFFF,red/K05860%09%23FFFFFF,green/K00572%09%23FFFFFF,green/K04958%09%23FFFFFF,green/K05098%09%23FFFFFF,green/K06278%09%23FFFFFF,green/K07…
chx01522	Endocrine resistance	Human Diseases	Drug resistance: Antineoplastic	5	15	20	90	0.0278366	0.182299	ENSCHIG00000018863,ENSCHIG00000016293,ENSCHIG00000026047,ENSCHIG00000023563,ENSCHIG00000015683	ENSCHIG00000010534,ENSCHIG00000015794,ENSCHIG00000020735,ENSCHIG00000020787,ENSCHIG00000020996,ENSCHIG00000020645,ENSCHIG00000010693,ENSCHIG00000014058,ENSCHIG00000016952,ENSCHIG00000011683,ENSCHIG00000022874,ENSCHIG00000015386,ENSCHIG00000013813,ENSCHIG00000012374,ENSCHIG00000025145	http://www.kegg.jp/kegg-bin/show_pathway?map01522/K08551%09%23FFFFFF,green/K17448%09%23FFFFFF,green/K04503%09%23FFFFFF,green/K06051%09%23FFFFFF,green/K21635%09%23FFFFFF,green/K08044%09%23FFFFFF,green/K06052%09%23FFFFFF,green/K01398%09%23FFFFFF,red/K05459%09%23FFFFFF,red/K08550%09%23FFFFFF,green/K04456%09%23FFFFFF,green/K08045%09%23FFFFFF,green/K08048%09%23FFFFFF,red/K20995%09%23FFFFFF,green/K1745…
chx05146	Amoebiasis	Human Diseases	Infectious diseases: Parasitic	13	7	20	90	0.0278366	0.182299	ENSCHIG00000015975,ENSCHIG00000012291,ENSCHIG00000014170,ENSCHIG00000020142,ENSCHIG00000024469,ENSCHIG00000024086,ENSCHIG00000017233,ENSCHIG00000012186,ENSCHIG00000021699,ENSCHIG00000016021,ENSCHIG00000021319,ENSCHIG00000025899,ENSCHIG00000021438	ENSCHIG00000013633,ENSCHIG00000025745,ENSCHIG00000016979,ENSCHIG00000013116,ENSCHIG00000007485,ENSCHIG00000022660,ENSCHIG00000016184	http://www.kegg.jp/kegg-bin/show_pathway?map05146/K06247%09%23FFFFFF,green/K10159%09%23FFFFFF,red/K06461%09%23FFFFFF,red/K06236%09%23FFFFFF,red/K04519%09%23FFFFFF,red/K05858%09%23FFFFFF,green/K01476%09%23FFFFFF,red/K04387%09%23FFFFFF,red/K05443%09%23FFFFFF,green/K05717%09%23FFFFFF,red/K13963%09%23FFFFFF,purple/K05405%09%23FFFFFF,red/K04455%09%23FFFFFF,red/K10030%09%23FFFFFF,red/K13376%09%23FFFFFF…
chx04514	Cell adhesion molecules (CAMs)	Environmental Information Processing	Signaling molecules and interaction	11	17	28	136	0.0282499	0.182299	ENSCHIG00000008042,ENSCHIG00000007626,ENSCHIG00000020596,ENSCHIG00000026765,ENSCHIG00000024573,ENSCHIG00000026297,ENSCHIG00000026117,ENSCHIG00000014170,ENSCHIG00000019029,ENSCHIG00000021886,ENSCHIG00000013952	ENSCHIG00000015573,ENSCHIG00000006081,ENSCHIG00000016370,ENSCHIG00000024508,ENSCHIG00000026907,ENSCHIG00000011095,ENSCHIG00000015025,ENSCHIG00000020205,ENSCHIG00000015547,ENSCHIG00000009485,ENSCHIG00000024246,ENSCHIG00000026728,ENSCHIG00000018153,ENSCHIG00000026464,ENSCHIG00000017512,ENSCHIG00000020344,ENSCHIG00000026510	http://www.kegg.jp/kegg-bin/show_pathway?map04514/K06797%09%23FFFFFF,red/K06461%09%23FFFFFF,red/K06523%09%23FFFFFF,green/K06787%09%23FFFFFF,green/K06087%09%23FFFFFF,purple/K06459%09%23FFFFFF,green/K06458%09%23FFFFFF,green/K06759%09%23FFFFFF,green/K16336%09%23FFFFFF,green/K06533%09%23FFFFFF,green/K06751%09%23FFFFFF,green/K07378%09%23FFFFFF,green/K16359%09%23FFFFFF,red/K06081%09%23FFFFFF,red/K06780…
chx03320	PPAR signaling pathway	Organismal Systems	Endocrine system	10	8	18	79	0.0283183	0.182299	ENSCHIG00000021164,ENSCHIG00000026484,ENSCHIG00000021346,ENSCHIG00000026626,ENSCHIG00000014068,ENSCHIG00000007360,ENSCHIG00000025275,ENSCHIG00000010427,ENSCHIG00000024185,ENSCHIG00000020917	ENSCHIG00000025623,ENSCHIG00000013526,ENSCHIG00000011562,ENSCHIG00000010326,ENSCHIG00000015344,ENSCHIG00000011482,ENSCHIG00000020436,ENSCHIG00000026695	http://www.kegg.jp/kegg-bin/show_pathway?map03320/K08761%09%23FFFFFF,red/K01897%09%23FFFFFF,red/K19524%09%23FFFFFF,red/K08763%09%23FFFFFF,green/K07296%09%23FFFFFF,red/K01059%09%23FFFFFF,green/K06086%09%23FFFFFF,green/K01388%09%23FFFFFF,red/K08526%09%23FFFFFF,green/K20254%09%23FFFFFF,green/K00864%09%23FFFFFF,red/K08756%09%23FFFFFF,red/K08752%09%23FFFFFF,red/K08745%09%23FFFFFF,red/K15013%09%23FFFFF…
chx05202	Transcriptional misregulation in cancer	Human Diseases	Cancers: Overview	19	16	35	178	0.0297764	0.187773	ENSCHIG00000025141,ENSCHIG00000027141,ENSCHIG00000022588,ENSCHIG00000012291,ENSCHIG00000020142,ENSCHIG00000014170,ENSCHIG00000020680,ENSCHIG00000016384,ENSCHIG00000024086,ENSCHIG00000016792,ENSCHIG00000011281,ENSCHIG00000022679,ENSCHIG00000002577,ENSCHIG00000018863,ENSCHIG00000005720,ENSCHIG00000026427,ENSCHIG00000023037,ENSCHIG00000024310,ENSCHIG00000011587	ENSCHIG00000012179,ENSCHIG00000024739,ENSCHIG00000014084,ENSCHIG00000020617,ENSCHIG00000023568,ENSCHIG00000017991,ENSCHIG00000011764,ENSCHIG00000026842,ENSCHIG00000016621,ENSCHIG00000018191,ENSCHIG00000016206,ENSCHIG00000020292,ENSCHIG00000008305,ENSCHIG00000020332,ENSCHIG00000026695,ENSCHIG00000022005	http://www.kegg.jp/kegg-bin/show_pathway?map05202/K01353%09%23FFFFFF,green/K01558%09%23FFFFFF,red/K06461%09%23FFFFFF,red/K04454%09%23FFFFFF,green/K14242%09%23FFFFFF,red/K04387%09%23FFFFFF,red/K08367%09%23FFFFFF,red/K09431%09%23FFFFFF,green/K05459%09%23FFFFFF,red/K07201%09%23FFFFFF,green/K15619%09%23FFFFFF,red/K02633%09%23FFFFFF,green/K15592%09%23FFFFFF,red/K08526%09%23FFFFFF,green/K05199%09%23FFF…
chx05418	Fluid shear stress and atherosclerosis	Human Diseases	Cardiovascular diseases	13	15	28	138	0.0335641	0.207426	ENSCHIG00000009693,ENSCHIG00000023567,ENSCHIG00000023563,ENSCHIG00000022178,ENSCHIG00000024469,ENSCHIG00000024086,ENSCHIG00000013447,ENSCHIG00000020875,ENSCHIG00000011256,ENSCHIG00000003139,ENSCHIG00000016293,ENSCHIG00000021886,ENSCHIG00000025197	ENSCHIG00000008795,ENSCHIG00000008585,ENSCHIG00000006477,ENSCHIG00000025722,ENSCHIG00000012374,ENSCHIG00000015573,ENSCHIG00000017801,ENSCHIG00000013785,ENSCHIG00000016206,ENSCHIG00000020243,ENSCHIG00000009242,ENSCHIG00000013089,ENSCHIG00000019290,ENSCHIG00000015547,ENSCHIG00000025145	http://www.kegg.jp/kegg-bin/show_pathway?map05418/K17845%09%23FFFFFF,green/K05448%09%23FFFFFF,green/K12958%09%23FFFFFF,green/K04519%09%23FFFFFF,red/K04454%09%23FFFFFF,green/K04671%09%23FFFFFF,green/K01398%09%23FFFFFF,red/K04387%09%23FFFFFF,red/K00799%09%23FFFFFF,purple/K05098%09%23FFFFFF,green/K06278%09%23FFFFFF,green/K04456%09%23FFFFFF,green/K16336%09%23FFFFFF,green/K09487%09%23FFFFFF,red/K14624…
chx04218	Cellular senescence	Cellular Processes	Cell growth and death	18	13	31	156	0.0342939	0.20778	ENSCHIG00000017736,ENSCHIG00000012291,ENSCHIG00000020142,ENSCHIG00000022720,ENSCHIG00000016273,ENSCHIG00000023563,ENSCHIG00000014721,ENSCHIG00000015683,ENSCHIG00000024742,ENSCHIG00000011256,ENSCHIG00000007023,ENSCHIG00000019593,ENSCHIG00000025427,ENSCHIG00000000353,ENSCHIG00000010139,ENSCHIG00000024310,ENSCHIG00000023601,ENSCHIG00000020858	ENSCHIG00000010534,ENSCHIG00000024246,ENSCHIG00000016621,ENSCHIG00000009574,ENSCHIG00000013785,ENSCHIG00000018191,ENSCHIG00000018229,ENSCHIG00000011604,ENSCHIG00000018153,ENSCHIG00000018318,ENSCHIG00000022660,ENSCHIG00000019488,ENSCHIG00000025145	http://www.kegg.jp/kegg-bin/show_pathway?map04218/K21124%09%23FFFFFF,red/K09183%09%23FFFFFF,green/K04503%09%23FFFFFF,green/K02091%09%23FFFFFF,green/K04851%09%23FFFFFF,green/K02087%09%23FFFFFF,red/K06626%09%23FFFFFF,red/K04958%09%23FFFFFF,green/K07201%09%23FFFFFF,green/K21770%09%23FFFFFF,red/K04456%09%23FFFFFF,green/K09406%09%23FFFFFF,red/K03982%09%23FFFFFF,red/K06751%09%23FFFFFF,green/K10138%09%2…
chx04020	Calcium signaling pathway	Environmental Information Processing	Signal transduction	9	25	34	176	0.0399625	0.232894	ENSCHIG00000000241,ENSCHIG00000027247,ENSCHIG00000026047,ENSCHIG00000016921,ENSCHIG00000018265,ENSCHIG00000007023,ENSCHIG00000022097,ENSCHIG00000016712,ENSCHIG00000005194	ENSCHIG00000022474,ENSCHIG00000026300,ENSCHIG00000012516,ENSCHIG00000025391,ENSCHIG00000023789,ENSCHIG00000016348,ENSCHIG00000011470,ENSCHIG00000020735,ENSCHIG00000007485,ENSCHIG00000021199,ENSCHIG00000020924,ENSCHIG00000027230,ENSCHIG00000011930,ENSCHIG00000003452,ENSCHIG00000007509,ENSCHIG00000019555,ENSCHIG00000012747,ENSCHIG00000020993,ENSCHIG00000013874,ENSCHIG00000023610,ENSCHIG00000027015,…	http://www.kegg.jp/kegg-bin/show_pathway?map04020/K04267%09%23FFFFFF,red/K05858%09%23FFFFFF,green/K04851%09%23FFFFFF,green/K04163%09%23FFFFFF,red/K09565%09%23FFFFFF,red/K05860%09%23FFFFFF,green/K04958%09%23FFFFFF,green/K13240%09%23FFFFFF,green/K04852%09%23FFFFFF,green/K04166%09%23FFFFFF,green/K04363%09%23FFFFFF,red/K04264%09%23FFFFFF,green/K01242%09%23FFFFFF,green/K04262%09%23FFFFFF,green/K00907%…
chx04114	Oocyte meiosis	Cellular Processes	Cell growth and death	18	5	23	111	0.0409083	0.232894	ENSCHIG00000027118,ENSCHIG00000026047,ENSCHIG00000022720,ENSCHIG00000016273,ENSCHIG00000014721,ENSCHIG00000015195,ENSCHIG00000024742,ENSCHIG00000025057,ENSCHIG00000020079,ENSCHIG00000018863,ENSCHIG00000024453,ENSCHIG00000011982,ENSCHIG00000000353,ENSCHIG00000011829,ENSCHIG00000013739,ENSCHIG00000024676,ENSCHIG00000026682,ENSCHIG00000022851	ENSCHIG00000012493,ENSCHIG00000021765,ENSCHIG00000020735,ENSCHIG00000022874,ENSCHIG00000018318	http://www.kegg.jp/kegg-bin/show_pathway?map04114/K06633%09%23FFFFFF,red/K05867%09%23FFFFFF,red/K08044%09%23FFFFFF,green/K02087%09%23FFFFFF,red/K11580%09%23FFFFFF,red/K05459%09%23FFFFFF,red/K06626%09%23FFFFFF,red/K04958%09%23FFFFFF,green/K06631%09%23FFFFFF,red/K02537%09%23FFFFFF,red/K21770%09%23FFFFFF,red/K08556%09%23FFFFFF,green/K10292%09%23FFFFFF,red/K02365%09%23FFFFFF,red/K08045%09%23FFFFFF,gr…
chx00260	Glycine, serine and threonine metabolism	Metabolism	Amino acid metabolism	9	2	11	44	0.0422074	0.232894	ENSCHIG00000013438,ENSCHIG00000022166,ENSCHIG00000018423,ENSCHIG00000008890,ENSCHIG00000019727,ENSCHIG00000015001,ENSCHIG00000023475,ENSCHIG00000003271,ENSCHIG00000023008	ENSCHIG00000006644,ENSCHIG00000003148	http://www.kegg.jp/kegg-bin/show_pathway?map00260/K00058%09%23FFFFFF,red/K00643%09%23FFFFFF,green/K01834%09%23FFFFFF,red/K00600%09%23FFFFFF,red/K01758%09%23FFFFFF,red/K00276%09%23FFFFFF,purple/K00831%09%23FFFFFF,red/K01079%09%23FFFFFF,red/K01837%09%23FFFFFF,red/
chx05332	Graft-versus-host disease	Human Diseases	Immune diseases	3	8	11	44	0.0422074	0.232894	ENSCHIG00000012291,ENSCHIG00000024469,ENSCHIG00000011256	ENSCHIG00000020617,ENSCHIG00000024246,ENSCHIG00000017991,ENSCHIG00000000135,ENSCHIG00000022754,ENSCHIG00000020332,ENSCHIG00000018153,ENSCHIG00000022005	http://www.kegg.jp/kegg-bin/show_pathway?map05332/K01353%09%23FFFFFF,green/K04389%09%23FFFFFF,green/K04383%09%23FFFFFF,red/K06751%09%23FFFFFF,green/K05405%09%23FFFFFF,red/K04519%09%23FFFFFF,red/K07818%09%23FFFFFF,green/
chx04930	Type II diabetes mellitus	Human Diseases	Endocrine and metabolic diseases	5	6	11	44	0.0422074	0.232894	ENSCHIG00000016056,ENSCHIG00000011290,ENSCHIG00000026626,ENSCHIG00000012393,ENSCHIG00000020405	ENSCHIG00000018225,ENSCHIG00000012374,ENSCHIG00000021199,ENSCHIG00000014117,ENSCHIG00000019488,ENSCHIG00000009617	http://www.kegg.jp/kegg-bin/show_pathway?map04930/K18050%09%23FFFFFF,green/K00844%09%23FFFFFF,red/K04440%09%23FFFFFF,green/K04851%09%23FFFFFF,green/K07191%09%23FFFFFF,red/K07296%09%23FFFFFF,red/K05032%09%23FFFFFF,green/K00873%09%23FFFFFF,red/K04852%09%23FFFFFF,green/K04696%09%23FFFFFF,red/K05004%09%23FFFFFF,green/
chx05410	Hypertrophic cardiomyopathy (HCM)	Human Diseases	Cardiovascular diseases	4	13	17	78	0.0475498	0.252564	ENSCHIG00000013972,ENSCHIG00000012291,ENSCHIG00000018863,ENSCHIG00000025296	ENSCHIG00000015754,ENSCHIG00000012043,ENSCHIG00000015227,ENSCHIG00000027015,ENSCHIG00000008416,ENSCHIG00000016999,ENSCHIG00000023341,ENSCHIG00000019457,ENSCHIG00000025818,ENSCHIG00000017512,ENSCHIG00000020204,ENSCHIG00000022660,ENSCHIG00000019488	http://www.kegg.jp/kegg-bin/show_pathway?map05410/K12563%09%23FFFFFF,green/K06589%09%23FFFFFF,red/K04851%09%23FFFFFF,green/K05459%09%23FFFFFF,red/K10373%09%23FFFFFF,green/K04962%09%23FFFFFF,green/K12566%09%23FFFFFF,green/K04870%09%23FFFFFF,green/K07200%09%23FFFFFF,green/K07610%09%23FFFFFF,green/K05405%09%23FFFFFF,red/K06587%09%23FFFFFF,red/K06482%09%23FFFFFF,green/K13376%09%23FFFFFF,green/K06584%…
chx04726	Serotonergic synapse	Organismal Systems	Nervous system	7	16	23	113	0.0488778	0.252564	ENSCHIG00000023277,ENSCHIG00000022813,ENSCHIG00000009050,ENSCHIG00000018610,ENSCHIG00000016921,ENSCHIG00000018265,ENSCHIG00000022168	ENSCHIG00000026300,ENSCHIG00000000527,ENSCHIG00000022700,ENSCHIG00000007485,ENSCHIG00000026432,ENSCHIG00000024748,ENSCHIG00000003163,ENSCHIG00000025642,ENSCHIG00000022874,ENSCHIG00000012914,ENSCHIG00000024858,ENSCHIG00000019693,ENSCHIG00000018318,ENSCHIG00000019488,ENSCHIG00000017340,ENSCHIG00000020690	http://www.kegg.jp/kegg-bin/show_pathway?map04726/K00502%09%23FFFFFF,red/K00509%09%23FFFFFF,green/K08021%09%23FFFFFF,red/K16342%09%23FFFFFF,red/K11987%09%23FFFFFF,red/K05858%09%23FFFFFF,green/K04851%09%23FFFFFF,green/K04163%09%23FFFFFF,red/K04546%09%23FFFFFF,green/K04958%09%23FFFFFF,green/K04549%09%23FFFFFF,green/K04520%09%23FFFFFF,green/K05181%09%23FFFFFF,green/K04964%09%23FFFFFF,green/K00460%09…
chx04380	Osteoclast differentiation	Organismal Systems	Development	17	6	23	113	0.0488778	0.252564	ENSCHIG00000017908,ENSCHIG00000027141,ENSCHIG00000015014,ENSCHIG00000011574,ENSCHIG00000023563,ENSCHIG00000011501,ENSCHIG00000022178,ENSCHIG00000024469,ENSCHIG00000011290,ENSCHIG00000008094,ENSCHIG00000012609,ENSCHIG00000011256,ENSCHIG00000022890,ENSCHIG00000017513,ENSCHIG00000009044,ENSCHIG00000012930,ENSCHIG00000027171	ENSCHIG00000012374,ENSCHIG00000027124,ENSCHIG00000011930,ENSCHIG00000013860,ENSCHIG00000022660,ENSCHIG00000025145	http://www.kegg.jp/kegg-bin/show_pathway?map04380/K04519%09%23FFFFFF,red/K06512%09%23FFFFFF,red/K04502%09%23FFFFFF,red/K05856%09%23FFFFFF,green/K04456%09%23FFFFFF,green/K04576%09%23FFFFFF,red/K06498%09%23FFFFFF,red/K05703%09%23FFFFFF,red/K05453%09%23FFFFFF,green/K05473%09%23FFFFFF,red/K07371%09%23FFFFFF,red/K14378%09%23FFFFFF,red/K04440%09%23FFFFFF,green/K04383%09%23FFFFFF,red/K08012%09%23FFFFFF,…
chx05032	Morphine addiction	Human Diseases	Substance dependence	2	16	18	84	0.0490415	0.252564	ENSCHIG00000026047,ENSCHIG00000020852	ENSCHIG00000016852,ENSCHIG00000017957,ENSCHIG00000022700,ENSCHIG00000010731,ENSCHIG00000021914,ENSCHIG00000024967,ENSCHIG00000022822,ENSCHIG00000024858,ENSCHIG00000011129,ENSCHIG00000003897,ENSCHIG00000026148,ENSCHIG00000020735,ENSCHIG00000026252,ENSCHIG00000024748,ENSCHIG00000023152,ENSCHIG00000022874	http://www.kegg.jp/kegg-bin/show_pathway?map05032/K08291%09%23FFFFFF,green/K08044%09%23FFFFFF,green/K15015%09%23FFFFFF,green/K13293%09%23FFFFFF,red/K18436%09%23FFFFFF,green/K04546%09%23FFFFFF,green/K18438%09%23FFFFFF,green/K04549%09%23FFFFFF,green/K05181%09%23FFFFFF,green/K08045%09%23FFFFFF,green/K05186%09%23FFFFFF,green/K08048%09%23FFFFFF,red/K05175%09%23FFFFFF,green/K05185%09%23FFFFFF,green/K18…
