# Supplementary material for: Genome-Wide Differential Expression Profiling of Pulmonary circRNAs Associated With Immune Reaction to Pasteurella multocida in Goats
Source: Front Vet Sci. 2021 Jun 21;8:615405. doi: 10.3389/fvets.2021.615405 (PMC8256745; doi:10.3389/fvets.2021.615405)
Supplement: Supplementary Table 8 — ceRNA network of differentially-expressed cirRNA transcripts. [file Table_8.XLSX]

## Sheet: Table S8-1
Table S8-1. CeRNA network of 4 down-regulated cirRNA transcripts.
NO	4 down-regulated circRNAs	target miRNAs(up-regulated)	target genes of miRNAs(down-regulated)
1	chicirc_000298	chi-miR-182	ENSCHIG00000018750	ENSCHIG00000025775	ENSCHIG00000010153	ENSCHIG00000011725	ENSCHIG00000024885	ENSCHIG00000022301	ENSCHIG00000026965	ENSCHIG00000003691	ENSCHIG00000018750	ENSCHIG00000011906	ENSCHIG00000025775	ENSCHIG00000020325	ENSCHIG00000016206	ENSCHIG00000026610	ENSCHIG00000011749	ENSCHIG00000011083	ENSCHIG00000026724	ENSCHIG00000011611	ENSCHIG00000015992	ENSCHIG00000011019	ENSCHIG00000012173	ENSCHIG00000017260	ENSCHIG00000025288	ENSCHIG00000025617	ENSCHIG00000011611	ENSCHIG00000011327	ENSCHIG00000020166	ENSCHIG00000011611	ENSCHIG00000015853	ENSCHIG00000017740	ENSCHIG00000000357	ENSCHIG00000016975	ENSCHIG00000018750	ENSCHIG00000016206	ENSCHIG00000015819	ENSCHIG00000016975	ENSCHIG00000016311	ENSCHIG00000015115	ENSCHIG00000022202	ENSCHIG00000011725	ENSCHIG00000000205	ENSCHIG00000025687	ENSCHIG00000020461	ENSCHIG00000012316	ENSCHIG00000026003	ENSCHIG00000021515	ENSCHIG00000013432
1	chicirc_000298	chi-miR-200a	ENSCHIG00000009037	ENSCHIG00000020115	ENSCHIG00000018750	ENSCHIG00000025775	ENSCHIG00000016034	ENSCHIG00000021775	ENSCHIG00000016013	ENSCHIG00000006756	ENSCHIG00000016067	ENSCHIG00000010153	ENSCHIG00000024885	ENSCHIG00000021114	ENSCHIG00000017692	ENSCHIG00000021114	ENSCHIG00000026101	ENSCHIG00000000381	ENSCHIG00000003691	ENSCHIG00000018750	ENSCHIG00000006250	ENSCHIG00000022544	ENSCHIG00000025775	ENSCHIG00000022474	ENSCHIG00000017070	ENSCHIG00000017110	ENSCHIG00000020906	ENSCHIG00000024508	ENSCHIG00000020325	ENSCHIG00000017452	ENSCHIG00000018225	ENSCHIG00000016206	ENSCHIG00000026610	ENSCHIG00000011083	ENSCHIG00000012479	ENSCHIG00000011185	ENSCHIG00000011611	ENSCHIG00000012230	ENSCHIG00000018377	ENSCHIG00000020292	ENSCHIG00000015025	ENSCHIG00000015748	ENSCHIG00000026101	ENSCHIG00000020436	ENSCHIG00000026101	ENSCHIG00000011019	ENSCHIG00000017958	ENSCHIG00000025816	ENSCHIG00000014956
2	chicirc_020284	chi-miR-182	ENSCHIG00000018750	ENSCHIG00000025775	ENSCHIG00000010153	ENSCHIG00000011725	ENSCHIG00000024885	ENSCHIG00000022301	ENSCHIG00000026965	ENSCHIG00000003691	ENSCHIG00000018750	ENSCHIG00000011906	ENSCHIG00000025775	ENSCHIG00000020325	ENSCHIG00000016206	ENSCHIG00000026610	ENSCHIG00000011749	ENSCHIG00000011083	ENSCHIG00000026724	ENSCHIG00000011611	ENSCHIG00000015992	ENSCHIG00000011019	ENSCHIG00000012173	ENSCHIG00000017260	ENSCHIG00000025288	ENSCHIG00000025617	ENSCHIG00000011611	ENSCHIG00000011327	ENSCHIG00000020166	ENSCHIG00000011611	ENSCHIG00000015853	ENSCHIG00000017740	ENSCHIG00000000357	ENSCHIG00000016975	ENSCHIG00000018750	ENSCHIG00000016206	ENSCHIG00000015819	ENSCHIG00000016975	ENSCHIG00000016311	ENSCHIG00000015115	ENSCHIG00000022202	ENSCHIG00000011725	ENSCHIG00000000205	ENSCHIG00000025687	ENSCHIG00000020461	ENSCHIG00000012316	ENSCHIG00000026003	ENSCHIG00000021515	ENSCHIG00000013432
3	chicirc_028852	chi-miR-146b-5p	ENSCHIG00000020115	ENSCHIG00000010153	ENSCHIG00000014257	ENSCHIG00000021114	ENSCHIG00000021870	ENSCHIG00000021114	ENSCHIG00000026965	ENSCHIG00000018225	ENSCHIG00000010075	ENSCHIG00000026610	ENSCHIG00000022604	ENSCHIG00000012138	ENSCHIG00000026724	ENSCHIG00000024246	ENSCHIG00000011019	ENSCHIG00000025816	ENSCHIG00000021114	ENSCHIG00000026221	ENSCHIG00000025617	ENSCHIG00000018077	ENSCHIG00000008585	ENSCHIG00000013417	ENSCHIG00000026003	ENSCHIG00000015853	ENSCHIG00000024939	ENSCHIG00000018077	ENSCHIG00000013792	ENSCHIG00000026808	ENSCHIG00000018191	ENSCHIG00000012758	ENSCHIG00000012885	ENSCHIG00000020232	ENSCHIG00000026221	ENSCHIG00000017221	ENSCHIG00000026628	ENSCHIG00000007281	ENSCHIG00000012951	ENSCHIG00000021114	ENSCHIG00000023734	ENSCHIG00000015853	ENSCHIG00000023734	ENSCHIG00000010733	ENSCHIG00000024939	ENSCHIG00000021788	ENSCHIG00000016050	ENSCHIG00000013831	ENSCHIG00000016330
4	chicirc_047509	chi-miR-18a-5p	ENSCHIG00000023902	ENSCHIG00000014515	ENSCHIG00000011725	ENSCHIG00000021114	ENSCHIG00000021114	ENSCHIG00000024345	ENSCHIG00000026965	ENSCHIG00000026909	ENSCHIG00000020188	ENSCHIG00000017452	ENSCHIG00000016206	ENSCHIG00000010075	ENSCHIG00000023902	ENSCHIG00000020188	ENSCHIG00000011185	ENSCHIG00000021765	ENSCHIG00000025816	ENSCHIG00000021114	ENSCHIG00000017740	ENSCHIG00000018077	ENSCHIG00000015344	ENSCHIG00000014950	ENSCHIG00000016206	ENSCHIG00000017967	ENSCHIG00000009900	ENSCHIG00000011885	ENSCHIG00000016311	ENSCHIG00000011725	ENSCHIG00000025687	ENSCHIG00000024144	ENSCHIG00000016206	ENSCHIG00000018077	ENSCHIG00000013792	ENSCHIG00000026808	ENSCHIG00000018191	ENSCHIG00000014132	ENSCHIG00000012758	ENSCHIG00000020232	ENSCHIG00000021523	ENSCHIG00000020188	ENSCHIG00000011413	ENSCHIG00000006804	ENSCHIG00000011967	ENSCHIG00000020378	ENSCHIG00000023902	ENSCHIG00000024088	ENSCHIG00000011581
[truncated: 170 more columns]

## Sheet: Table S8-2
Table S8-2. CeRNA network of 11 up-regulated cirRNA transcripts.
NO	11 up-regulated circRNAs	target miRNAs(down-regulated)	target genes of miRNAs(up-regulated)
1	chicirc_027302	chi-miR-483	ENSCHIG00000024742	ENSCHIG00000025688	ENSCHIG00000001881	ENSCHIG00000026053	ENSCHIG00000003188	ENSCHIG00000009157	ENSCHIG00000023698	ENSCHIG00000026509	ENSCHIG00000012912	ENSCHIG00000002757	ENSCHIG00000025141	ENSCHIG00000022984	ENSCHIG00000022991	ENSCHIG00000018863	ENSCHIG00000016964	ENSCHIG00000001906	ENSCHIG00000014851	ENSCHIG00000012291	ENSCHIG00000000241	ENSCHIG00000010930	ENSCHIG00000017471	ENSCHIG00000024114	ENSCHIG00000026468	ENSCHIG00000023932	ENSCHIG00000016627	ENSCHIG00000020972	ENSCHIG00000018956	ENSCHIG00000014557	ENSCHIG00000018370	ENSCHIG00000000303	ENSCHIG00000019928	ENSCHIG00000025685	ENSCHIG00000022410	ENSCHIG00000010979	ENSCHIG00000026626	ENSCHIG00000009934	ENSCHIG00000011929	ENSCHIG00000017941	ENSCHIG00000026749	ENSCHIG00000003089	ENSCHIG00000012897	ENSCHIG00000015075	ENSCHIG00000021502	ENSCHIG00000005522
1	chicirc_027302	chi-miR-767	ENSCHIG00000009025	ENSCHIG00000012762	ENSCHIG00000016057	ENSCHIG00000009875	ENSCHIG00000005784	ENSCHIG00000005544	ENSCHIG00000020644	ENSCHIG00000009529	ENSCHIG00000026509	ENSCHIG00000011890	ENSCHIG00000025146	ENSCHIG00000021568	ENSCHIG00000019667	ENSCHIG00000020729	ENSCHIG00000018330	ENSCHIG00000020387	ENSCHIG00000022991	ENSCHIG00000018863	ENSCHIG00000010800	ENSCHIG00000014851	ENSCHIG00000011552	ENSCHIG00000004685	ENSCHIG00000020972	ENSCHIG00000008470	ENSCHIG00000019300	ENSCHIG00000025182	ENSCHIG00000019603	ENSCHIG00000022272	ENSCHIG00000013738	ENSCHIG00000017941	ENSCHIG00000020074	ENSCHIG00000017610	ENSCHIG00000000483	ENSCHIG00000015449
2	chicirc_043006	chi-miR-335-3p	ENSCHIG00000012774	ENSCHIG00000018892	ENSCHIG00000024247	ENSCHIG00000025217	ENSCHIG00000016340	ENSCHIG00000008042	ENSCHIG00000021572	ENSCHIG00000016948	ENSCHIG00000001881	ENSCHIG00000015014	ENSCHIG00000021266	ENSCHIG00000013032	ENSCHIG00000003497	ENSCHIG00000010038	ENSCHIG00000014094	ENSCHIG00000023446	ENSCHIG00000015458	ENSCHIG00000020706	ENSCHIG00000027016	ENSCHIG00000027141	ENSCHIG00000019707	ENSCHIG00000016057	ENSCHIG00000025581	ENSCHIG00000012875	ENSCHIG00000009875	ENSCHIG00000023900	ENSCHIG00000007360	ENSCHIG00000020142	ENSCHIG00000015223	ENSCHIG00000015701	ENSCHIG00000019842	ENSCHIG00000020644	ENSCHIG00000009433	ENSCHIG00000022767	ENSCHIG00000009529	ENSCHIG00000018580	ENSCHIG00000007972	ENSCHIG00000011890	ENSCHIG00000025146	ENSCHIG00000020573	ENSCHIG00000013901	ENSCHIG00000019667	ENSCHIG00000011424	ENSCHIG00000010320	ENSCHIG00000009229	ENSCHIG00000024321	ENSCHIG00000007800
3	chicirc_058150	chi-miR-211	ENSCHIG00000018892	ENSCHIG00000009025	ENSCHIG00000024247	ENSCHIG00000026682	ENSCHIG00000025217	ENSCHIG00000022767	ENSCHIG00000020999	ENSCHIG00000025688	ENSCHIG00000025396	ENSCHIG00000013733	ENSCHIG00000012762	ENSCHIG00000016148	ENSCHIG00000001881	ENSCHIG00000021266	ENSCHIG00000013032	ENSCHIG00000003497	ENSCHIG00000010038	ENSCHIG00000015626	ENSCHIG00000003188	ENSCHIG00000027141	ENSCHIG00000009875	ENSCHIG00000023586	ENSCHIG00000013888	ENSCHIG00000026509	ENSCHIG00000012912	ENSCHIG00000025146	ENSCHIG00000020573	ENSCHIG00000016569	ENSCHIG00000015726	ENSCHIG00000018417	ENSCHIG00000013901	ENSCHIG00000019805	ENSCHIG00000019667	ENSCHIG00000011424	ENSCHIG00000010320	ENSCHIG00000011009	ENSCHIG00000012120	ENSCHIG00000021766	ENSCHIG00000009809	ENSCHIG00000020387	ENSCHIG00000019537	ENSCHIG00000026738	ENSCHIG00000022991	ENSCHIG00000026621	ENSCHIG00000018863	ENSCHIG00000016964	ENSCHIG00000024286
4	chicirc_000270	chi-miR-143-3p	ENSCHIG00000012774	ENSCHIG00000024742	ENSCHIG00000024247	ENSCHIG00000026809	ENSCHIG00000026682	ENSCHIG00000008042	ENSCHIG00000022371	ENSCHIG00000021572	ENSCHIG00000026053	ENSCHIG00000026166	ENSCHIG00000021266	ENSCHIG00000025212	ENSCHIG00000003497	ENSCHIG00000015626	ENSCHIG00000017470	ENSCHIG00000027141	ENSCHIG00000012875	ENSCHIG00000009875	ENSCHIG00000023698	ENSCHIG00000023836	ENSCHIG00000007360	ENSCHIG00000003384	ENSCHIG00000023586	ENSCHIG00000009529	ENSCHIG00000018580	ENSCHIG00000007972	ENSCHIG00000011890	ENSCHIG00000014176	ENSCHIG00000025146	ENSCHIG00000016569	ENSCHIG00000015726	ENSCHIG00000021568	ENSCHIG00000019667	ENSCHIG00000011424	ENSCHIG00000007800	ENSCHIG00000014328	ENSCHIG00000016092	ENSCHIG00000018330	ENSCHIG00000025126	ENSCHIG00000016758	ENSCHIG00000025358	ENSCHIG00000009809	ENSCHIG00000019513	ENSCHIG00000023129	ENSCHIG00000024286	ENSCHIG00000022708	ENSCHIG00000000945
4	chicirc_000270	chi-miR-545-5p	ENSCHIG00000018892	ENSCHIG00000024742	ENSCHIG00000016340	ENSCHIG00000026166	ENSCHIG00000025212	ENSCHIG00000003497	ENSCHIG00000013515	ENSCHIG00000010038	ENSCHIG00000015626	ENSCHIG00000020706	ENSCHIG00000027016	ENSCHIG00000023900	ENSCHIG00000023698	ENSCHIG00000018580	ENSCHIG00000012620	ENSCHIG00000024720	ENSCHIG00000016569	ENSCHIG00000015726	ENSCHIG00000002757	ENSCHIG00000020729	ENSCHIG00000006824	ENSCHIG00000014328	ENSCHIG00000021886	ENSCHIG00000016758	ENSCHIG00000025358	ENSCHIG00000020387	ENSCHIG00000026738	ENSCHIG00000018863	ENSCHIG00000016667	ENSCHIG00000016921	ENSCHIG00000001906	ENSCHIG00000010212	ENSCHIG00000008007	ENSCHIG00000001349	ENSCHIG00000018353	ENSCHIG00000019018	ENSCHIG00000016541	ENSCHIG00000017068	ENSCHIG00000018956	ENSCHIG00000010667	ENSCHIG00000009588	ENSCHIG00000012064	ENSCHIG00000012226	ENSCHIG00000005361	ENSCHIG00000020872	ENSCHIG00000018113	ENSCHIG00000025504
4	chicirc_000270	chi-miR-767	ENSCHIG00000009025	ENSCHIG00000012762	ENSCHIG00000016057	ENSCHIG00000009875	ENSCHIG00000005784	ENSCHIG00000005544	ENSCHIG00000020644	ENSCHIG00000009529	ENSCHIG00000026509	ENSCHIG00000011890	ENSCHIG00000025146	ENSCHIG00000021568	ENSCHIG00000019667	ENSCHIG00000020729	ENSCHIG00000018330	ENSCHIG00000020387	ENSCHIG00000022991	ENSCHIG00000018863	ENSCHIG00000010800	ENSCHIG00000014851	ENSCHIG00000011552	ENSCHIG00000004685	ENSCHIG00000020972	ENSCHIG00000008470	ENSCHIG00000019300	ENSCHIG00000025182	ENSCHIG00000019603	ENSCHIG00000022272	ENSCHIG00000013738	ENSCHIG00000017941	ENSCHIG00000020074	ENSCHIG00000017610	ENSCHIG00000000483	ENSCHIG00000015449
5	chicirc_007851	chi-miR-211	ENSCHIG00000018892	ENSCHIG00000009025	ENSCHIG00000024247	ENSCHIG00000026682	ENSCHIG00000025217	ENSCHIG00000022767	ENSCHIG00000020999	ENSCHIG00000025688	ENSCHIG00000025396	ENSCHIG00000013733	ENSCHIG00000012762	ENSCHIG00000016148	ENSCHIG00000001881	ENSCHIG00000021266	ENSCHIG00000013032	ENSCHIG00000003497	ENSCHIG00000010038	ENSCHIG00000015626	ENSCHIG00000003188	ENSCHIG00000027141	ENSCHIG00000009875	ENSCHIG00000023586	ENSCHIG00000013888	ENSCHIG00000026509	ENSCHIG00000012912	ENSCHIG00000025146	ENSCHIG00000020573	ENSCHIG00000016569	ENSCHIG00000015726	ENSCHIG00000018417	ENSCHIG00000013901	ENSCHIG00000019805	ENSCHIG00000019667	ENSCHIG00000011424	ENSCHIG00000010320	ENSCHIG00000011009	ENSCHIG00000012120	ENSCHIG00000021766	ENSCHIG00000009809	ENSCHIG00000020387	ENSCHIG00000019537	ENSCHIG00000026738	ENSCHIG00000022991	ENSCHIG00000026621	ENSCHIG00000018863	ENSCHIG00000016964	ENSCHIG00000024286
5	chicirc_007851	chi-miR-483	ENSCHIG00000024742	ENSCHIG00000025688	ENSCHIG00000001881	ENSCHIG00000026053	ENSCHIG00000003188	ENSCHIG00000009157	ENSCHIG00000023698	ENSCHIG00000026509	ENSCHIG00000012912	ENSCHIG00000002757	ENSCHIG00000025141	ENSCHIG00000022984	ENSCHIG00000022991	ENSCHIG00000018863	ENSCHIG00000016964	ENSCHIG00000001906	ENSCHIG00000014851	ENSCHIG00000012291	ENSCHIG00000000241	ENSCHIG00000010930	ENSCHIG00000017471	ENSCHIG00000024114	ENSCHIG00000026468	ENSCHIG00000023932	ENSCHIG00000016627	ENSCHIG00000020972	ENSCHIG00000018956	ENSCHIG00000014557	ENSCHIG00000018370	ENSCHIG00000000303	ENSCHIG00000019928	ENSCHIG00000025685	ENSCHIG00000022410	ENSCHIG00000010979	ENSCHIG00000026626	ENSCHIG00000009934	ENSCHIG00000011929	ENSCHIG00000017941	ENSCHIG00000026749	ENSCHIG00000003089	ENSCHIG00000012897	ENSCHIG00000015075	ENSCHIG00000021502	ENSCHIG00000005522
5	chicirc_007851	chi-miR-545-5p	ENSCHIG00000018892	ENSCHIG00000024742	ENSCHIG00000016340	ENSCHIG00000026166	ENSCHIG00000025212	ENSCHIG00000003497	ENSCHIG00000013515	ENSCHIG00000010038	ENSCHIG00000015626	ENSCHIG00000020706	ENSCHIG00000027016	ENSCHIG00000023900	ENSCHIG00000023698	ENSCHIG00000018580	ENSCHIG00000012620	ENSCHIG00000024720	ENSCHIG00000016569	ENSCHIG00000015726	ENSCHIG00000002757	ENSCHIG00000020729	ENSCHIG00000006824	ENSCHIG00000014328	ENSCHIG00000021886	ENSCHIG00000016758	ENSCHIG00000025358	ENSCHIG00000020387	ENSCHIG00000026738	ENSCHIG00000018863	ENSCHIG00000016667	ENSCHIG00000016921	ENSCHIG00000001906	ENSCHIG00000010212	ENSCHIG00000008007	ENSCHIG00000001349	ENSCHIG00000018353	ENSCHIG00000019018	ENSCHIG00000016541	ENSCHIG00000017068	ENSCHIG00000018956	ENSCHIG00000010667	ENSCHIG00000009588	ENSCHIG00000012064	ENSCHIG00000012226	ENSCHIG00000005361	ENSCHIG00000020872	ENSCHIG00000018113	ENSCHIG00000025504
6	chicirc_021465	chi-miR-335-3p	ENSCHIG00000012774	ENSCHIG00000018892	ENSCHIG00000024247	ENSCHIG00000025217	ENSCHIG00000016340	ENSCHIG00000008042	ENSCHIG00000021572	ENSCHIG00000016948	ENSCHIG00000001881	ENSCHIG00000015014	ENSCHIG00000021266	ENSCHIG00000013032	ENSCHIG00000003497	ENSCHIG00000010038	ENSCHIG00000014094	ENSCHIG00000023446	ENSCHIG00000015458	ENSCHIG00000020706	ENSCHIG00000027016	ENSCHIG00000027141	ENSCHIG00000019707	ENSCHIG00000016057	ENSCHIG00000025581	ENSCHIG00000012875	ENSCHIG00000009875	ENSCHIG00000023900	ENSCHIG00000007360	ENSCHIG00000020142	ENSCHIG00000015223	ENSCHIG00000015701	ENSCHIG00000019842	ENSCHIG00000020644	ENSCHIG00000009433	ENSCHIG00000022767	ENSCHIG00000009529	ENSCHIG00000018580	ENSCHIG00000007972	ENSCHIG00000011890	ENSCHIG00000025146	ENSCHIG00000020573	ENSCHIG00000013901	ENSCHIG00000019667	ENSCHIG00000011424	ENSCHIG00000010320	ENSCHIG00000009229	ENSCHIG00000024321	ENSCHIG00000007800
7	chicirc_039783	chi-miR-10a-5p	ENSCHIG00000018892	ENSCHIG00000026809	ENSCHIG00000016340	ENSCHIG00000022767	ENSCHIG00000008042	ENSCHIG00000016148	ENSCHIG00000015014	ENSCHIG00000021266	ENSCHIG00000015626	ENSCHIG00000022679	ENSCHIG00000027016	ENSCHIG00000027141	ENSCHIG00000009875	ENSCHIG00000020644	ENSCHIG00000007827	ENSCHIG00000015847	ENSCHIG00000026509	ENSCHIG00000019805	ENSCHIG00000019667	ENSCHIG00000013681	ENSCHIG00000012120	ENSCHIG00000010042	ENSCHIG00000018330	ENSCHIG00000024929	ENSCHIG00000026738	ENSCHIG00000022984	ENSCHIG00000022991	ENSCHIG00000026621	ENSCHIG00000016667	ENSCHIG00000009884	ENSCHIG00000014228	ENSCHIG00000010800	ENSCHIG00000010212	ENSCHIG00000025998	ENSCHIG00000013739	ENSCHIG00000000241	ENSCHIG00000018221	ENSCHIG00000017020	ENSCHIG00000018353	ENSCHIG00000004685	ENSCHIG00000023089	ENSCHIG00000017068	ENSCHIG00000012525	ENSCHIG00000018956	ENSCHIG00000012226	ENSCHIG00000026815	ENSCHIG00000005361
7	chicirc_039783	chi-miR-10b-5p	ENSCHIG00000018892	ENSCHIG00000026809	ENSCHIG00000016340	ENSCHIG00000022767	ENSCHIG00000008042	ENSCHIG00000016148	ENSCHIG00000015014	ENSCHIG00000021266	ENSCHIG00000015626	ENSCHIG00000022679	ENSCHIG00000027016	ENSCHIG00000027141	ENSCHIG00000009875	ENSCHIG00000020644	ENSCHIG00000007827	ENSCHIG00000015847	ENSCHIG00000026509	ENSCHIG00000019805	ENSCHIG00000019667	ENSCHIG00000013681	ENSCHIG00000012120	ENSCHIG00000010042	ENSCHIG00000018330	ENSCHIG00000024929	ENSCHIG00000026738	ENSCHIG00000022984	ENSCHIG00000022991	ENSCHIG00000026621	ENSCHIG00000016667	ENSCHIG00000009884	ENSCHIG00000014228	ENSCHIG00000010800	ENSCHIG00000010212	ENSCHIG00000025998	ENSCHIG00000013739	ENSCHIG00000000241	ENSCHIG00000018221	ENSCHIG00000017020	ENSCHIG00000018353	ENSCHIG00000004685	ENSCHIG00000023089	ENSCHIG00000017068	ENSCHIG00000012525	ENSCHIG00000018956	ENSCHIG00000012226	ENSCHIG00000026815	ENSCHIG00000005361
8	chicirc_046894	chi-miR-335-3p	ENSCHIG00000012774	ENSCHIG00000018892	ENSCHIG00000024247	ENSCHIG00000025217	ENSCHIG00000016340	ENSCHIG00000008042	ENSCHIG00000021572	ENSCHIG00000016948	ENSCHIG00000001881	ENSCHIG00000015014	ENSCHIG00000021266	ENSCHIG00000013032	ENSCHIG00000003497	ENSCHIG00000010038	ENSCHIG00000014094	ENSCHIG00000023446	ENSCHIG00000015458	ENSCHIG00000020706	ENSCHIG00000027016	ENSCHIG00000027141	ENSCHIG00000019707	ENSCHIG00000016057	ENSCHIG00000025581	ENSCHIG00000012875	ENSCHIG00000009875	ENSCHIG00000023900	ENSCHIG00000007360	ENSCHIG00000020142	ENSCHIG00000015223	ENSCHIG00000015701	ENSCHIG00000019842	ENSCHIG00000020644	ENSCHIG00000009433	ENSCHIG00000022767	ENSCHIG00000009529	ENSCHIG00000018580	ENSCHIG00000007972	ENSCHIG00000011890	ENSCHIG00000025146	ENSCHIG00000020573	ENSCHIG00000013901	ENSCHIG00000019667	ENSCHIG00000011424	ENSCHIG00000010320	ENSCHIG00000009229	ENSCHIG00000024321	ENSCHIG00000007800
8	chicirc_046894	chi-miR-335-5p	ENSCHIG00000024742	ENSCHIG00000026809	ENSCHIG00000025688	ENSCHIG00000025396	ENSCHIG00000018378	ENSCHIG00000013032	ENSCHIG00000013515	ENSCHIG00000015626	ENSCHIG00000009157	ENSCHIG00000027141	ENSCHIG00000012875	ENSCHIG00000024486	ENSCHIG00000005784	ENSCHIG00000024130	ENSCHIG00000022767	ENSCHIG00000009529	ENSCHIG00000020423	ENSCHIG00000025500	ENSCHIG00000014176	ENSCHIG00000020573	ENSCHIG00000018417	ENSCHIG00000019805	ENSCHIG00000020122	ENSCHIG00000011009	ENSCHIG00000025358	ENSCHIG00000023129	ENSCHIG00000024501	ENSCHIG00000024286	ENSCHIG00000021346	ENSCHIG00000000945	ENSCHIG00000007023	ENSCHIG00000000241	ENSCHIG00000016021	ENSCHIG00000013682	ENSCHIG00000001349	ENSCHIG00000024433	ENSCHIG00000020633	ENSCHIG00000012609	ENSCHIG00000023089	ENSCHIG00000005361	ENSCHIG00000018113	ENSCHIG00000025182	ENSCHIG00000025504	ENSCHIG00000010491	ENSCHIG00000017941	ENSCHIG00000026749	ENSCHIG00000026127
8	chicirc_046894	chi-miR-143-3p	ENSCHIG00000012774	ENSCHIG00000024742	ENSCHIG00000024247	ENSCHIG00000026809	ENSCHIG00000026682	ENSCHIG00000008042	ENSCHIG00000022371	ENSCHIG00000021572	ENSCHIG00000026053	ENSCHIG00000026166	ENSCHIG00000021266	ENSCHIG00000025212	ENSCHIG00000003497	ENSCHIG00000015626	ENSCHIG00000017470	ENSCHIG00000027141	ENSCHIG00000012875	ENSCHIG00000009875	ENSCHIG00000023698	ENSCHIG00000023836	ENSCHIG00000007360	ENSCHIG00000003384	ENSCHIG00000023586	ENSCHIG00000009529	ENSCHIG00000018580	ENSCHIG00000007972	ENSCHIG00000011890	ENSCHIG00000014176	ENSCHIG00000025146	ENSCHIG00000016569	ENSCHIG00000015726	ENSCHIG00000021568	ENSCHIG00000019667	ENSCHIG00000011424	ENSCHIG00000007800	ENSCHIG00000014328	ENSCHIG00000016092	ENSCHIG00000018330	ENSCHIG00000025126	ENSCHIG00000016758	ENSCHIG00000025358	ENSCHIG00000009809	ENSCHIG00000019513	ENSCHIG00000023129	ENSCHIG00000024286	ENSCHIG00000022708	ENSCHIG00000000945
8	chicirc_046894	chi-miR-125a-5p	ENSCHIG00000012774	ENSCHIG00000019945	ENSCHIG00000009025	ENSCHIG00000026682	ENSCHIG00000022767	ENSCHIG00000020999	ENSCHIG00000025688	ENSCHIG00000026053	ENSCHIG00000013720	ENSCHIG00000020813	ENSCHIG00000021266	ENSCHIG00000022205	ENSCHIG00000010014	ENSCHIG00000018422	ENSCHIG00000023446	ENSCHIG00000020706	ENSCHIG00000027141	ENSCHIG00000019707	ENSCHIG00000012875	ENSCHIG00000023900	ENSCHIG00000023698	ENSCHIG00000017081	ENSCHIG00000010548	ENSCHIG00000015120	ENSCHIG00000003384	ENSCHIG00000005544	ENSCHIG00000019842	ENSCHIG00000020644	ENSCHIG00000016667	ENSCHIG00000023586	ENSCHIG00000020423	ENSCHIG00000018402	ENSCHIG00000018580	ENSCHIG00000026509	ENSCHIG00000014176	ENSCHIG00000012620	ENSCHIG00000016569	ENSCHIG00000021568	ENSCHIG00000019805	ENSCHIG00000020122	ENSCHIG00000013681	ENSCHIG00000026741	ENSCHIG00000010320	ENSCHIG00000011009	ENSCHIG00000002757	ENSCHIG00000020729	ENSCHIG00000012120
8	chicirc_046894	chi-miR-10a-5p	ENSCHIG00000018892	ENSCHIG00000026809	ENSCHIG00000016340	ENSCHIG00000022767	ENSCHIG00000008042	ENSCHIG00000016148	ENSCHIG00000015014	ENSCHIG00000021266	ENSCHIG00000015626	ENSCHIG00000022679	ENSCHIG00000027016	ENSCHIG00000027141	ENSCHIG00000009875	ENSCHIG00000020644	ENSCHIG00000007827	ENSCHIG00000015847	ENSCHIG00000026509	ENSCHIG00000019805	ENSCHIG00000019667	ENSCHIG00000013681	ENSCHIG00000012120	ENSCHIG00000010042	ENSCHIG00000018330	ENSCHIG00000024929	ENSCHIG00000026738	ENSCHIG00000022984	ENSCHIG00000022991	ENSCHIG00000026621	ENSCHIG00000016667	ENSCHIG00000009884	ENSCHIG00000014228	ENSCHIG00000010800	ENSCHIG00000010212	ENSCHIG00000025998	ENSCHIG00000013739	ENSCHIG00000000241	ENSCHIG00000018221	ENSCHIG00000017020	ENSCHIG00000018353	ENSCHIG00000004685	ENSCHIG00000023089	ENSCHIG00000017068	ENSCHIG00000012525	ENSCHIG00000018956	ENSCHIG00000012226	ENSCHIG00000026815	ENSCHIG00000005361
8	chicirc_046894	chi-miR-211	ENSCHIG00000018892	ENSCHIG00000009025	ENSCHIG00000024247	ENSCHIG00000026682	ENSCHIG00000025217	ENSCHIG00000022767	ENSCHIG00000020999	ENSCHIG00000025688	ENSCHIG00000025396	ENSCHIG00000013733	ENSCHIG00000012762	ENSCHIG00000016148	ENSCHIG00000001881	ENSCHIG00000021266	ENSCHIG00000013032	ENSCHIG00000003497	ENSCHIG00000010038	ENSCHIG00000015626	ENSCHIG00000003188	ENSCHIG00000027141	ENSCHIG00000009875	ENSCHIG00000023586	ENSCHIG00000013888	ENSCHIG00000026509	ENSCHIG00000012912	ENSCHIG00000025146	ENSCHIG00000020573	ENSCHIG00000016569	ENSCHIG00000015726	ENSCHIG00000018417	ENSCHIG00000013901	ENSCHIG00000019805	ENSCHIG00000019667	ENSCHIG00000011424	ENSCHIG00000010320	ENSCHIG00000011009	ENSCHIG00000012120	ENSCHIG00000021766	ENSCHIG00000009809	ENSCHIG00000020387	ENSCHIG00000019537	ENSCHIG00000026738	ENSCHIG00000022991	ENSCHIG00000026621	ENSCHIG00000018863	ENSCHIG00000016964	ENSCHIG00000024286
8	chicirc_046894	chi-miR-30f-3p	ENSCHIG00000018892	ENSCHIG00000024742	ENSCHIG00000018745	ENSCHIG00000009025	ENSCHIG00000026809	ENSCHIG00000025688	ENSCHIG00000025396	ENSCHIG00000013733	ENSCHIG00000026759	ENSCHIG00000015223	ENSCHIG00000018378	ENSCHIG00000021572	ENSCHIG00000018610	ENSCHIG00000016948	ENSCHIG00000001881	ENSCHIG00000026053	ENSCHIG00000021266	ENSCHIG00000022205	ENSCHIG00000003497	ENSCHIG00000013515	ENSCHIG00000003188	ENSCHIG00000018422	ENSCHIG00000022679	ENSCHIG00000020706	ENSCHIG00000024486	ENSCHIG00000023900	ENSCHIG00000023698	ENSCHIG00000023836	ENSCHIG00000010548	ENSCHIG00000015120	ENSCHIG00000003384	ENSCHIG00000019842	ENSCHIG00000020644	ENSCHIG00000016667	ENSCHIG00000023586	ENSCHIG00000023407	ENSCHIG00000013888	ENSCHIG00000012912	ENSCHIG00000024469	ENSCHIG00000025146	ENSCHIG00000014586	ENSCHIG00000018417	ENSCHIG00000024321	ENSCHIG00000019805	ENSCHIG00000019667	ENSCHIG00000013681	ENSCHIG00000009229
8	chicirc_046894	chi-miR-10b-5p	ENSCHIG00000018892	ENSCHIG00000026809	ENSCHIG00000016340	ENSCHIG00000022767	ENSCHIG00000008042	ENSCHIG00000016148	ENSCHIG00000015014	ENSCHIG00000021266	ENSCHIG00000015626	ENSCHIG00000022679	ENSCHIG00000027016	ENSCHIG00000027141	ENSCHIG00000009875	ENSCHIG00000020644	ENSCHIG00000007827	ENSCHIG00000015847	ENSCHIG00000026509	ENSCHIG00000019805	ENSCHIG00000019667	ENSCHIG00000013681	ENSCHIG00000012120	ENSCHIG00000010042	ENSCHIG00000018330	ENSCHIG00000024929	ENSCHIG00000026738	ENSCHIG00000022984	ENSCHIG00000022991	ENSCHIG00000026621	ENSCHIG00000016667	ENSCHIG00000009884	ENSCHIG00000014228	ENSCHIG00000010800	ENSCHIG00000010212	ENSCHIG00000025998	ENSCHIG00000013739	ENSCHIG00000000241	ENSCHIG00000018221	ENSCHIG00000017020	ENSCHIG00000018353	ENSCHIG00000004685	ENSCHIG00000023089	ENSCHIG00000017068	ENSCHIG00000012525	ENSCHIG00000018956	ENSCHIG00000012226	ENSCHIG00000026815	ENSCHIG00000005361
8	chicirc_046894	chi-miR-105a	ENSCHIG00000026682	ENSCHIG00000015533	ENSCHIG00000025217	ENSCHIG00000022767	ENSCHIG00000020999	ENSCHIG00000026692	ENSCHIG00000018378	ENSCHIG00000016948	ENSCHIG00000022679	ENSCHIG00000027016	ENSCHIG00000011442	ENSCHIG00000019707	ENSCHIG00000018580	ENSCHIG00000025500	ENSCHIG00000026509	ENSCHIG00000012912	ENSCHIG00000019667	ENSCHIG00000011009	ENSCHIG00000011630	ENSCHIG00000026427	ENSCHIG00000016092	ENSCHIG00000018330	ENSCHIG00000009809	ENSCHIG00000024929	ENSCHIG00000022991	ENSCHIG00000017099	ENSCHIG00000014228	ENSCHIG00000016921	ENSCHIG00000025998	ENSCHIG00000012291	ENSCHIG00000017045	ENSCHIG00000017020	ENSCHIG00000020633	ENSCHIG00000012243	ENSCHIG00000018886	ENSCHIG00000005361	ENSCHIG00000021039	ENSCHIG00000024400	ENSCHIG00000019300	ENSCHIG00000016317	ENSCHIG00000026742	ENSCHIG00000016729	ENSCHIG00000025546	ENSCHIG00000014123	ENSCHIG00000011929	ENSCHIG00000023851	ENSCHIG00000012570
8	chicirc_046894	chi-miR-483	ENSCHIG00000024742	ENSCHIG00000025688	ENSCHIG00000001881	ENSCHIG00000026053	ENSCHIG00000003188	ENSCHIG00000009157	ENSCHIG00000023698	ENSCHIG00000026509	ENSCHIG00000012912	ENSCHIG00000002757	ENSCHIG00000025141	ENSCHIG00000022984	ENSCHIG00000022991	ENSCHIG00000018863	ENSCHIG00000016964	ENSCHIG00000001906	ENSCHIG00000014851	ENSCHIG00000012291	ENSCHIG00000000241	ENSCHIG00000010930	ENSCHIG00000017471	ENSCHIG00000024114	ENSCHIG00000026468	ENSCHIG00000023932	ENSCHIG00000016627	ENSCHIG00000020972	ENSCHIG00000018956	ENSCHIG00000014557	ENSCHIG00000018370	ENSCHIG00000000303	ENSCHIG00000019928	ENSCHIG00000025685	ENSCHIG00000022410	ENSCHIG00000010979	ENSCHIG00000026626	ENSCHIG00000009934	ENSCHIG00000011929	ENSCHIG00000017941	ENSCHIG00000026749	ENSCHIG00000003089	ENSCHIG00000012897	ENSCHIG00000015075	ENSCHIG00000021502	ENSCHIG00000005522
8	chicirc_046894	chi-miR-545-5p	ENSCHIG00000018892	ENSCHIG00000024742	ENSCHIG00000016340	ENSCHIG00000026166	ENSCHIG00000025212	ENSCHIG00000003497	ENSCHIG00000013515	ENSCHIG00000010038	ENSCHIG00000015626	ENSCHIG00000020706	ENSCHIG00000027016	ENSCHIG00000023900	ENSCHIG00000023698	ENSCHIG00000018580	ENSCHIG00000012620	ENSCHIG00000024720	ENSCHIG00000016569	ENSCHIG00000015726	ENSCHIG00000002757	ENSCHIG00000020729	ENSCHIG00000006824	ENSCHIG00000014328	ENSCHIG00000021886	ENSCHIG00000016758	ENSCHIG00000025358	ENSCHIG00000020387	ENSCHIG00000026738	ENSCHIG00000018863	ENSCHIG00000016667	ENSCHIG00000016921	ENSCHIG00000001906	ENSCHIG00000010212	ENSCHIG00000008007	ENSCHIG00000001349	ENSCHIG00000018353	ENSCHIG00000019018	ENSCHIG00000016541	ENSCHIG00000017068	ENSCHIG00000018956	ENSCHIG00000010667	ENSCHIG00000009588	ENSCHIG00000012064	ENSCHIG00000012226	ENSCHIG00000005361	ENSCHIG00000020872	ENSCHIG00000018113	ENSCHIG00000025504
8	chicirc_046894	chi-miR-490	ENSCHIG00000024742	ENSCHIG00000026682	ENSCHIG00000025217	ENSCHIG00000025688	ENSCHIG00000025396	ENSCHIG00000006570	ENSCHIG00000015223	ENSCHIG00000021572	ENSCHIG00000025212	ENSCHIG00000022205	ENSCHIG00000013515	ENSCHIG00000020706	ENSCHIG00000027016	ENSCHIG00000019707	ENSCHIG00000012875	ENSCHIG00000024486	ENSCHIG00000005784	ENSCHIG00000015701	ENSCHIG00000003384	ENSCHIG00000020423	ENSCHIG00000012912	ENSCHIG00000025146	ENSCHIG00000019667	ENSCHIG00000026741	ENSCHIG00000024321	ENSCHIG00000011009	ENSCHIG00000010515	ENSCHIG00000027045	ENSCHIG00000012968	ENSCHIG00000009809	ENSCHIG00000020387	ENSCHIG00000026738	ENSCHIG00000022984	ENSCHIG00000016667	ENSCHIG00000017099	ENSCHIG00000021346	ENSCHIG00000010800	ENSCHIG00000000241	ENSCHIG00000015994	ENSCHIG00000017045	ENSCHIG00000013682	ENSCHIG00000020647	ENSCHIG00000007220	ENSCHIG00000023158	ENSCHIG00000025731	ENSCHIG00000012243	ENSCHIG00000012525
8	chicirc_046894	chi-miR-767	ENSCHIG00000009025	ENSCHIG00000012762	ENSCHIG00000016057	ENSCHIG00000009875	ENSCHIG00000005784	ENSCHIG00000005544	ENSCHIG00000020644	ENSCHIG00000009529	ENSCHIG00000026509	ENSCHIG00000011890	ENSCHIG00000025146	ENSCHIG00000021568	ENSCHIG00000019667	ENSCHIG00000020729	ENSCHIG00000018330	ENSCHIG00000020387	ENSCHIG00000022991	ENSCHIG00000018863	ENSCHIG00000010800	ENSCHIG00000014851	ENSCHIG00000011552	ENSCHIG00000004685	ENSCHIG00000020972	ENSCHIG00000008470	ENSCHIG00000019300	ENSCHIG00000025182	ENSCHIG00000019603	ENSCHIG00000022272	ENSCHIG00000013738	ENSCHIG00000017941	ENSCHIG00000020074	ENSCHIG00000017610	ENSCHIG00000000483	ENSCHIG00000015449
9	chicirc_057395	chi-miR-105a	ENSCHIG00000026682	ENSCHIG00000015533	ENSCHIG00000025217	ENSCHIG00000022767	ENSCHIG00000020999	ENSCHIG00000026692	ENSCHIG00000018378	ENSCHIG00000016948	ENSCHIG00000022679	ENSCHIG00000027016	ENSCHIG00000011442	ENSCHIG00000019707	ENSCHIG00000018580	ENSCHIG00000025500	ENSCHIG00000026509	ENSCHIG00000012912	ENSCHIG00000019667	ENSCHIG00000011009	ENSCHIG00000011630	ENSCHIG00000026427	ENSCHIG00000016092	ENSCHIG00000018330	ENSCHIG00000009809	ENSCHIG00000024929	ENSCHIG00000022991	ENSCHIG00000017099	ENSCHIG00000014228	ENSCHIG00000016921	ENSCHIG00000025998	ENSCHIG00000012291	ENSCHIG00000017045	ENSCHIG00000017020	ENSCHIG00000020633	ENSCHIG00000012243	ENSCHIG00000018886	ENSCHIG00000005361	ENSCHIG00000021039	ENSCHIG00000024400	ENSCHIG00000019300	ENSCHIG00000016317	ENSCHIG00000026742	ENSCHIG00000016729	ENSCHIG00000025546	ENSCHIG00000014123	ENSCHIG00000011929	ENSCHIG00000023851	ENSCHIG00000012570
9	chicirc_057395	chi-miR-545-5p	ENSCHIG00000018892	ENSCHIG00000024742	ENSCHIG00000016340	ENSCHIG00000026166	ENSCHIG00000025212	ENSCHIG00000003497	ENSCHIG00000013515	ENSCHIG00000010038	ENSCHIG00000015626	ENSCHIG00000020706	ENSCHIG00000027016	ENSCHIG00000023900	ENSCHIG00000023698	ENSCHIG00000018580	ENSCHIG00000012620	ENSCHIG00000024720	ENSCHIG00000016569	ENSCHIG00000015726	ENSCHIG00000002757	ENSCHIG00000020729	ENSCHIG00000006824	ENSCHIG00000014328	ENSCHIG00000021886	ENSCHIG00000016758	ENSCHIG00000025358	ENSCHIG00000020387	ENSCHIG00000026738	ENSCHIG00000018863	ENSCHIG00000016667	ENSCHIG00000016921	ENSCHIG00000001906	ENSCHIG00000010212	ENSCHIG00000008007	ENSCHIG00000001349	ENSCHIG00000018353	ENSCHIG00000019018	ENSCHIG00000016541	ENSCHIG00000017068	ENSCHIG00000018956	ENSCHIG00000010667	ENSCHIG00000009588	ENSCHIG00000012064	ENSCHIG00000012226	ENSCHIG00000005361	ENSCHIG00000020872	ENSCHIG00000018113	ENSCHIG00000025504
10	chicirc_077520	chi-miR-335-3p	ENSCHIG00000012774	ENSCHIG00000018892	ENSCHIG00000024247	ENSCHIG00000025217	ENSCHIG00000016340	ENSCHIG00000008042	ENSCHIG00000021572	ENSCHIG00000016948	ENSCHIG00000001881	ENSCHIG00000015014	ENSCHIG00000021266	ENSCHIG00000013032	ENSCHIG00000003497	ENSCHIG00000010038	ENSCHIG00000014094	ENSCHIG00000023446	ENSCHIG00000015458	ENSCHIG00000020706	ENSCHIG00000027016	ENSCHIG00000027141	ENSCHIG00000019707	ENSCHIG00000016057	ENSCHIG00000025581	ENSCHIG00000012875	ENSCHIG00000009875	ENSCHIG00000023900	ENSCHIG00000007360	ENSCHIG00000020142	ENSCHIG00000015223	ENSCHIG00000015701	ENSCHIG00000019842	ENSCHIG00000020644	ENSCHIG00000009433	ENSCHIG00000022767	ENSCHIG00000009529	ENSCHIG00000018580	ENSCHIG00000007972	ENSCHIG00000011890	ENSCHIG00000025146	ENSCHIG00000020573	ENSCHIG00000013901	ENSCHIG00000019667	ENSCHIG00000011424	ENSCHIG00000010320	ENSCHIG00000009229	ENSCHIG00000024321	ENSCHIG00000007800
11	chicirc_084707	chi-miR-211	ENSCHIG00000018892	ENSCHIG00000009025	ENSCHIG00000024247	ENSCHIG00000026682	ENSCHIG00000025217	ENSCHIG00000022767	ENSCHIG00000020999	ENSCHIG00000025688	ENSCHIG00000025396	ENSCHIG00000013733	ENSCHIG00000012762	ENSCHIG00000016148	ENSCHIG00000001881	ENSCHIG00000021266	ENSCHIG00000013032	ENSCHIG00000003497	ENSCHIG00000010038	ENSCHIG00000015626	ENSCHIG00000003188	ENSCHIG00000027141	ENSCHIG00000009875	ENSCHIG00000023586	ENSCHIG00000013888	ENSCHIG00000026509	ENSCHIG00000012912	ENSCHIG00000025146	ENSCHIG00000020573	ENSCHIG00000016569	ENSCHIG00000015726	ENSCHIG00000018417	ENSCHIG00000013901	ENSCHIG00000019805	ENSCHIG00000019667	ENSCHIG00000011424	ENSCHIG00000010320	ENSCHIG00000011009	ENSCHIG00000012120	ENSCHIG00000021766	ENSCHIG00000009809	ENSCHIG00000020387	ENSCHIG00000019537	ENSCHIG00000026738	ENSCHIG00000022991	ENSCHIG00000026621	ENSCHIG00000018863	ENSCHIG00000016964	ENSCHIG00000024286
11	chicirc_084707	chi-miR-490	ENSCHIG00000024742	ENSCHIG00000026682	ENSCHIG00000025217	ENSCHIG00000025688	ENSCHIG00000025396	ENSCHIG00000006570	ENSCHIG00000015223	ENSCHIG00000021572	ENSCHIG00000025212	ENSCHIG00000022205	ENSCHIG00000013515	ENSCHIG00000020706	ENSCHIG00000027016	ENSCHIG00000019707	ENSCHIG00000012875	ENSCHIG00000024486	ENSCHIG00000005784	ENSCHIG00000015701	ENSCHIG00000003384	ENSCHIG00000020423	ENSCHIG00000012912	ENSCHIG00000025146	ENSCHIG00000019667	ENSCHIG00000026741	ENSCHIG00000024321	ENSCHIG00000011009	ENSCHIG00000010515	ENSCHIG00000027045	ENSCHIG00000012968	ENSCHIG00000009809	ENSCHIG00000020387	ENSCHIG00000026738	ENSCHIG00000022984	ENSCHIG00000016667	ENSCHIG00000017099	ENSCHIG00000021346	ENSCHIG00000010800	ENSCHIG00000000241	ENSCHIG00000015994	ENSCHIG00000017045	ENSCHIG00000013682	ENSCHIG00000020647	ENSCHIG00000007220	ENSCHIG00000023158	ENSCHIG00000025731	ENSCHIG00000012243	ENSCHIG00000012525
[truncated: 78 more columns]
